# Supplementary material for: Speciation and Extinction Drive the Appearance of Directional Range Size Evolution in Phylogenies and the Fossil Record
Source: PLoS Biol. 2012 Feb 21;10(2):e1001260. doi: 10.1371/journal.pbio.1001260 (PMC3283545; doi:10.1371/journal.pbio.1001260)
Supplement: Dataset S1 — Bird and mammal phylogenetic trees. (ZIP) [file pbio.1001260.s001.zip]

Archive with 39 entries (39 files):
- acanthiza
- amazona
- anas
- bovinae
- calomys
- caprinae
- catharus
- cinclodes.newick
- cracidae
- cranes
- dasyurid
- dipodomys
- duikers
- empidonax
- ficedula
- genets
- geositta
- gibbon
- groundSquirrel
- hemispingus
- howlerMonkey
- macaca
- maluridae
- microtus
- muscisaxicolla
- mustelid
- parulidae
- turdus
- pikas
- pteroglossus
- ramphastos
- stenodermatinae
- swallows
- talpa
- tangara
- tauraco
- thamnophilus
- tringa
- trogons
