# Supplementary material for: Speciation and Extinction Drive the Appearance of Directional Range Size Evolution in Phylogenies and the Fossil Record
Source: PLoS Biol. 2012 Feb 21;10(2):e1001260. doi: 10.1371/journal.pbio.1001260 (PMC3283545; doi:10.1371/journal.pbio.1001260)
Supplement: Dataset S1 — Bird and mammal phylogenetic trees. (ZIP) [file pbio.1001260.s001.zip › acanthiza]

#NEXUS

Begin taxa;
	Dimensions ntax=13;
	Taxlabels
		Acanthiza_apicalis
		Acanthiza_chrysorrhoa
		Acanthiza_ewingii
		Acanthiza_inornata
		Acanthiza_iredalei
		Acanthiza_katherina
		Acanthiza_lineata
		Acanthiza_murina
		Acanthiza_nana
		Acanthiza_pusilla
		Acanthiza_reguloides
		Acanthiza_robustirostris
		Acanthiza_uropygialis
		;
End;

Begin trees;
	Translate
		1 Acanthiza_apicalis,
		2 Acanthiza_chrysorrhoa,
		3 Acanthiza_ewingii,
		4 Acanthiza_inornata,
		5 Acanthiza_iredalei,
		6 Acanthiza_katherina,
		7 Acanthiza_lineata,
		8 Acanthiza_murina,
		9 Acanthiza_nana,
		10 Acanthiza_pusilla,
		11 Acanthiza_reguloides,
		12 Acanthiza_robustirostris,
		13 Acanthiza_uropygialis
		;
tree TREE1 = [&R] (((7[&rate_range={0.003142096727012689,0.02301423798669337},height_95%_HPD={0.0,4.000355602329364E-12},length_range={2.568064553525,17.16549026586},height_median=8.01136934569513E-13,length_95%_HPD={4.138263824493,10.70902231943},height=1.1523980901176311E-12,rate=0.0091071992419894,height_range={0.0,8.000711204658728E-12},rate_median=0.008806542990166007,length=7.351129259424554,length_median=7.1763770982305,rate_95%_HPD={0.0048437484617314865,0.013606817631614669}]:7.257513391859199,(9[&rate_range={0.004498677628380094,0.03802912558999089},height_95%_HPD={0.0,4.000355602329364E-12},length_range={1.483123819793,14.83975862488},height_median=9.015010959956271E-13,length_95%_HPD={1.964135327148,7.066185432695},height=1.1662303252578277E-12,rate=0.013935844917981038,height_range={0.0,7.997158490979928E-12},rate_median=0.013387767387441008,length=4.289667219629867,length_median=4.069517984473,rate_95%_HPD={0.007513811608591937,0.021894991425954854}]:3.9661109124468785,8[&rate_range={0.0018297287058252568,0.01868083036956478},height_95%_HPD={0.0,4.000355602329364E-12},length_range={1.483123819793,14.82656301145},height_median=9.00612917575927E-13,length_95%_HPD={1.697214643787,7.995845054697},height=1.165056604575311E-12,rate=0.006809872091088725,height_range={0.0,7.997158490979928E-12},rate_median=0.0064800370042336145,length=4.440360237264935,length_median=4.081197025673,rate_95%_HPD={0.0027528022978246277,0.01126795085303668}]:3.9661109124468794)[&height_95%_HPD={1.879704871414102,6.6333466995143},length_range={0.183617345744,14.24424504704},length_95%_HPD={0.7153698275903,6.326425492116},height_range={1.4831238197940007,9.634879751510098},rate_95%_HPD={0.003803205938004569,0.01678621841335129},rate_range={0.001521227788296279,0.030161054234492182},height_median=3.96611091244778,rate=0.009771881923989105,height=4.134799148386318,posterior=0.922291296625222,rate_median=0.009237562331408272,length=3.3193357394392993,length_median=3.058211223411]:3.29140247941222)[&height_95%_HPD={4.61908499288,10.70902231943},length_range={0.04600114438797,11.55775805798},length_95%_HPD={0.5558277394093,5.222946279958},height_range={3.054362251715,16.98242183898},rate_95%_HPD={0.0030075520604012427,0.015757151068583736},rate_range={0.0013722333663550702,0.025239614087693266},height_median=7.25751339186,rate=0.008811574068263989,height=7.422999020374183,posterior=0.9462699822380106,rate_median=0.008432235102167254,length=2.584382549051367,length_median=2.374481756404]:1.9041825777040007,2[&rate_range={0.002685286641354063,0.02581648658596421},height_95%_HPD={0.0,4.998668146072305E-12},length_range={4.18834870038,27.44972070417},height_median=5.648814749292796E-13,length_95%_HPD={6.207477940994,15.47243789278},height=1.1203112643220968E-12,rate=0.011265554177728314,height_range={0.0,9.229950137523701E-12},rate_median=0.011225244753175923,length=10.365830302894102,length_median=9.938201927698,rate_95%_HPD={0.005375251593691094,0.017448719145129212}]:9.161695969563436)[&height_95%_HPD={6.1789024448468,12.41750590404},length_range={0.004611668252549,6.870209924621},length_95%_HPD={0.004611668252549,3.518075839924},height_range={4.808001552291,17.449368415961},rate_95%_HPD={0.0031136768306262268,0.01666535172002632},rate_range={0.0016799035464201448,0.026478854678768378},height_median=9.161695969564,rate=0.009175001347604511,height=9.277904473612356,posterior=0.6745115452930728,rate_median=0.00868675175206138,length=1.6615770626371356,length_median=1.519767164132]:2.467532229877744,((((10[&rate_range={0.0023631163472891585,0.018601644198772128},height_95%_HPD={0.0,4.101607942175178E-12},length_range={1.004814184379,7.131515797325},height_median=7.993605777301127E-13,length_95%_HPD={1.628213353723,4.782795584294},height=1.1697088926031896E-12,rate=0.006920813256594833,height_range={0.0,6.998845947236987E-12},rate_median=0.00672498104380709,length=3.1376498089681673,length_median=3.0590771801149996,rate_95%_HPD={0.0036948405763951257,0.01072345702624444}]:3.037816388548905,6[&rate_range={0.0048426835921398315,0.045693097567030654},height_95%_HPD={0.0,4.101607942175178E-12},length_range={1.004814184379,7.700337915172},height_median=7.993605777301127E-13,length_95%_HPD={1.80266277009,5.138879166873},height=1.169408363315529E-12,rate=0.013300885402619794,height_range={0.0,6.998845947236987E-12},rate_median=0.01286642415828157,length=3.197491514273969,length_median=3.0825219053115003,rate_95%_HPD={0.006775679630254656,0.02047165269832583}]:3.037816388548905)[&height_95%_HPD={1.6282133537230017,4.7827955842947},length_range={0.1954673177977,9.888624292414},length_95%_HPD={0.400597112023,2.975385122127},height_range={1.0048141843829992,7.131515797329996},rate_95%_HPD={0.002729865961101393,0.01531176785600713},rate_range={0.0011493547967636555,0.028010059305323888},height_median=3.0378163885497043,rate=0.008907998257160727,height=3.112378525472517,posterior=0.9369449378330373,rate_median=0.008400579953140733,length=1.542193607441453,length_median=1.3994214281825]:1.427462656323296,1[&rate_range={0.0037265632441143663,0.02567347495768613},height_95%_HPD={0.0,4.099831585335778E-12},length_range={1.947459384231,11.916086763},height_median=8.988365607365267E-13,length_95%_HPD={2.700781927945,6.644008208757},height=1.1964291803184132E-12,rate=0.010298471655792249,height_range={0.0,7.698730541960686E-12},rate_median=0.010090568171844318,length=4.647224891391945,length_median=4.507980927590999,rate_95%_HPD={0.005654370837890592,0.01495189733753998}]:4.465279044872101)[&height_95%_HPD={2.8283959422769005,6.4870334160434995},length_range={3.153872325612E-4,3.601184136715},length_95%_HPD={3.153872325612E-4,1.613621542468},height_range={2.329510686033,11.916086763000102},rate_95%_HPD={0.0028276107263486075,0.015389121215891819},rate_range={0.0014893504329109256,0.02762523177047227},height_median=4.465279044873,rate=0.008579310084940646,height=4.622531700101571,posterior=0.7930728241563055,rate_median=0.008026310333577546,length=0.6874031854410142,length_median=0.5813705442785]:0.6382272630455006,3[&rate_range={0.0030125645763393253,0.015070463837106442},height_95%_HPD={0.0,4.000355602329364E-12},length_range={2.491393769444,13.02218462856},height_median=9.00612917575927E-13,length_95%_HPD={3.384764651507,7.412136869836},height=1.1737577556834035E-12,rate=0.007772000200900057,height_range={0.0,6.998845947236987E-12},rate_median=0.007639582132040376,length=5.170380929152102,length_median=5.0114246968805,rate_95%_HPD={0.004357111704832354,0.011267393109277674}]:5.1035063079176)[&height_95%_HPD={3.5122990455179988,7.412136869836199},length_range={1.32132829953,15.3090206074},length_95%_HPD={2.093767941163,7.731852128},height_range={2.558279388271668,13.022184628560101},rate_95%_HPD={0.003804516665857363,0.014354520168509353},rate_range={0.0016564647858259137,0.03342492635524215},height_median=5.103506307918501,rate=0.00876637526271935,height=5.2672832397499105,posterior=1.0,rate_median=0.008324048339479539,length=4.976074077541536,length_median=4.8189141273085]:4.624350988734848,((4[&rate_range={0.002407630913861538,0.022392793894070947},height_95%_HPD={0.0,4.002131959168764E-12},length_range={1.472230407425,8.698999488205},height_median=9.023892744153272E-13,length_95%_HPD={2.116225524378,5.543014075698},height=1.1883969237928302E-12,rate=0.007792068407440349,height_range={0.0,1.000088900582341E-11},rate_median=0.007678638858669952,length=3.72573153703397,length_median=3.6187556308230002,rate_95%_HPD={0.004065644208419423,0.012046364968590045}]:3.618755630822198,11[&rate_range={0.006306254114457471,0.03511037019529249},height_95%_HPD={0.0,4.002131959168764E-12},length_range={1.472230407425,8.698999488205},height_median=9.023892744153272E-13,length_95%_HPD={2.116225524378,5.543014075698},height=1.1883969237928302E-12,rate=0.015189199930397381,height_range={0.0,1.000088900582341E-11},rate_median=0.014636707193364237,length=3.72573153703397,length_median=3.6187556308230002,rate_95%_HPD={0.008285765313920371,0.022718521677429132}]:3.618755630822198)[&height_95%_HPD={2.116225524378301,5.543014075701999},length_range={0.7276427513331,12.75595274811},length_95%_HPD={1.481853028593,5.466801261841},height_range={1.4722304074251689,8.6989994882058},rate_95%_HPD={0.005718107505830892,0.01964976265797827},rate_range={0.0036284585287901534,0.03104724734795585},height_median=3.6187556308231006,rate=0.012374321901612393,height=3.725731537035158,posterior=1.0,rate_median=0.011913200972612153,length=3.3339445232177347,length_median=3.186813235072]:3.468350856474199,(13[&rate_range={0.0022707174261297363,0.016775991091168858},height_95%_HPD={0.0,4.099831585335778E-12},length_range={2.864262546128,15.23752890247},height_median=9.00612917575927E-13,length_95%_HPD={3.914968200377,8.714038065159},height=1.1754950673791313E-12,rate=0.007982041867148296,height_range={0.0,1.000088900582341E-11},rate_median=0.007853823488931315,length=6.419709323708181,length_median=6.317600847102,rate_95%_HPD={0.004526028268995718,0.011268249054092499}]:6.116268049857401,(5[&rate_range={8.322491300694863E-4,0.013985374786391627},height_95%_HPD={0.0,4.098055228496378E-12},length_range={1.005032551686,7.860080559032},height_median=8.988365607365267E-13,length_95%_HPD={1.387229748364,4.217617200836},height=1.187541874585943E-12,rate=0.0057298564319128165,height_range={0.0,9.00257646208047E-12},rate_median=0.005546117916671377,length=2.778228549584069,length_median=2.682898855125,rate_95%_HPD={0.0025113262337075402,0.009160530604530518}]:2.682898855125046,12[&rate_range={0.005284094400249198,0.03657105801289306},height_95%_HPD={0.0,4.098055228496378E-12},length_range={1.005032551686,7.860080559032},height_median=8.988365607365267E-13,length_95%_HPD={1.387229748364,4.217617200836},height=1.187541874585943E-12,rate=0.013895669571294778,height_range={0.0,9.00257646208047E-12},rate_median=0.013355560656087246,length=2.778228549584069,length_median=2.682898855125,rate_95%_HPD={0.0070682379728089,0.02135507936134728}]:2.682898855125046)[&height_95%_HPD={1.3872297483650016,4.217617200836601},length_range={0.7279086012804,12.85883557353},length_95%_HPD={1.301466139859,6.175503923737},height_range={1.0050325516860994,7.860080559034504},rate_95%_HPD={0.0032948111683210636,0.013620156245344423},rate_range={0.002569950844335906,0.02504741690138374},height_median=2.682898855125945,rate=0.008347239384673424,height=2.778228549585249,posterior=1.0,rate_median=0.007955430413461495,length=3.7617043516280178,length_median=3.661028012829]:3.4333691947323564)[&height_95%_HPD={3.9226211934430006,8.448771772494199},length_range={0.001366711928052,5.740356485084},length_95%_HPD={0.001366711928052,2.619107345396},height_range={2.8642625461280016,15.23752890247},rate_95%_HPD={0.00300550754253112,0.014692760847985837},rate_range={0.00136115562680911,0.022012122100805463},height_median=6.116268049858301,rate=0.008017135698929376,height=6.190228810964532,posterior=0.6434280639431617,rate_median=0.007488005195774763,length=1.037306696071608,length_median=0.8611145180584]:0.9708384374389984)[&height_95%_HPD={5.283853991273,9.870063906383301},length_range={0.3623224579967,12.55120230763},length_95%_HPD={1.058450501754,5.470016146989},height_range={4.277416993434999,17.402060753312},rate_95%_HPD={0.00372301140591517,0.01679814402514281},rate_range={0.002021158519184756,0.030886303042217605},height_median=7.0871064872973,rate=0.0099726225676238,height=7.2258358295542084,posterior=0.9977797513321492,rate_median=0.009528439322153635,length=3.076846799365865,length_median=2.863948536855]:2.6407508093560494)[&height_95%_HPD={7.3099566236823,12.576466503818502},length_range={0.001590093152094,10.18687023988},length_95%_HPD={0.004202804418151,3.036351439722},height_range={6.5899728929635994,19.760013686508},rate_95%_HPD={0.003052675742435293,0.015775626014159397},rate_range={0.0017758804414437102,0.030107305171348336},height_median=9.72785729665335,rate=0.009285117473897066,height=9.896604279713038,posterior=0.6589698046181173,rate_median=0.008893125849691179,length=1.3991027902179762,length_median=1.2621507238185]:1.9013709027883952)[&height_95%_HPD={8.8702057061395,16.1426135878},height_median=11.629228199441744,height=11.93526710793695,posterior=1.0,height_range={7.808695065616799,27.44972070417167},length=0.0];
End;
