# Supplementary material for: Speciation and Extinction Drive the Appearance of Directional Range Size Evolution in Phylogenies and the Fossil Record
Source: PLoS Biol. 2012 Feb 21;10(2):e1001260. doi: 10.1371/journal.pbio.1001260 (PMC3283545; doi:10.1371/journal.pbio.1001260)
Supplement: Dataset S1 — Bird and mammal phylogenetic trees. (ZIP) [file pbio.1001260.s001.zip › amazona]

#NEXUS

Begin taxa;
	Dimensions ntax=29;
	Taxlabels
		Amazona_aestiva
		Amazona_agilis
		Amazona_albifrons
		Amazona_amazonica
		Amazona_arausiaca
		Amazona_auropalliata
		Amazona_autumnalis
		Amazona_barbadensis
		Amazona_brasiliensis
		Amazona_collaria
		Amazona_dufresniana
		Amazona_farinosa
		Amazona_festiva
		Amazona_finschi
		Amazona_guildingii
		Amazona_imperialis
		Amazona_kawalli
		Amazona_leucocephala
		Amazona_ochrocephala
		Amazona_oratrix
		Amazona_pretrei
		Amazona_rhodocorytha
		Amazona_tucumana
		Amazona_ventralis
		Amazona_versicolor
		Amazona_vinacea
		Amazona_viridigenalis
		Amazona_vittata
		Amazona_xanthops
		;
End;

Begin trees;
	Translate
		1 Amazona_aestiva,
		2 Amazona_agilis,
		3 Amazona_albifrons,
		4 Amazona_amazonica,
		5 Amazona_arausiaca,
		6 Amazona_auropalliata,
		7 Amazona_autumnalis,
		8 Amazona_barbadensis,
		9 Amazona_brasiliensis,
		10 Amazona_collaria,
		11 Amazona_dufresniana,
		12 Amazona_farinosa,
		13 Amazona_festiva,
		14 Amazona_finschi,
		15 Amazona_guildingii,
		16 Amazona_imperialis,
		17 Amazona_kawalli,
		18 Amazona_leucocephala,
		19 Amazona_ochrocephala,
		20 Amazona_oratrix,
		21 Amazona_pretrei,
		22 Amazona_rhodocorytha,
		23 Amazona_tucumana,
		24 Amazona_ventralis,
		25 Amazona_versicolor,
		26 Amazona_vinacea,
		27 Amazona_viridigenalis,
		28 Amazona_vittata,
		29 Amazona_xanthops
		;
tree TREE1 = [&R] ((((((28[&rate_range={0.0016984379903947553,0.02459061368517452},height_95%_HPD={0.0,1.8971491044794675E-12},length_range={0.572072838827,5.057452997772},height_median=7.007727731433988E-13,length_95%_HPD={0.777677720466,3.37883453765},height=8.009184395231036E-13,rate=0.006880151061206872,height_range={0.0,5.098144129078719E-12},rate_median=0.006397595650984131,length=2.061626159799724,length_median=1.985332740659,rate_95%_HPD={0.0025503973081295473,0.011918100329586288}]:1.88666201714915,18[&rate_range={0.0022614601824252033,0.028078677404623074},height_95%_HPD={0.0,1.8900436771218665E-12},length_range={0.572072838827,4.932680739656},height_median=7.016609515630989E-13,length_95%_HPD={0.777677720466,3.376745774674},height=8.048186155410497E-13,rate=0.008723300221403094,height_range={0.0,5.197620112085133E-12},rate_median=0.008061632231277732,length=2.047348123335208,length_median=1.968433325591,rate_95%_HPD={0.00358469673379031,0.015286821894070362}]:1.886662017149149)[&height_95%_HPD={0.7683654501330004,3.1689222566575994},length_range={0.006562553991438,3.611630038455},length_95%_HPD={0.006562553991438,1.787586580976},height_range={0.5720728388275003,4.752185371327361},rate_95%_HPD={0.0017787131591439434,0.014420407753247952},rate_range={0.001169566268581116,0.036483818201354365},height_median=1.8866620171498507,rate=0.007196032380904734,height=1.950476987800832,posterior=0.8530195381882771,rate_median=0.006354151948150277,length=0.7948312819946644,length_median=0.6982504092283]:0.7169360256154125,10[&rate_range={0.001427429650660945,0.01949346486557015},height_95%_HPD={0.0,1.8989254613188677E-12},length_range={0.9598842608266,6.77565008053},height_median=7.069900220812997E-13,length_95%_HPD={1.396530030789,4.267669533671},height=8.090137993111874E-13,rate=0.006086572558693474,height_range={0.0,4.998668146072305E-12},rate_median=0.0057415780160946185,length=2.8321330395734776,length_median=2.773699691577,rate_95%_HPD={0.0024997501500897724,0.010380976480249935}]:2.603598042764556)[&height_95%_HPD={1.472736182664601,3.8173103377062816},length_range={2.92092786383E-4,4.761518867828},length_95%_HPD={2.92092786383E-4,2.20990638905},height_range={0.9598842608272005,5.292802842141301},rate_95%_HPD={0.002206058753534366,0.013395200950311131},rate_range={8.66882669406733E-4,0.029920730146055875},height_median=2.603598042765263,rate=0.006493724985791986,height=2.6286820549215464,posterior=0.7557726465364121,rate_median=0.0057354333341112125,length=0.9660780209173448,length_median=0.84738222782215]:0.9361595379531757,24[&rate_range={0.015080070947722485,0.05329339858047164},height_95%_HPD={0.0,1.7994494783124537E-12},length_range={1.719057323617,6.809369390465},height_median=7.442935157087049E-13,length_95%_HPD={2.173948885522,4.627193543107},height=8.062739345324766E-13,rate=0.028002578474949098,height_range={0.0,5.098144129078719E-12},rate_median=0.02736676209643636,length=3.4674678526626894,length_median=3.4289633208534998,rate_95%_HPD={0.018210195267948284,0.03811284477485405}]:3.5397575807176946)[&height_95%_HPD={2.4206469682291,4.83964425567174},length_range={0.3245595667948,6.362364872569},length_95%_HPD={0.4559503674383,3.207737204006},height_range={1.8336507656047987,6.8093693904655},rate_95%_HPD={0.004274706015280449,0.022863148924950512},rate_range={0.002793405477375431,0.041093446872859006},height_median=3.539757580718439,rate=0.01180028479088108,height=3.5936063163489003,posterior=1.0,rate_median=0.010710623195933775,length=1.6569410739055148,length_median=1.496736639894]:1.5548011671236117,3[&rate_range={0.002766565326269465,0.01611320074434505},height_95%_HPD={0.0,1.6999734953060397E-12},length_range={2.750611618398,11.41981787034},height_median=7.998046669399628E-13,length_95%_HPD={3.429854246734,7.372609962078},height=8.204946491324444E-13,rate=0.007969015718782245,height_range={0.0,5.099920485918119E-12},rate_median=0.007830315774679353,length=5.320349010052728,length_median=5.214919775249999,rate_95%_HPD={0.004662976571567023,0.011917873001015513}]:5.094558747841251)[&height_95%_HPD={3.4304765692138,7.177400294000701},length_range={0.001416858448487,4.938420338036},length_95%_HPD={0.00413375365973,1.919481630217},height_range={2.906744410938301,11.4198178703433},rate_95%_HPD={0.002186283125060969,0.017706794260443394},rate_range={0.0015042340731180152,0.036278114054237455},height_median=5.094558747842051,rate=0.008681138268948072,height=5.216680374107097,posterior=0.6483126110124334,rate_median=0.007724278600531783,length=0.7787413041324013,length_median=0.62511276069905]:0.6527631752798388,2[&rate_range={0.0010637605860953539,0.016621739626678022},height_95%_HPD={0.0,1.6981971384666394E-12},length_range={2.750611618398,18.77401792089},height_median=8.002487561498128E-13,length_95%_HPD={3.391907597204,8.022202032678},height=8.109262225603553E-13,rate=0.007361544938885675,height_range={0.0,5.002220859751105E-12},rate_median=0.007121686261838137,length=5.702027465929178,length_median=5.600916237334999,rate_95%_HPD={0.0037228444488339404,0.011268257898667425}]:5.747321923121089)[&height_95%_HPD={3.83090882709215,8.00847396794},length_range={0.04592671568529,9.616058919453},length_95%_HPD={0.5972162144347,4.709297958167},height_range={3.2444266925327003,11.016988414215001},rate_95%_HPD={0.002809839536954015,0.02274419981409822},rate_range={0.0010596436920570957,0.0450602581574791},height_median=5.7473219231218895,rate=0.011244387630350966,height=5.83819504416529,posterior=0.9866785079928952,rate_median=0.010142739000124166,length=2.610144987618598,length_median=2.449321060085]:2.8133276636882396,(((8[&rate_range={0.0024448080259601153,0.017308392301436132},height_95%_HPD={0.0,1.6004975122996257E-12},length_range={1.825344287399,9.418565025159},height_median=8.01136934569513E-13,length_95%_HPD={2.50673520921,5.483163484741},height=8.182986555974132E-13,rate=0.007836009791067662,height_range={0.0,5.4001247917767614E-12},rate_median=0.007659735854745197,length=3.8527976903945533,length_median=3.7471145493815,rate_95%_HPD={0.003830767649427171,0.011568817535271652}]:3.746782775879799,((1[&rate_range={0.0022805116877952516,0.020996213040760017},height_95%_HPD={0.0,1.7976731214730535E-12},length_range={0.7644447927315,4.63522431121},height_median=7.607248164731573E-13,length_95%_HPD={0.9711773586104,2.961730103499},height=8.055210337317627E-13,rate=0.008201850955994352,height_range={0.0,5.5990767577895895E-12},rate_median=0.007850574167206113,length=1.867195105382178,length_median=1.795260557704,rate_95%_HPD={0.003676281859966649,0.013101684092205992}]:1.7622391471313894,((20[&rate_range={0.0015881720189122595,0.0286713800433185},height_95%_HPD={0.0,1.6999734953060397E-12},length_range={1.389361645228E-5,0.9375173684113},height_median=7.478462293875054E-13,length_95%_HPD={1.389361645228E-5,0.3353918612958},height=7.992852482105023E-13,rate=0.008794034486515662,height_range={0.0,5.31841237716435E-12},rate_median=0.007979330956448632,length=0.11058368195583398,length_median=0.074536237758005,rate_95%_HPD={0.002010619433634033,0.017465790293226598}]:0.07444434594440352,19[&rate_range={0.0013478784221862053,0.03109805327446332},height_95%_HPD={0.0,1.6999734953060397E-12},length_range={1.389361645228E-5,1.04952553357},height_median=7.478462293875054E-13,length_95%_HPD={1.389361645228E-5,0.3398256589301},height=7.994000172691758E-13,rate=0.008649917354823886,height_range={0.0,5.31841237716435E-12},rate_median=0.007812995691499406,length=0.11085877359904177,length_median=0.074536237758005,rate_95%_HPD={0.0018535263580521158,0.01684470291063765}]:0.07444434594440352)[&height_95%_HPD={1.3893617699878291E-5,0.33523202111680206},length_range={0.02531351468111,2.43688185638},length_95%_HPD={0.100858189008,1.093330665682},height_range={1.3893617699878291E-5,0.8978911339214202},rate_95%_HPD={0.0027262570048526965,0.017907139857650984},rate_range={0.0013243262812979394,0.03287799644793654},height_median=0.07444434594515137,rate=0.009327462281135875,height=0.10995431783618324,posterior=0.9982238010657194,rate_median=0.008542708073552861,length=0.5225289905568326,length_median=0.4720310713286]:0.5139591353885788,6[&rate_range={0.0013243262812979394,0.03042313102933177},height_95%_HPD={0.0,1.6999734953060397E-12},length_range={0.08134065325701,2.530840461119},height_median=7.607248164731573E-13,length_95%_HPD={0.2059896020666,1.190654504844},height=8.0039704881669E-13,rate=0.007293955709308712,height_range={0.0,5.298872451930947E-12},rate_median=0.006651921277376026,length=0.6321515319588249,length_median=0.587550522676,rate_95%_HPD={0.002057001730682977,0.013831004450525063}]:0.5884034813329695)[&height_95%_HPD={0.2059896020672003,1.1906545048448987},length_range={0.20178759828,3.454727980052},length_95%_HPD={0.3096244048366,2.252987199081},height_range={0.08134065325740103,2.5308404611191584},rate_95%_HPD={0.0026340205465595363,0.014459357521654883},rate_range={0.0020899809701606627,0.0364932671173483},height_median=0.5884034813337302,rate=0.007668224108537346,height=0.6324926738381974,posterior=1.0,rate_median=0.007022816176083222,length=1.233276980663656,length_median=1.1666669670204999]:1.17383566579842)[&height_95%_HPD={0.9496185641855002,2.8553612685906993},length_range={0.001611125809405,2.59031994395},length_95%_HPD={0.0273545217229,1.497589244083},height_range={0.7644447927320002,4.635224311210701},rate_95%_HPD={0.0020905724016074064,0.015182391589931472},rate_range={0.0011606420375760884,0.027901929079263338},height_median=1.7622391471321501,rate=0.0074405281432935256,height=1.8283822416627034,posterior=0.9431616341030196,rate_median=0.006545708837058636,length=0.680332894553565,length_median=0.5864625700588]:0.6774626083543156,(5[&rate_range={0.006427857594164676,0.03994352333229703},height_95%_HPD={0.0,1.70174985214544E-12},length_range={0.6102266198749,4.513927194689},height_median=7.993605777301127E-13,length_95%_HPD={0.966262083081,2.686337026755},height=8.10042382489952E-13,rate=0.01773116394158492,height_range={0.0,5.5990767577895895E-12},rate_median=0.01713571000806767,length=1.7186683997095251,length_median=1.650650555825,rate_95%_HPD={0.009482250036260917,0.027517295421103666}]:1.6503590799477,25[&rate_range={0.002650537099775652,0.024530655378389096},height_95%_HPD={0.0,1.70174985214544E-12},length_range={0.6102266198749,4.513927194689},height_median=7.993605777301127E-13,length_95%_HPD={0.966262083081,2.686337026755},height=8.098649045641683E-13,rate=0.008486278240405078,height_range={0.0,5.5990767577895895E-12},rate_median=0.008125780595252138,length=1.7186428718781137,length_median=1.650650555825,rate_95%_HPD={0.003797668800936173,0.013467873080620477}]:1.6503590799477)[&height_95%_HPD={0.9662620830813493,2.686337026755},length_range={0.0732843648154,3.156135709884},length_95%_HPD={0.1430406955067,1.536449322743},height_range={0.6102266198759008,4.513927194689},rate_95%_HPD={0.0029566141199794263,0.019475781933893894},rate_range={0.0021695438140358417,0.038395092454258456},height_median=1.6503590799484993,rate=0.010421085896239829,height=1.7184489267143073,posterior=0.9995559502664298,rate_median=0.009636342160706808,length=0.7840043161762574,length_median=0.7099960743081]:0.7893426755379664)[&height_95%_HPD={1.668949249070101,3.6429660978692997},length_range={0.2101343882731,6.327624560281},length_95%_HPD={0.3241604524587,2.60982136779},height_range={1.2756237437906002,4.9166523397377},rate_95%_HPD={0.003002445355056032,0.019474467533370905},rate_range={0.002319928572778279,0.04578991053547092},height_median=2.4397017554864657,rate=0.010293228410656998,height=2.5140190056911402,posterior=1.0,rate_median=0.009326599004298726,length=1.3387542845186862,length_median=1.2153974104065002]:1.3070810203941345)[&height_95%_HPD={2.517601480593701,5.4872830549294},length_range={0.09799895124612,7.601447708664},length_95%_HPD={1.046352953969,4.726805352926},height_range={1.825344287399501,9.1606501624739},rate_95%_HPD={0.004010681871860685,0.01979793381558309},rate_range={0.0013911395149463334,0.04408747112245774},height_median=3.7467827758806003,rate=0.011197323099342944,height=3.8503251149467825,posterior=0.9995559502664298,rate_median=0.010575156064522829,length=2.788034077986843,length_median=2.670881812682]:2.569541323058809,((26[&rate_range={0.0022218175775789314,0.024473341903326173},height_95%_HPD={0.0,1.6004975122996257E-12},length_range={0.9734332803019,9.652284347059},height_median=7.993605777301127E-13,length_95%_HPD={1.917999129666,6.255086905814},height=8.136625377805504E-13,rate=0.007504076359532406,height_range={0.0,5.510258915819577E-12},rate_median=0.006998517820685692,length=4.095641872676549,length_median=3.9765409243665,rate_95%_HPD={0.0030714564064903203,0.013400479518510672}]:4.1112744479299,((23[&rate_range={0.0017289678210732498,0.032630349815224016},height_95%_HPD={0.0,1.7008616737257398E-12},length_range={0.4083057408241,4.597525008248},height_median=7.993605777301127E-13,length_95%_HPD={0.5177066838848,2.771898885498},height=8.220745970673106E-13,rate=0.00921470507318186,height_range={0.0,5.510258915819577E-12},rate_median=0.008613084137344365,length=1.5416931471719602,length_median=1.4410975341045,rate_95%_HPD={0.002587141832931173,0.016646015913751082}]:1.441097534104801,21[&rate_range={0.0017830489703111528,0.0428021673530745},height_95%_HPD={0.0,1.7008616737257398E-12},length_range={0.4083057408241,4.597525008248},height_median=7.993605777301127E-13,length_95%_HPD={0.5177066838848,2.771898885498},height=8.220745970673106E-13,rate=0.010525950265731445,height_range={0.0,5.510258915819577E-12},rate_median=0.009669022143536356,length=1.5416931471719602,length_median=1.4410975341045,rate_95%_HPD={0.003218144085150957,0.019333825268286482}]:1.441097534104801)[&height_95%_HPD={0.5177066838863098,2.7718988854995903},length_range={0.3748437463125,6.57538986446},length_95%_HPD={0.749701320229,4.311475719545},height_range={0.4083057408253987,4.5975250082489},rate_95%_HPD={0.003367639070506848,0.02011847674473208},rate_range={0.0025482747671025418,0.03545962143524324},height_median=1.4410975341056003,rate=0.011191509187391226,height=1.5416931471727806,posterior=1.0,rate_median=0.010322100675445374,length=2.419531148598799,length_median=2.285146228447]:1.9389562123062496,13[&rate_range={0.001647713923997677,0.022048890114205563},height_95%_HPD={0.0,1.6715517858756357E-12},length_range={0.9734332803019,8.592727761667},height_median=8.01136934569513E-13,length_95%_HPD={1.722024033995,5.355415051808},height=8.231907360227952E-13,rate=0.0076439353293995035,height_range={0.0,5.510258915819577E-12},rate_median=0.007259812964017601,length=3.580593805378247,length_median=3.470253310225,rate_95%_HPD={0.0033843765215823742,0.012989669978172932}]:3.3800537464110487)[&posterior=0.4071936056838366]:0.7312207015188497)[&posterior=0.46181172291296624]:0.5962319104209506,29[&rate_range={0.003935383265687086,0.044089600145888135},height_95%_HPD={0.0,1.6004975122996257E-12},length_range={1.723259049237,15.04098390784},height_median=8.01136934569513E-13,length_95%_HPD={1.968140822086,7.27784362599},height=8.258028166949417E-13,rate=0.018576787861132957,height_range={0.0,5.702105454474804E-12},rate_median=0.01807876333156737,length=4.577263858232875,length_median=4.361381707546,rate_95%_HPD={0.009725064391735452,0.02895566552841034}]:4.707506358350849)[&height_95%_HPD={3.0313710099327498,6.798559190042799},length_range={0.004871141262182,6.56719182002},length_95%_HPD={0.009721895270324,2.859791013067},height_range={2.6802378638292996,9.90826294757679},rate_95%_HPD={0.0020476771090572306,0.017348369085481125},rate_range={0.0013514948195750762,0.02987581124568602},height_median=4.70750635835165,rate=0.009102921034187198,height=4.8262819102757835,posterior=0.588809946714032,rate_median=0.008379396564614058,length=1.3167472488322676,length_median=1.159575669373]:1.6088177405877593)[&posterior=0.19094138543516873]:0.5482070612098298,(((16[&rate_range={0.00351352978941607,0.027028692460146768},height_95%_HPD={0.0,1.609379296496627E-12},length_range={1.771518667948,10.47222312316},height_median=8.01136934569513E-13,length_95%_HPD={2.534617421474,6.49034470959},height=8.070146090760809E-13,rate=0.010358781119710371,height_range={0.0,5.6985527407960035E-12},rate_median=0.010012275339078804,length=4.379239603128296,length_median=4.275777689454,rate_95%_HPD={0.00550206041811869,0.016033552361450105}]:4.263384810151198,(9[&rate_range={0.001225884002338617,0.03235735691719813},height_95%_HPD={0.0,1.7994494783124537E-12},length_range={0.3837750872096,5.486112094618},height_median=7.993605777301127E-13,length_95%_HPD={0.6577828562716,3.256257393476},height=8.15690518879173E-13,rate=0.007470390022012338,height_range={0.0,5.497824417943775E-12},rate_median=0.006912679718010238,length=1.8297790095437592,length_median=1.713237753882,rate_95%_HPD={0.002466884499758345,0.014117078308138253}]:1.7132377538819563,15[&rate_range={0.0023018822357401287,0.04034118481338742},height_95%_HPD={0.0,1.7994494783124537E-12},length_range={0.3837750872096,5.486112094618},height_median=7.993605777301127E-13,length_95%_HPD={0.6577828562716,3.256257393476},height=8.15690518879173E-13,rate=0.01141044417895065,height_range={0.0,5.497824417943775E-12},rate_median=0.01057279986857201,length=1.8297790095437592,length_median=1.713237753882,rate_95%_HPD={0.004104685543214751,0.020314004897381492}]:1.7132377538819563)[&height_95%_HPD={0.6577828562722985,3.256257393477002},length_range={0.2776996714398,9.787555203612},length_95%_HPD={0.8330970570667,4.792623801564},height_range={0.3837750872099006,5.486112094618301},rate_95%_HPD={0.002865629339514605,0.01579860874698766},rate_range={0.0016400046822198488,0.03017797636081618},height_median=1.7132377538827557,rate=0.008667225250241058,height=1.8297790095445794,posterior=1.0,rate_median=0.008038728365310993,length=2.5464880042930154,length_median=2.4007226154405004]:2.5501470562692434)[&height_95%_HPD={2.5346174214750006,6.442262275207001},length_range={0.02750834678092,6.463982109968},length_95%_HPD={0.2541534501423,3.469263287325},height_range={1.7715186679489996,10.47222312316},rate_95%_HPD={0.0020470543179794648,0.015282009609490341},rate_range={0.0011945856300044533,0.03396901622154654},height_median=4.263384810151999,rate=0.007773365881785478,height=4.360362081875271,posterior=0.9911190053285968,rate_median=0.006971905270033513,length=1.6074746541497764,length_median=1.4176551620455]:0.9263494807393009,(17[&rate_range={0.00247692461683858,0.031197396730920087},height_95%_HPD={0.0,1.6999734953060397E-12},length_range={0.7434550293371,10.67354040098},height_median=8.01136934569513E-13,length_95%_HPD={1.465255919367,6.053890042942},height=8.200008661033749E-13,rate=0.008584182590694916,height_range={0.0,4.998668146072305E-12},rate_median=0.008065421598493789,length=3.6767309185513297,length_median=3.558638134433,rate_95%_HPD={0.003627513649521913,0.01483545096544365}]:3.4195144477339934,12[&rate_range={0.0030795272046350527,0.02984668696377423},height_95%_HPD={0.0,1.70174985214544E-12},length_range={0.7434550293371,10.74502589185},height_median=8.01136934569513E-13,length_95%_HPD={1.474729899552,5.850608278992},height=8.259388831047092E-13,rate=0.010092293198356096,height_range={0.0,9.49995637711254E-12},rate_median=0.00953072662643641,length=3.6659379636470764,length_median=3.56924193174,rate_95%_HPD={0.004640813862582257,0.016675469660415398}]:3.4195144477339934)[&height_95%_HPD={1.5453879541373006,5.517098097890999},length_range={0.004301798781071,7.106471450248},length_95%_HPD={0.05909410051449,3.472563795012},height_range={0.7434550293379996,8.803576932959139},rate_95%_HPD={0.0025210420130439616,0.016029333373849118},rate_range={0.0012108065391665107,0.03466608861455269},height_median=3.4195144477347945,rate=0.007867246025520866,height=3.492808834213184,posterior=0.8960923623445826,rate_median=0.00714039525508595,length=1.6974376251596064,length_median=1.572729436967]:1.7702198431565055)[&posterior=0.4169626998223801]:0.821964907421501,((4[&rate_range={0.0023360983824449715,0.021919461366358778},height_95%_HPD={0.0,1.6004975122996257E-12},length_range={1.942518316016,8.205926306931},height_median=7.993605777301127E-13,length_95%_HPD={2.396184293896,5.431395143992},height=8.151935806869784E-13,rate=0.0083352345726088,height_range={0.0,5.508482558980177E-12},rate_median=0.008091844766088641,length=3.816341418868592,length_median=3.7472822874775,rate_95%_HPD={0.00416858381226291,0.012672054867824696}]:3.7395339461806465,(7[&rate_range={0.003382249432041561,0.035120493548770504},height_95%_HPD={0.0,1.70174985214544E-12},length_range={0.9792910493871,6.218799078285},height_median=7.993605777301127E-13,length_95%_HPD={1.457586523737,3.888329540206},height=8.065302915363865E-13,rate=0.0107243512658045,height_range={0.0,5.510258915819577E-12},rate_median=0.010327945167740955,length=2.606965016149084,length_median=2.5234011532459997,rate_95%_HPD={0.0056324639403199424,0.017132002199415172}]:2.522263696324456,(11[&rate_range={0.001740775919579782,0.02682497100167886},height_95%_HPD={0.0,1.70174985214544E-12},length_range={0.2254221547421,3.5180047229},height_median=7.300826609935029E-13,length_95%_HPD={0.447259264594,2.138826839034},height=8.034942358193121E-13,rate=0.007341265009766211,height_range={0.0,5.4996007747831754E-12},rate_median=0.006862526252155424,length=1.187629567679434,length_median=1.1089729112205,rate_95%_HPD={0.00248281116429588,0.013214610005254441}]:1.1089729112206697,22[&rate_range={0.0022429221052077427,0.04578991053547092},height_95%_HPD={0.0,1.70174985214544E-12},length_range={0.2254221547421,3.5180047229},height_median=7.300826609935029E-13,length_95%_HPD={0.447259264594,2.138826839034},height=8.034942358193121E-13,rate=0.012912988063157407,height_range={0.0,5.4996007747831754E-12},rate_median=0.012191224112617603,length=1.187629567679434,length_median=1.1089729112205,rate_95%_HPD={0.00429413189489056,0.022663242061269025}]:1.1089729112206697)[&height_95%_HPD={0.44725926459461984,2.1388268390347305},length_range={0.2213759616538,5.611308770578},length_95%_HPD={0.4581429241014,2.533803680335},height_range={0.22542215474339944,3.518004722900698},rate_95%_HPD={0.00375031684432263,0.019564655838406296},rate_range={0.002452075457056518,0.04062982962069826},height_median=1.1089729112213997,rate=0.010408704053095557,height=1.1876295676802373,posterior=1.0,rate_median=0.009637507097776218,length=1.419328113415884,length_median=1.3416431955]:1.4132907851038556)[&height_95%_HPD={1.4575865237372003,3.8901659924819993},length_range={0.1389705051379,4.999067263637},length_95%_HPD={0.250759508038,2.303695242665},height_range={0.9792910493889,6.218799078287131},rate_95%_HPD={0.0031362248313617684,0.01911369412300165},rate_range={0.001972078179276441,0.03389373604495905},height_median=2.5222636963252554,rate=0.010173226847428577,height=2.6066431793060976,posterior=0.9991119005328597,rate_median=0.009322106257287795,length=1.2074983888080273,length_median=1.119589307251]:1.2172702498561905)[&height_95%_HPD={2.3509144831639004,5.356508191494299},length_range={0.0099489890174,4.278356909887},length_95%_HPD={0.06045600297854,2.121039291329},height_range={1.9425183160169004,8.205926306931499},rate_95%_HPD={0.002701647069686311,0.017465790293226598},rate_range={0.0017542911003165438,0.03666095531435871},height_median=3.739533946181446,rate=0.009072491561856461,height=3.8030043289215216,posterior=0.9804618117229129,rate_median=0.008259900923311612,length=1.0186770504434641,length_median=0.9115380187234501]:0.9780081085737535,(27[&rate_range={0.002115471524682686,0.028933421119989762},height_95%_HPD={0.0,1.7710277688820497E-12},length_range={0.6043346994039,5.783010054626},height_median=7.993605777301127E-13,length_95%_HPD={0.9149738973451,3.775823085148},height=8.122502078867022E-13,rate=0.009041754611186583,height_range={0.0,5.510258915819577E-12},rate_median=0.0083968816187769,length=2.249979821701834,length_median=2.173955131577,rate_95%_HPD={0.0035052498874422354,0.015866906160700876}]:2.1739551315767014,14[&rate_range={0.001540435566862067,0.03040398373977765},height_95%_HPD={0.0,1.7710277688820497E-12},length_range={0.6043346994039,5.783010054626},height_median=7.993605777301127E-13,length_95%_HPD={0.9149738973451,3.775823085148},height=8.122502078867022E-13,rate=0.008496305538137298,height_range={0.0,5.510258915819577E-12},rate_median=0.007884872240048378,length=2.249979821701834,length_median=2.173955131577,rate_95%_HPD={0.0033697774180859973,0.014957800600650446}]:2.1739551315767014)[&height_95%_HPD={0.9149738973463997,3.775823085148179},length_range={0.4850507239358,7.223328864536},length_95%_HPD={0.7557848937369,4.307920363985},height_range={0.6043346994052996,5.7830100546268985},rate_95%_HPD={0.0024820209222592834,0.014018623448177761},rate_range={0.0019190083443113158,0.026634866971921693},height_median=2.1739551315775008,rate=0.007631257888636004,height=2.249979821702651,posterior=1.0,rate_median=0.007003117667964272,length=2.5772990483566507,length_median=2.4938355435375]:2.5435869231776986)[&height_95%_HPD={3.348263622412601,6.555571692621501},length_range={0.00286762587105,5.019685589609},length_95%_HPD={0.2150773254108,2.941402986123},height_range={2.5377767030786007,9.1596693633224},rate_95%_HPD={0.002704899658792128,0.016572053542903708},rate_range={0.0016146678732224969,0.03996031029028718},height_median=4.717542054755199,rate=0.00861788710096286,height=4.81939575987518,posterior=0.9489342806394316,rate_median=0.007821016843728979,length=1.4393005829511412,length_median=1.339228487143]:1.2941571435576016)[&posterior=0.3308170515097691]:0.8528319618364382)[&height_95%_HPD={5.2008741480954,8.691165569064642},length_range={0.008057044892565,9.220969816233},length_95%_HPD={0.02438741178883,3.699651037883},height_range={4.721792140180099,12.443594739250898},rate_95%_HPD={0.0025661089510942477,0.019661809233992942},rate_range={0.001060630229661805,0.04216462470073849},height_median=6.864531160149239,rate=0.009734463858532421,height=6.940517906435081,posterior=0.7797513321492007,rate_median=0.008717515098251727,length=1.8188326483324175,length_median=1.6967297856795]:1.69611842666089)[&height_95%_HPD={6.5285536952751,11.383488913491},height_median=8.560649586810129,height=8.728298774593034,posterior=1.0,height_range={5.5853742438273,18.774017920893296},length=0.0];
End;
