# Supplementary material for: Speciation and Extinction Drive the Appearance of Directional Range Size Evolution in Phylogenies and the Fossil Record
Source: PLoS Biol. 2012 Feb 21;10(2):e1001260. doi: 10.1371/journal.pbio.1001260 (PMC3283545; doi:10.1371/journal.pbio.1001260)
Supplement: Dataset S1 — Bird and mammal phylogenetic trees. (ZIP) [file pbio.1001260.s001.zip › anas]

#NEXUS
Begin taxa;
	Dimensions ntax=131;
	Taxlabels
		Aix_galericulata
		Aix_sponsa
		Alopochen_aegyptiacus
		Amazonetta_brasiliensis
		Anas_acuta
		Anas_americana
		Anas_aucklandica
		Anas_bahamensis
		Anas_bernieri
		Anas_capensis
		Anas_castanea
		Anas_clypeata
		Anas_crecca
		Anas_cyanoptera
		Anas_discors
		Anas_erythrorhyncha
		Anas_falcata
		Anas_flavirostris
		Anas_formosa
		Anas_fulvigula
		Anas_georgica
		Anas_gibberifrons
		Anas_hottentota
		Anas_laysanensis
		Anas_luzonica
		Anas_melleri
		Anas_penelope
		Anas_platalea
		Anas_platyrhynchos
		Anas_poecilorhyncha
		Anas_puna
		Anas_querquedula
		Anas_rhynchotis
		Anas_rubripes
		Anas_sibilatrix
		Anas_smithii
		Anas_sparsa
		Anas_specularioides
		Anas_specularis
		Anas_strepera
		Anas_superciliosa
		Anas_undulata
		Anas_versicolor
		Anser_albifrons
		Anser_anser
		Anser_brachyrhynchus
		Anser_caerulescens
		Anser_canagica
		Anser_cygnoides
		Anser_erythropus
		Anser_fabalis
		Anser_indicus
		Anser_rossii
		Aythya_affinis
		Aythya_americana
		Aythya_australis
		Aythya_collaris
		Aythya_ferina
		Aythya_fuligula
		Aythya_marila
		Aythya_nyroca
		Aythya_valisineria
		Biziura_lobata
		Branta_bernicla
		Branta_canadensis
		Branta_leucopsis
		Branta_ruficollis
		Branta_sandvicensis
		Bucephala_albeola
		Bucephala_clangula
		Bucephala_islandica
		Cairina_moschata
		Cairina_scutulata
		Callonetta_leucophrys
		Cereopsis_novaehollandiae
		Chenonetta_jubata
		Chloephaga_melanoptera
		Chloephaga_picta
		Chloephaga_poliocephala
		Clangula_hyemalis
		Coscoroba_coscoroba
		Cyanochen_cyanopterus
		Cygnus_atratus
		Cygnus_buccinator
		Cygnus_columbianus
		Cygnus_cygnus
		Cygnus_melanocorypha
		Cygnus_olor
		Heteronetta_atricapilla
		Histrionicus_histrionicus
		Hymenolaimus_malacorhynchos
		Lophodytes_cucullatus
		Malacorhynchus_membranaceus
		Marmaronetta_angustirostris
		Melanitta_fusca
		Melanitta_nigra
		Melanitta_perspicillata
		Merganetta_armata
		Mergellus_albellus
		Mergus_merganser
		Mergus_serrator
		Mergus_squamatus
		Neochen_jubata
		Netta_peposaca
		Netta_rufina
		Nettapus_coromandelianus
		Nettapus_pulchellus
		Oxyura_australis
		Oxyura_dominica
		Oxyura_ferruginea
		Oxyura_jamaicensis
		Oxyura_leucocephala
		Oxyura_maccoa
		Oxyura_vittata
		Polysticta_stelleri
		Pteronetta_hartlaubii
		Sarkidiornis_melanotos
		Somateria_fischeri
		Somateria_mollissima
		Somateria_spectabilis
		Stictonetta_naevosa
		Tachyeres_brachypterus
		Tachyeres_leucocephalus
		Tachyeres_patachonicus
		Tachyeres_pteneres
		Tadorna_cana
		Tadorna_ferruginea
		Tadorna_radjah
		Tadorna_tadorna
		Tadorna_tadornoides
		Tadorna_variegata
		;
End;
Begin trees;
	Translate
		1 Aix_galericulata,
		2 Aix_sponsa,
		3 Alopochen_aegyptiacus,
		4 Amazonetta_brasiliensis,
		5 Anas_acuta,
		6 Anas_americana,
		7 Anas_aucklandica,
		8 Anas_bahamensis,
		9 Anas_bernieri,
		10 Anas_capensis,
		11 Anas_castanea,
		12 Anas_clypeata,
		13 Anas_crecca,
		14 Anas_cyanoptera,
		15 Anas_discors,
		16 Anas_erythrorhyncha,
		17 Anas_falcata,
		18 Anas_flavirostris,
		19 Anas_formosa,
		20 Anas_fulvigula,
		21 Anas_georgica,
		22 Anas_gibberifrons,
		23 Anas_hottentota,
		24 Anas_laysanensis,
		25 Anas_luzonica,
		26 Anas_melleri,
		27 Anas_penelope,
		28 Anas_platalea,
		29 Anas_platyrhynchos,
		30 Anas_poecilorhyncha,
		31 Anas_puna,
		32 Anas_querquedula,
		33 Anas_rhynchotis,
		34 Anas_rubripes,
		35 Anas_sibilatrix,
		36 Anas_smithii,
		37 Anas_sparsa,
		38 Anas_specularioides,
		39 Anas_specularis,
		40 Anas_strepera,
		41 Anas_superciliosa,
		42 Anas_undulata,
		43 Anas_versicolor,
		44 Anser_albifrons,
		45 Anser_anser,
		46 Anser_brachyrhynchus,
		47 Anser_caerulescens,
		48 Anser_canagica,
		49 Anser_cygnoides,
		50 Anser_erythropus,
		51 Anser_fabalis,
		52 Anser_indicus,
		53 Anser_rossii,
		54 Aythya_affinis,
		55 Aythya_americana,
		56 Aythya_australis,
		57 Aythya_collaris,
		58 Aythya_ferina,
		59 Aythya_fuligula,
		60 Aythya_marila,
		61 Aythya_nyroca,
		62 Aythya_valisineria,
		63 Biziura_lobata,
		64 Branta_bernicla,
		65 Branta_canadensis,
		66 Branta_leucopsis,
		67 Branta_ruficollis,
		68 Branta_sandvicensis,
		69 Bucephala_albeola,
		70 Bucephala_clangula,
		71 Bucephala_islandica,
		72 Cairina_moschata,
		73 Cairina_scutulata,
		74 Callonetta_leucophrys,
		75 Cereopsis_novaehollandiae,
		76 Chenonetta_jubata,
		77 Chloephaga_melanoptera,
		78 Chloephaga_picta,
		79 Chloephaga_poliocephala,
		80 Clangula_hyemalis,
		81 Coscoroba_coscoroba,
		82 Cyanochen_cyanopterus,
		83 Cygnus_atratus,
		84 Cygnus_buccinator,
		85 Cygnus_columbianus,
		86 Cygnus_cygnus,
		87 Cygnus_melanocorypha,
		88 Cygnus_olor,
		89 Heteronetta_atricapilla,
		90 Histrionicus_histrionicus,
		91 Hymenolaimus_malacorhynchos,
		92 Lophodytes_cucullatus,
		93 Malacorhynchus_membranaceus,
		94 Marmaronetta_angustirostris,
		95 Melanitta_fusca,
		96 Melanitta_nigra,
		97 Melanitta_perspicillata,
		98 Merganetta_armata,
		99 Mergellus_albellus,
		100 Mergus_merganser,
		101 Mergus_serrator,
		102 Mergus_squamatus,
		103 Neochen_jubata,
		104 Netta_peposaca,
		105 Netta_rufina,
		106 Nettapus_coromandelianus,
		107 Nettapus_pulchellus,
		108 Oxyura_australis,
		109 Oxyura_dominica,
		110 Oxyura_ferruginea,
		111 Oxyura_jamaicensis,
		112 Oxyura_leucocephala,
		113 Oxyura_maccoa,
		114 Oxyura_vittata,
		115 Polysticta_stelleri,
		116 Pteronetta_hartlaubii,
		117 Sarkidiornis_melanotos,
		118 Somateria_fischeri,
		119 Somateria_mollissima,
		120 Somateria_spectabilis,
		121 Stictonetta_naevosa,
		122 Tachyeres_brachypterus,
		123 Tachyeres_leucocephalus,
		124 Tachyeres_patachonicus,
		125 Tachyeres_pteneres,
		126 Tadorna_cana,
		127 Tadorna_ferruginea,
		128 Tadorna_radjah,
		129 Tadorna_tadorna,
		130 Tadorna_tadornoides,
		131 Tadorna_variegata
		;
tree TREE1 = [&R] ((((((((((73[&rate_range={0.004993510151151534,0.015973963426765055},height_95%_HPD={0.0,7.105427357601002E-15},length_range={3.477451829644721,8.824657683575934},height_median=3.552713678800501E-15,length_95%_HPD={4.891728121720255,7.375625451693676},height=3.779264299260227E-15,rate=0.00912184430990549,height_range={0.0,1.0658141036401503E-14},rate_median=0.009010490732160197,…
End;
