# Supplementary material for: Speciation and Extinction Drive the Appearance of Directional Range Size Evolution in Phylogenies and the Fossil Record
Source: PLoS Biol. 2012 Feb 21;10(2):e1001260. doi: 10.1371/journal.pbio.1001260 (PMC3283545; doi:10.1371/journal.pbio.1001260)
Supplement: Dataset S1 — Bird and mammal phylogenetic trees. (ZIP) [file pbio.1001260.s001.zip › bovinae]

#NEXUS

Begin taxa;
	Dimensions ntax=25;
	Taxlabels
		Tragelaphus_eurycerus
		Tragelaphus_spekii
		Tragelaphus_scriptus
		Tragelaphus_buxtoni
		Taurotragus_oryx
		Tragelaphus_strepsiceros
		Taurotragus_derbianus
		Tragelaphus_angasii
		Tragelaphus_imberbis
		Bison_bonasus
		Bos_frontalis
		Bos_taurus
		Bos_sauveli
		Bos_javanicus
		Bos_grunniens
		Bison_bison
		Bubalus_depressicornis
		Bubalus_quarlesi
		Bubalus_bubalis
		Bubalus_mindorensis
		Syncerus_caffer
		Pseudoryx_nghetinhensis
		Boselaphus_tragocamelus
		Tetracerus_quadricornis
		Aepyceros_melampus
		;
End;

Begin trees;
	Translate
		1 Tragelaphus_eurycerus,
		2 Tragelaphus_spekii,
		3 Tragelaphus_scriptus,
		4 Tragelaphus_buxtoni,
		5 Taurotragus_oryx,
		6 Tragelaphus_strepsiceros,
		7 Taurotragus_derbianus,
		8 Tragelaphus_angasii,
		9 Tragelaphus_imberbis,
		10 Bison_bonasus,
		11 Bos_frontalis,
		12 Bos_taurus,
		13 Bos_sauveli,
		14 Bos_javanicus,
		15 Bos_grunniens,
		16 Bison_bison,
		17 Bubalus_depressicornis,
		18 Bubalus_quarlesi,
		19 Bubalus_bubalis,
		20 Bubalus_mindorensis,
		21 Syncerus_caffer,
		22 Pseudoryx_nghetinhensis,
		23 Boselaphus_tragocamelus,
		24 Tetracerus_quadricornis,
		25 Aepyceros_melampus
		;
tree TREE1 = [&R] ((((((((((1[&rate_range={0.00470256007850549,0.020037261793252346},height_95%_HPD={0.0,5.503153488461976E-12},length_range={1.823025524903,6.169208671397},height_median=3.3999469906120794E-12,length_95%_HPD={2.279138118568,4.944987375832},height=3.2271339735086855E-12,rate=0.010206326193849093,height_range={0.0,6.998845947236987E-12},rate_median=0.010046030888777788,length=3.5808114803661133,length_median=3.536898218766,rate_95%_HPD={0.006489129595703242,0.014197774664020035}]:4.170826636326,2[&rate_range={0.004707391980239698,0.02469445173146481},height_95%_HPD={0.0,5.503153488461976E-12},length_range={1.823025524903,6.169208671397},height_median=3.3999469906120794E-12,length_95%_HPD={2.260078961674,4.913561747895},height=3.2265534234936772E-12,rate=0.011146808172739928,height_range={0.0,6.998845947236987E-12},rate_median=0.010871310215648425,length=3.57647175034595,length_median=3.536430579289,rate_95%_HPD={0.007319842164325827,0.015860206278093748}]:4.170826636326)[&height_95%_HPD={2.279138118574302,4.910753508528099},length_range={0.05448636949983,4.353072337725},length_95%_HPD={0.2504788755827,2.293039804237},height_range={1.8230255249050984,6.169208671398399},rate_95%_HPD={0.005926589291138461,0.014651034172023542},rate_range={0.003699170064280893,0.01946714032967881},height_median=3.5261396235631004,rate=0.010416044339588341,height=3.566052298713182,posterior=0.9853463587921847,rate_median=0.010291965425830423,length=1.2487129314036602,length_median=1.195637845561]:0.1952062359409,3[&rate_range={0.006954329815242983,0.02567190067224779},height_95%_HPD={0.0,5.4996007747831754E-12},length_range={2.360938681883,7.902591919514},height_median=3.3999469906120794E-12,length_95%_HPD={3.351181529881,6.32873557332},height=3.2330767232547074E-12,rate=0.012961031487416372,height_range={0.0,7.002398660915787E-12},rate_median=0.012575220096907754,length=4.807907817386652,length_median=4.7697185920845,rate_95%_HPD={0.008672315013280371,0.018415048074161628}]:4.366032872267)[&height_95%_HPD={3.3590430293116995,6.3287355733229},length_range={0.1092318171029,4.045051723815},length_95%_HPD={0.2597188218991,2.055024300009},height_range={2.3609386818888005,7.9025919195184},rate_95%_HPD={0.006593190179442602,0.015618601543846282},rate_range={0.004982447647916167,0.02271905467813277},height_median=4.775490885962103,rate=0.010898064345837736,height=4.8125504931079615,posterior=0.9977797513321492,rate_median=0.010748400505364604,length=1.0931402641454664,length_median=1.016627005767]:3.082941469375,4[&rate_range={0.004550708368243529,0.016476443445309456},height_95%_HPD={2.984279490192421E-13,5.5990767577895895E-12},length_range={3.274320907448,10.95663815722},height_median=3.40349970429088E-12,length_95%_HPD={4.074839588284,7.604256704425},height=3.2159804718616518E-12,rate=0.009799093092634383,height_range={0.0,7.002398660915787E-12},rate_median=0.009734297185566732,length=5.909768001316959,length_median=5.870834065797,rate_95%_HPD={0.006412435359489703,0.013319401391149888}]:7.448974341641)[&height_95%_HPD={4.0748395882869985,7.5338672320119},length_range={0.01264631518541,4.222376481468},length_95%_HPD={0.1774389939487,2.382185503703},height_range={3.2743209074512,10.956638157224868},rate_95%_HPD={0.006285071697082081,0.01517326594569136},rate_range={0.003358875520775428,0.02363902623124997},height_median=5.852760193587348,rate=0.010827135170512084,height=5.8948310208325765,posterior=0.9769094138543517,rate_median=0.010609131617067658,length=1.2756351331773657,length_median=1.1971920282655]:1.166814887241,5[&rate_range={0.00470256007850549,0.017906373348540935},height_95%_HPD={3.979039320256561E-13,5.7056581681536045E-12},length_range={3.635778211616,11.13640638048},height_median=3.40349970429088E-12,length_95%_HPD={4.862953768297,9.12886710384},height=3.2295855352568453E-12,rate=0.009535344726706025,height_range={0.0,6.998845947236987E-12},rate_median=0.009453625888755916,length=6.933606627939702,length_median=6.894665567131501,rate_95%_HPD={0.0061495987468883784,0.01310347664337729}]:8.615789228883)[&height_95%_HPD={5.1300007831965,9.1710233261764},length_range={0.007999438819834,3.372693068368},length_95%_HPD={0.02706228510337,1.74705007979},height_range={4.306108112145502,10.9645704995139},rate_95%_HPD={0.006120578417654399,0.015090123321216524},rate_range={0.004724733138715064,0.02131715914697456},height_median=6.935334755621998,rate=0.01045228463441592,height=6.96494913250088,posterior=0.6136767317939609,rate_median=0.010324565711886582,length=0.7857432200019872,length_median=0.7001724057444]:0.6976169401029,6[&rate_range={0.0062333177159761,0.025149625944121762},height_95%_HPD={2.984279490192421E-13,5.702105454474804E-12},length_range={3.576741874344,12.72534086387},height_median=3.3999469906120794E-12,length_95%_HPD={5.21280128429,10.08154830193},height=3.2305305066127963E-12,rate=0.010777450056425183,height_range={0.0,9.301004411099711E-12},rate_median=0.010598488540987928,length=7.487153659951414,length_median=7.464519054297,rate_95%_HPD={0.007113979472717243,0.01475789628974901}]:9.313406168986)[&height_95%_HPD={5.5138893524718,9.698076626147},length_range={0.009189565501912,4.322731392324},length_95%_HPD={0.02908229101077,1.857564563806},height_range={4.511539512886101,12.725340863874901},rate_95%_HPD={0.0062873073919018675,0.01525945104464032},rate_range={0.003387158241107729,0.021484669087367052},height_median=7.676980451734894,rate=0.01042678813984485,height=7.668516809668584,posterior=0.8268206039076377,rate_median=0.010305650828155433,length=0.8528619429944533,length_median=0.7467221218901]:0.8983206652213,7[&rate_range={0.003939577431760406,0.01829177855774978},height_95%_HPD={0.0,5.4996007747831754E-12},length_range={4.248644935561,13.16529916329},height_median=3.3004710076056654E-12,length_95%_HPD={5.954863728294,10.85785541593},height=3.2296659919165338E-12,rate=0.009362874543195333,height_range={0.0,1.050182163453428E-11},rate_median=0.009233184262456243,length=8.352699181841698,length_median=8.328122023222999,rate_95%_HPD={0.005893215264797796,0.012816480222616266}]:10.21172683421)[&height_95%_HPD={6.155935961323198,10.850353979690098},length_range={0.1608709078109,5.395107571346},length_95%_HPD={0.4092303252782,3.401603190581},height_range={5.2862168634060005,13.165299163296801},rate_95%_HPD={0.00625946297339545,0.014783521768727327},rate_range={0.004115496465517647,0.02353918638116803},height_median=8.439604170092998,rate=0.010433287035825405,height=8.487241306126947,posterior=0.9995559502664298,rate_median=0.01025447274165488,length=1.8598391723495973,length_median=1.755040935539]:0.7369895389748,8[&rate_range={0.005696971894378352,0.022354766561496847},height_95%_HPD={0.0,7.7982065249671E-12},length_range={6.51616304617,16.72378025393},height_median=3.0020430585864233E-12,length_95%_HPD={7.406620065597,13.15280950933},height=3.234819950881295E-12,rate=0.011567761551259414,height_range={0.0,1.000088900582341E-11},rate_median=0.011336175742090948,length=10.346474393170892,length_median=10.30830700657,rate_95%_HPD={0.007831386752679335,0.015819160332740875}]:10.94871637318)[&height_95%_HPD={7.406620065602002,13.152809509331501},length_range={0.3942127600643,9.17895094075},length_95%_HPD={0.6564859576721,4.571933538448},height_range={6.516163046174002,16.723780253932},rate_95%_HPD={0.006232642618765244,0.015213638010915269},rate_range={0.003969313059236962,0.029779410532422973},height_median=10.310901107207801,rate=0.010733585841484787,height=10.347202179042716,posterior=1.0,rate_median=0.010552238687402307,length=2.5804208384656224,length_median=2.4610296871665]:3.013053607474,9[&rate_range={0.0053557474218740705,0.020832793263427615},height_95%_HPD={0.0,8.000711204658728E-12},length_range={8.126951025686,21.74920872681},height_median=2.9984903449076228E-12,length_95%_HPD={9.429351668017,16.39959889359},height=3.2442049835967406E-12,rate=0.00989137890547606,height_range={0.0,1.0999201549566351E-11},rate_median=0.009739260992566365,length=12.92801563363081,length_median=12.914407121545,rate_95%_HPD={0.00680031819575292,0.013599035571203297}]:13.96176998066)[&height_95%_HPD={9.460898738803799,16.399598893594},length_range={0.217430119537,9.56528488394},length_95%_HPD={2.270680217334,6.538728120471},height_range={8.126951025689,21.749208726816736},rate_95%_HPD={0.006609124754179451,0.015607570279105436},rate_range={0.0037218245452754904,0.029031492830250395},height_median=12.909969405466999,rate=0.010817817264846404,height=12.920275750670145,posterior=0.9986678507992895,rate_median=0.01060082722810806,length=4.288172109165299,length_median=4.221076219604]:4.857364208588,(((((10[&rate_range={0.005656562639919843,0.021376175633094418},height_95%_HPD={0.0,7.101874643922201E-12},length_range={2.176650199362,7.294553120835},height_median=3.304023721284466E-12,length_95%_HPD={2.603930076647,5.255392922674},height=3.294542456093706E-12,rate=0.011078925020508614,height_range={0.0,1.0302869668521453E-11},rate_median=0.010916656166331574,length=3.8473213182680377,length_median=3.7956843358465,rate_95%_HPD={0.007310585176688311,0.015231786132714765}]:3.42456204191,(11[&rate_range={0.00306454230287784,0.020637473167674523},height_95%_HPD={0.0,7.201350626928615E-12},length_range={0.01384625161414,0.9054569958179},height_median=3.346656285430072E-12,length_95%_HPD={0.02568739479215,0.3550062154528},height=3.2944351805474548E-12,rate=0.010169715119886793,height_range={0.0,1.0505374348213081E-11},rate_median=0.010100792785004222,length=0.17434115567924316,length_median=0.1561857876398,rate_95%_HPD={0.005608541800364018,0.014761555634220843}]:0.03617609703391,12[&rate_range={0.003487757344679444,0.02218908853956335},height_95%_HPD={0.0,7.201350626928615E-12},length_range={0.01384625161414,0.9054569958179},height_median=3.346656285430072E-12,length_95%_HPD={0.02568739479215,0.3550062154528},height=3.2944351805474548E-12,rate=0.010469938581388272,height_range={0.0,1.0505374348213081E-11},rate_median=0.010296947192547416,length=0.17434115567924316,length_median=0.1561857876398,rate_95%_HPD={0.005878018368029588,0.01463606816430937}]:0.03617609703391)[&height_95%_HPD={0.025687394795859575,0.3550062154582001},length_range={1.871214096996,6.483336385287},length_95%_HPD={2.44551575718,4.988493461499},height_range={0.01384625162047115,0.9054569958179997},rate_95%_HPD={0.007279858191200071,0.01513113976219234},rate_range={0.0053794346670837335,0.023482388366551057},height_median=0.1561857876462014,rate=0.010865611502095404,height=0.1743411556825377,posterior=1.0,rate_median=0.010670769104551722,length=3.6621341090893034,length_median=3.614035936945]:3.388385944876)[&height_95%_HPD={2.470907775480306,5.0380245783553},length_range={0.04339618708214,3.009365115975},length_95%_HPD={0.2230331046012,1.661719918651},height_range={2.176650199366101,6.4933404140108095},rate_95%_HPD={0.006366993614768895,0.015435624516369234},rate_range={0.0034920148512002313,0.026370832704539035},height_median=3.7837037719197006,rate=0.010453309468141384,height=3.824205795657549,posterior=0.9782415630550622,rate_median=0.010313197794251452,length=0.8782477140813075,length_median=0.8295222892129]:1.086465301229,(13[&rate_range={0.00288798776912012,0.0171080950411717},height_95%_HPD={0.0,7.009504088273388E-12},length_range={1.19344678883,6.216782343539},height_median=3.296918293926865E-12,length_95%_HPD={1.509167427547,3.469656158903},height=3.2666050642029964E-12,rate=0.009082422327487811,height_range={0.0,1.0103917702508625E-11},rate_median=0.008991302580048936,length=2.5018904851818538,length_median=2.448190589266,rate_95%_HPD={0.00553554422827866,0.012995863378003023}]:1.986952622825,14[&rate_range={0.004714247656692778,0.022575379146978006},height_95%_HPD={0.0,7.009504088273388E-12},length_range={1.19344678883,6.216782343539},height_median=3.296918293926865E-12,length_95%_HPD={1.509167427547,3.469656158903},height=3.2666050642029964E-12,rate=0.011351703055481074,height_range={0.0,1.0103917702508625E-11},rate_median=0.011107528945116324,length=2.5018904851818538,length_median=2.448190589266,rate_95%_HPD={0.007339876534936076,0.015977508083190754}]:1.986952622825)[&height_95%_HPD={1.5091674275500004,3.4696561589097996},length_range={0.7627754881153,4.848999419904},length_95%_HPD={1.227942369888,3.413380077072},height_range={1.1934467888304994,6.216782343543002},rate_95%_HPD={0.005406252377172704,0.013774369833706914},rate_range={0.002950761854631911,0.01872804375270963},height_median=2.4481905892705793,rate=0.009883972832194174,height=2.501890485185121,posterior=1.0,rate_median=0.009770720857195405,length=2.2584017426621608,length_median=2.199015779691]:2.524074720315)[&posterior=0.42051509769094136]:0.4241951850949,(15[&rate_range={0.004867123761643352,0.020406531563163407},height_95%_HPD={0.0,7.002398660915787E-12},length_range={0.8401194319317,4.56670314821},height_median=3.270272941335861E-12,length_95%_HPD={1.22362868342,2.875175915853},height=3.2921666182605473E-12,rate=0.010613973508527396,height_range={0.0,1.0103917702508625E-11},rate_median=0.010438160470766226,length=2.0131929927687398,length_median=1.9616328681495,rate_95%_HPD={0.0064157297793005375,0.014665838817334817}]:2.368802252104,16[&rate_range={0.004133302437448025,0.019372131424301088},height_95%_HPD={0.0,7.002398660915787E-12},length_range={0.8401194319317,4.56670314821},height_median=3.270272941335861E-12,length_95%_HPD={1.22362868342,2.875175915853},height=3.2921666182605473E-12,rate=0.01030578138671687,height_range={0.0,1.0103917702508625E-11},rate_median=0.010152122725674255,length=2.0131929927687398,length_median=1.9616328681495,rate_95%_HPD={0.006207318448811091,0.014275025799191148}]:2.368802252104)[&height_95%_HPD={1.2236286834205998,2.875175915857998},length_range={0.7784002895968,5.634970008555},length_95%_HPD={1.589673932857,3.893401303145},height_range={0.8401194319352001,4.566703148210797},rate_95%_HPD={0.006609508482128659,0.014857198300939886},rate_range={0.00478859451268063,0.031529648758718824},height_median=1.9616328681496515,rate=0.010613960875957609,height=2.013192992772037,posterior=1.0,rate_median=0.0104600028736924,length=2.804219534272247,length_median=2.7533159171659998]:2.56642027613)[&height_95%_HPD={3.6726143917705976,6.5588969301253},length_range={5.031844848449,15.90910030821},length_95%_HPD={6.315782250145,12.32458589477},height_range={2.9220794681664017,8.587597078777002},rate_95%_HPD={0.007566331265400335,0.015594279743251609},rate_range={0.0057459721540760855,0.022320942630711608},height_median=4.938996004600152,rate=0.011212982796466407,height=4.989941777899673,posterior=1.0,rate_median=0.010976860419541816,length=9.32387141914684,length_median=9.245502755077]:10.17173655623,(((17[&rate_range={0.004896454002522322,0.020088559593207243},height_95%_HPD={3.588240815588506E-13,5.723421736547607E-12},length_range={0.7079335101031,3.306211106063},height_median=3.4994229736184934E-12,length_95%_HPD={1.071496366295,2.459232329468},height=3.2408463124501302E-12,rate=0.01029079345608376,height_range={0.0,8.899547765395255E-12},rate_median=0.010141694763353592,length=1.7219638076377384,length_median=1.689948079098,rate_95%_HPD={0.0062706803679087025,0.014264297282248923}]:2.459232329468,(18[&rate_range={0.0050874413896384585,0.023277098159445807},height_95%_HPD={2.948752353404416E-13,5.6701310313655995E-12},length_range={0.775266119707,3.573944746079},height_median=3.4852121189032914E-12,length_95%_HPD={1.013161680191,2.46013075294},height=3.2462432189755196E-12,rate=0.011037265332459053,height_range={0.0,9.400480394106125E-12},rate_median=0.010788722362609957,length=1.6814235910905018,length_median=1.638954677745,rate_95%_HPD={0.007101268970198474,0.01574695720436015}]:2.268857743862,19[&rate_range={0.004698180075255175,0.022583081956625166},height_95%_HPD={1.5987211554602254E-13,5.503153488461976E-12},length_range={0.7079335101031,3.482233825836},height_median=3.4994229736184934E-12,length_95%_HPD={1.023675569611,2.409546763151},height=3.247391698353036E-12,rate=0.009710540514385503,height_range={0.0,9.400480394106125E-12},rate_median=0.009612527502330678,length=1.6578236840834737,length_median=1.621050113275,rate_95%_HPD={0.005815881955838618,0.013643973446221515}]:2.268857743862)[&posterior=0.4817939609236234]:0.1903745856058)[&height_95%_HPD={1.1225618407312972,2.462620718708898},length_range={0.00234637327282,2.168160247387},length_95%_HPD={0.009289103125675,1.179425165952},height_range={0.8765874427665992,3.306211106067199},rate_95%_HPD={0.0055936008510963815,0.01480598350068653},rate_range={0.0037183515385791127,0.0198059329808098},height_median=1.7270008468465026,rate=0.0102625653461474,height=1.7634630981439887,posterior=0.8188277087033747,rate_median=0.010136115234896602,length=0.5725576199502155,length_median=0.52362995910975]:0.1620030640224,20[&rate_range={0.003969313059236962,0.02486315476361964},height_95%_HPD={0.0,5.300648808770347E-12},length_range={0.9544625046598,4.411257470879},height_median=3.4781066915456904E-12,length_95%_HPD={1.329473581427,3.244334130523},height=3.2481694460633594E-12,rate=0.010352624524265948,height_range={0.0,9.201528428093297E-12},rate_median=0.010258443952134912,length=2.2382750389759636,length_median=2.1945766683535,rate_95%_HPD={0.005869029783407486,0.01456335850984283}]:2.62123539349)[&height_95%_HPD={1.4668267445574976,3.221510056421886},length_range={2.313528899049,10.78760757052},length_95%_HPD={3.243937068884,8.006920238743},height_range={1.0983698888304012,4.411257470884198},rate_95%_HPD={0.005535519157995517,0.013112414213455457},rate_range={0.004290529675186605,0.020615411538504227},height_median=2.25337842364665,rate=0.009553015884196357,height=2.302911993499795,posterior=1.0,rate_median=0.009436841249008945,length=5.599771079348461,length_median=5.5451313368360005]:6.145636692127,21[&rate_range={0.005420355273296748,0.02118512994769912},height_95%_HPD={0.0,5.4001247917767614E-12},length_range={4.273388179818,13.58607939239},height_median=3.3999469906120794E-12,length_95%_HPD={5.383157212628,10.56780253802},height=3.2544497982637612E-12,rate=0.010590950676533848,height_range={0.0,9.396927680427325E-12},rate_median=0.010468908572001313,length=7.902683072845007,length_median=7.83338571301,rate_95%_HPD={0.007063227902909104,0.014438264733924676}]:8.766872085617)[&height_95%_HPD={5.3831572126285,10.567802538025798},length_range={1.765590529041,12.43122134571},length_95%_HPD={3.285311338628,9.394448147357},height_range={4.273388179822497,13.586079392390292},rate_95%_HPD={0.005476429956612986,0.013270816190694291},rate_range={0.004418836223471646,0.019214186029503783},height_median=7.8333857130115,rate=0.00935828731310346,height=7.902683072848248,posterior=1.0,rate_median=0.009227548033837853,length=6.3147348203479785,length_median=6.237504659039001]:6.340086998848)[&height_95%_HPD={10.418566606596002,17.3935208699596},length_range={0.01190086313103,7.141480301228},length_95%_HPD={0.01190086313103,3.423851882767},height_range={8.4851549094637,22.264756958393},rate_95%_HPD={0.005810577430181682,0.0143259740084592},rate_range={0.0034965265342101477,0.022486424309388804},height_median=13.9618353152933,rate=0.010047000799039175,height=14.036586965151299,posterior=0.5457371225577264,rate_median=0.010009898632721028,length=1.5063008321335487,length_median=1.375183480837]:1.487552180303,22[&rate_range={0.005679812777886873,0.02078778240955661},height_95%_HPD={0.0,8.103739901343943E-12},length_range={8.657485678645,27.01513549961},height_median=2.9984903449076228E-12,length_95%_HPD={10.94850028103,19.32662592503},height=3.301971287671624E-12,rate=0.011483635842057435,height_range={0.0,1.0999201549566351E-11},rate_median=0.011308528460718021,length=15.042307488066323,length_median=14.97250542141,rate_95%_HPD={0.007612785501424802,0.015424556481090063}]:16.59451126477)[&height_95%_HPD={11.479393846810002,18.807430510512603},length_range={0.03216871508495,6.042036260834},length_95%_HPD={0.09602708649829,3.257676712922},height_range={9.9213547601827,23.085895745214735},rate_95%_HPD={0.005742041669284704,0.014220357276119899},rate_range={0.004107705818408209,0.019311908450110046},height_median=15.03579679817755,rate=0.010097285022929706,height=14.99525777691038,posterior=0.7468916518650088,rate_median=0.009973164853739374,length=1.61050276170976,length_median=1.4958490347120001]:2.224622924475)[&posterior=0.4182948490230906]:0.7600013295511,((23[&rate_range={0.00495301537404934,0.02336997503639706},height_95%_HPD={0.0,6.604494728890131E-12},length_range={3.509655502362,12.83690581248},height_median=3.197442310920451E-12,length_95%_HPD={4.239971534639,9.686601566672},height=3.219735115980455E-12,rate=0.010348622890005236,height_range={0.0,1.0700773600547109E-11},rate_median=0.010174967887910127,length=7.015487960467989,length_median=6.8883287612015,rate_95%_HPD={0.006624813950487285,0.01461014074976649}]:6.922170248593,24[&rate_range={0.0052378193138725975,0.01899267267046353},height_95%_HPD={0.0,6.604494728890131E-12},length_range={3.509655502362,12.83690581248},height_median=3.197442310920451E-12,length_95%_HPD={4.239971534639,9.686601566672},height=3.219735115980455E-12,rate=0.010418222645224377,height_range={0.0,1.0700773600547109E-11},rate_median=0.010229954479935507,length=7.015487960467989,length_median=6.8883287612015,rate_95%_HPD={0.006659253585630037,0.014648670411748421}]:6.922170248593)[&height_95%_HPD={4.2399715346407,9.6866015666775},length_range={2.25025303802,15.41041539504},length_95%_HPD={5.216735953178,12.72512011335},height_range={3.5096555023620013,12.836905812485998},rate_95%_HPD={0.006420496972363005,0.014017709666022376},rate_range={0.0045408038941210736,0.023000829990145903},height_median=6.888328761204854,rate=0.009986991267478897,height=7.015487960471212,posterior=1.0,rate_median=0.009744636766876726,length=8.958822609746955,length_median=8.950028456912001]:7.422101281011,25[&rate_range={0.006844693051685336,0.029961800410996775},height_95%_HPD={0.0,8.000711204658728E-12},length_range={9.95765328755,26.76445497801},height_median=2.9984903449076228E-12,length_95%_HPD={12.63889651669,21.17276113793},height=3.196132918223557E-12,rate=0.01221858147785595,height_range={0.0,1.049826892085548E-11},rate_median=0.011897110678599793,length=17.589799689852722,length_median=18.59683467016,rate_95%_HPD={0.008708275314326237,0.01662027576945809}]:14.3442715296)[&posterior=0.4622557726465364]:5.234863989191)[&height_95%_HPD={18.5182284305087,21.138275127666},height_median=19.060791935812,height=19.342306484486866,posterior=1.0,height_range={18.5182284305087,27.015135499610402},length=0.0];
End;
