# Supplementary material for: Speciation and Extinction Drive the Appearance of Directional Range Size Evolution in Phylogenies and the Fossil Record
Source: PLoS Biol. 2012 Feb 21;10(2):e1001260. doi: 10.1371/journal.pbio.1001260 (PMC3283545; doi:10.1371/journal.pbio.1001260)
Supplement: Dataset S1 — Bird and mammal phylogenetic trees. (ZIP) [file pbio.1001260.s001.zip › calomys]

#NEXUS

Begin taxa;
	Dimensions ntax=13;
	Taxlabels
		Calomys_tener
		Calomys_expulsus
		Calomys_venustus
		Calomys_tocantinsi
		Calomys_callosus
		Calomys_fecundus
		Calomys_laucha
		Calomys_hummelincki
		Calomys_musculinus
		Calomys_sorellus
		Calomys_lepidus
		Sigmodon_hispidus
		Akodon_montensis
		;
End;

Begin trees;
	Translate
		1 Calomys_tener,
		2 Calomys_expulsus,
		3 Calomys_venustus,
		4 Calomys_tocantinsi,
		5 Calomys_callosus,
		6 Calomys_fecundus,
		7 Calomys_laucha,
		8 Calomys_hummelincki,
		9 Calomys_musculinus,
		10 Calomys_sorellus,
		11 Calomys_lepidus,
		12 Sigmodon_hispidus,
		13 Akodon_montensis
		;
tree TREE1 = [&R] ((((1[&rate_range={0.02439172081066541,0.6023082896035443},height_95%_HPD={0.0,9.99644811372491E-13},length_range={0.2627051855486,5.081995372783},height_median=3.9968028886505635E-13,length_95%_HPD={0.6967598724057,2.692223555079},height=4.0987698729442007E-13,rate=0.10536098945059914,height_range={0.0,1.9984014443252818E-12},rate_median=0.09847221349736002,length=1.5758461079374149,length_median=1.509657749399,rate_95%_HPD={0.03587430791271376,0.18675734792433402}]:1.87100586807,((2[&rate_range={0.03151020181182785,0.5636770182733913},height_95%_HPD={0.0,9.001688283660769E-13},length_range={0.2501639786102,3.529968104552},height_median=3.9968028886505635E-13,length_95%_HPD={0.3735682700158,1.600839157809},height=4.0653073960261467E-13,rate=0.14136171714521462,height_range={0.0,1.5698553568199713E-12},rate_median=0.1285465878831677,length=0.994009013290986,length_median=0.95460991067165,rate_95%_HPD={0.04959832904908565,0.2591020721010855}]:0.670508941611,(3[&rate_range={0.023168027244859432,0.7986875704698849},height_95%_HPD={0.0,8.411049634560186E-13},length_range={0.03539776776297,0.8503477480909},height_median=4.001243780749064E-13,length_95%_HPD={0.04316069205456,0.3811169533394},height=4.104926384991944E-13,rate=0.14533864207701838,height_range={0.0,1.609379296496627E-12},rate_median=0.12327611497244628,length=0.2049184348726591,length_median=0.19124910144114998,rate_95%_HPD={0.036613747192406114,0.30974762289969315}]:0.3713112610871,((4[&rate_range={0.006836312065114454,0.6638961755110127},height_95%_HPD={0.0,8.490985692333197E-13},length_range={0.009693180107142,0.6830123328338},height_median=4.001243780749064E-13,length_95%_HPD={0.01480852850293,0.1979947499519},height=4.1008858042149336E-13,rate=0.11390669164009463,height_range={0.0,1.5996093338799255E-12},rate_median=0.10435460636190011,length=0.08107303706105609,length_median=0.06362949747721999,rate_95%_HPD={0.006836312065114454,0.22469386174934836}]:0.1298001941375,5[&rate_range={0.005728571419867129,0.41387471643717344},height_95%_HPD={0.0,8.499867476530198E-13},length_range={0.009693180107142,0.6534413937951},height_median=4.001243780749064E-13,length_95%_HPD={0.01471214843042,0.1945375759189},height=4.1023391512294075E-13,rate=0.0853079522889575,height_range={0.0,1.5996093338799255E-12},rate_median=0.08134931551925341,length=0.08042241385729343,length_median=0.06362949747721999,rate_95%_HPD={0.009119208811298213,0.15839412659564123}]:0.1298001941375)[&height_95%_HPD={0.014712148430799932,0.1782465426990001},length_range={0.004665974678941,0.8807295073201},length_95%_HPD={0.02271462805959,0.2941201021373},height_range={0.009693180107720245,0.5054919290885911},rate_95%_HPD={0.014101353706480448,0.20449893136814},rate_range={0.008007729776056278,0.8860728302638999},height_median=0.06295212472769984,rate=0.10231301950252734,height=0.07733410442337472,posterior=0.9853463587921847,rate_median=0.09647356667161966,length=0.13257277368329362,length_median=0.1119826859908]:0.1825326083653,6[&rate_range={0.009105880768964014,0.33081080020672826},height_95%_HPD={0.0,8.411049634560186E-13},length_range={0.03539776776297,0.8027345323388},height_median=4.001243780749064E-13,length_95%_HPD={0.05519419354996,0.3188239256823},height=4.095965721716817E-13,rate=0.0727390239841306,height_range={0.0,1.609379296496627E-12},rate_median=0.06919259898478272,length=0.16812978696750389,length_median=0.15280852659514998,rate_95%_HPD={0.013895252290846795,0.1318452884584975}]:0.3123328025028)[&height_95%_HPD={0.07098198106241993,0.3134660402342009},length_range={6.471080053726E-4,0.6086728481002},length_95%_HPD={0.003153429399805,0.1510998750172},height_range={0.05519419355042965,0.67331133914614},rate_95%_HPD={0.017878603963740372,0.17814300927230714},rate_range={0.008819599344420276,0.44622958527260853},height_median=0.15923591610083454,rate=0.09752056233496552,height=0.17268439119535972,posterior=0.5550621669626998,rate_median=0.09351784664315263,length=0.06633282952565642,length_median=0.05490072162008]:0.05897845858436)[&height_95%_HPD={0.09482220020429999,0.4634772633386004},length_range={0.1208928882601,2.914121085423},length_95%_HPD={0.2108139640638,1.312359094626},height_range={0.06732983078135035,1.0532734644548993},rate_95%_HPD={0.041094326616801895,0.2661435394807184},rate_range={0.024178259156081412,0.8061624872211951},height_median=0.22520399506605004,rate=0.13290884296072458,height=0.24880451701596454,posterior=1.0,rate_median=0.11736854937096619,length=0.7448860121961856,length_median=0.7108635434053501]:0.2991976805239)[&height_95%_HPD={0.37356827001620063,1.60083915780972},length_range={0.02237014097708,2.875361454537},length_95%_HPD={0.1060311564836,1.030525373482},height_range={0.2501639786102601,3.5299681045523403},rate_95%_HPD={0.03318491089462178,0.2563705241520351},rate_range={0.009728842368726218,2.393367546059938},height_median=0.9543062787395005,rate=0.1260531434476276,height=0.9934756593109327,posterior=0.9991119005328597,rate_median=0.11149492239946535,length=0.49968550793868466,length_median=0.44066359123395]:0.7030366129548,7[&rate_range={0.029502309727412475,0.7246552332975683},height_95%_HPD={0.0,1.000088900582341E-12},length_range={0.2627051855486,4.581337379862},height_median=3.9968028886505635E-13,length_95%_HPD={0.6238493605263,2.240469857212},height=4.16745974615338E-13,rate=0.1222189997270272,height_range={0.0,1.8989254613188677E-12},rate_median=0.11356536220755797,length=1.3763732486852451,length_median=1.325218895738,rate_95%_HPD={0.045951066123233165,0.2093161878991503}]:1.373545554566)[&height_95%_HPD={0.6918376197129898,2.276491604144148},length_range={0.002728775858688,2.202803359929},length_95%_HPD={0.0341997536931,0.7434346908361},height_range={0.44633039606748026,4.581337379862001},rate_95%_HPD={0.01449642412065383,0.2303524926627014},rate_range={0.012513428419703078,0.5920839936277768},height_median=1.3559873308238999,rate=0.11196107524787557,height=1.4181197220552666,posterior=0.6447602131438721,rate_median=0.10172042735568053,length=0.31276979883330225,length_median=0.25552024126005]:0.4974603135044)[&height_95%_HPD={0.8479680420411904,2.6782296000684003},length_range={0.03872945387279,2.96240221682},length_95%_HPD={0.1093261708281,1.244833355144},height_range={0.33317919609591007,5.081995372783201},rate_95%_HPD={0.02578469988312436,0.23463329849450623},rate_range={0.01186393220434489,0.9095911367182211},height_median=1.6162700657237001,rate=0.12047447445606765,height=1.688550662998898,posterior=0.9955595026642984,rate_median=0.10822374700371076,length=0.5754539189287069,length_median=0.5007474672945]:0.4943487739316,8[&rate_range={0.012898199397721587,0.5636770182733913},height_95%_HPD={0.0,1.000088900582341E-12},length_range={0.3764608289427,5.840140246362},height_median=3.9968028886505635E-13,length_95%_HPD={1.201268176028,3.677343986047},height=4.167690467456899E-13,rate=0.09125139365172441,height_range={0.0,1.5001333508735115E-12},rate_median=0.08798148473964554,length=2.274497689431416,length_median=2.1368510936660003,rate_95%_HPD={0.03608337539189463,0.1518702880633564}]:2.365354642002)[&height_95%_HPD={1.2314362691045,3.4288308146442006},length_range={0.03416790828427,2.430866907745},length_95%_HPD={0.03416790828427,1.103952085171},height_range={0.3764608289428,5.840140246362001},rate_95%_HPD={0.02306961586380264,0.21483227638222677},rate_range={0.01269291929504373,0.8688434903471002},height_median=2.1146642510292004,rate=0.11241162134647058,height=2.217395251815026,posterior=0.9382770870337478,rate_median=0.10378394840899115,length=0.5104655217512848,length_median=0.4326273234162]:0.6268890713483,(9[&rate_range={0.007061869215998328,0.2949303298150574},height_95%_HPD={0.0,1.000088900582341E-12},length_range={0.2112685816906,3.563546318905},height_median=3.9968028886505635E-13,length_95%_HPD={0.3512800683986,1.815463266326},height=4.148142259920293E-13,rate=0.06153332638154934,height_range={0.0,1.7994494783124537E-12},rate_median=0.055499770031257493,length=0.9288761968575626,length_median=0.82130828861445,rate_95%_HPD={0.010264945774173858,0.12360640330923214}]:0.5516009642195,(10[&rate_range={0.03779508207151802,1.0498673805004795},height_95%_HPD={0.0,1.000088900582341E-12},length_range={0.1264671397914,2.816119324803},height_median=3.9968028886505635E-13,length_95%_HPD={0.2440935960468,1.584630825765},height=4.0774449141728035E-13,rate=0.15661305384459245,height_range={0.0,1.949551631241775E-12},rate_median=0.13022639016297372,length=0.9243906980738511,length_median=0.89879874883595,rate_95%_HPD={0.04469962509162954,0.3173596687347261}]:0.3390984905227,11[&rate_range={0.02423927664820612,0.5155758492888352},height_95%_HPD={0.0,9.29478716216181E-13},length_range={0.1264671397914,2.630525261082},height_median=3.9968028886505635E-13,length_95%_HPD={0.293520393729,1.333980656652},height=4.1357010573228504E-13,rate=0.11666354157130353,height_range={0.0,1.949551631241775E-12},rate_median=0.10689548168789484,length=0.7341006102338813,length_median=0.68212579987905,rate_95%_HPD={0.0370845571100144,0.21152551130019598}]:0.3390984905227)[&height_95%_HPD={0.2293387673824001,1.3859844726745005},length_range={0.004395498497255,2.399706425352},length_95%_HPD={0.03858433517235,0.8504419506166},height_range={0.12646713979189972,2.630525261082701},rate_95%_HPD={0.020647523764717443,0.2359285844981221},rate_range={0.013083371175543163,0.5412957503630704},height_median=0.7260739001920449,rate=0.11006254351899791,height=0.7726616450602444,posterior=0.5275310834813499,rate_median=0.09610995335974581,length=0.36939808354079695,length_median=0.3039667306639]:0.2125024736969)[&height_95%_HPD={0.4446523354623997,1.9237724421645301},length_range={0.2976951502471,4.385116179252},length_95%_HPD={0.6491475245602,2.702800972626},height_range={0.2703287693533998,3.5635463189057996},rate_95%_HPD={0.027464214399716896,0.14643641423440484},rate_range={0.011117268872233667,0.38639881302518697},height_median=1.0483648257189497,rate=0.08046402256948651,height=1.1193530539429983,posterior=1.0,rate_median=0.07508915592747088,length=1.5830182976241443,length_median=1.494532155948]:2.44064274913)[&height_95%_HPD={1.6228447036027998,3.9509588417868},length_range={0.002152987226121,3.287340727837},length_95%_HPD={0.2456592971505,2.205702947313},height_range={0.6944083341481,7.085965575564001},rate_95%_HPD={0.016244377630722937,0.21902088351860896},rate_range={0.004892187969831865,0.7670510101776017},height_median=2.55059422796175,rate=0.11666735500187636,height=2.648533165501158,posterior=0.9058614564831261,rate_median=0.10693508681302084,length=1.293349901373416,length_median=1.315659978634]:0.6236745661179,(12[&rate_range={0.014186796006508243,0.6562096708914927},height_95%_HPD={0.0,1.099564883588755E-12},length_range={0.5817331320612,7.950803594926},height_median=3.0020430585864233E-13,length_95%_HPD={1.073134396434,5.071738664727},height=4.009506364182775E-13,rate=0.12710606901054722,height_range={0.0,1.7994494783124537E-12},rate_median=0.11516333753006,length=3.3782682261871027,length_median=3.4008917263475,rate_95%_HPD={0.05060681622849188,0.24288740080197851}]:2.994395718682,13[&rate_range={0.011933569410757981,0.6916696381919428},height_95%_HPD={0.0,1.099564883588755E-12},length_range={0.5817331320612,7.718025935423},height_median=3.0020430585864233E-13,length_95%_HPD={1.369166883824,5.005900945336},height=4.0023007603959543E-13,rate=0.13503263167517932,height_range={0.0,1.7994494783124537E-12},rate_median=0.11971810326253407,length=3.4229798681736696,length_median=3.6065587928655,rate_95%_HPD={0.0498512922918001,0.261492016125224}]:2.994395718682)[&height_95%_HPD={1.1030557709053648,4.3894181044505},length_range={0.001171029620696,3.508634974333},length_95%_HPD={0.001171029620696,2.155370698641},height_range={0.5817331320615002,7.320324732408},rate_95%_HPD={0.02041059275401442,0.22287557454207318},rate_range={0.012869889900892129,0.6023082896035443},height_median=3.0837150178074997,rate=0.10944728066725468,height=3.0191547892401998,posterior=0.6158969804618117,rate_median=0.09823371447514101,length=0.9383479931397016,length_median=0.8299493558371]:0.6215225607864)[&height_95%_HPD={3.5228370735955,5.3748033059161004},height_median=3.9706864111675504,height=4.151166728402883,posterior=1.0,height_range={3.5084226625255095,8.904278741883001},length=0.0];
End;
