# Supplementary material for: Speciation and Extinction Drive the Appearance of Directional Range Size Evolution in Phylogenies and the Fossil Record
Source: PLoS Biol. 2012 Feb 21;10(2):e1001260. doi: 10.1371/journal.pbio.1001260 (PMC3283545; doi:10.1371/journal.pbio.1001260)
Supplement: Dataset S1 — Bird and mammal phylogenetic trees. (ZIP) [file pbio.1001260.s001.zip › caprinae]

#NEXUS

Begin taxa;
	Dimensions ntax=35;
	Taxlabels
		Pantholops_hodgsonii
		Capricornis_crispus
		Ovibos_moschatus
		Naemorhedus_goral
		Naemorhedus_griseus
		Naemorhedus_caudatus
		Capricornis_swinhoei
		Capricornis_sumatraensis
		Ovis_canadensis
		Ovis_dalli
		Ovis_nivicola
		Ovis_ammon
		Hemitragus_hylocrius
		Ovis_aries
		Pseudois_nayaur
		Pseudois_schaeferi
		Capra_falconeri
		Capra_hircus
		Capra_cylindricornis
		Capra_aegagrus
		Capra_caucasica
		Capra_pyrenaica
		Capra_ibex
		Capra_walie
		Capra_nubiana
		Hemitragus_jemlahicus
		Capra_sibirica
		Budorcas_taxicolor
		Oreamnos_americanus
		Rupicapra_pyrenaica
		Rupicapra_rupicapra
		Hemitragus_jayakari
		Ammotragus_lervia
		Myotragus_balearicus
		Bison_bison
		;
End;

Begin trees;
	Translate
		1 Pantholops_hodgsonii,
		2 Capricornis_crispus,
		3 Ovibos_moschatus,
		4 Naemorhedus_goral,
		5 Naemorhedus_griseus,
		6 Naemorhedus_caudatus,
		7 Capricornis_swinhoei,
		8 Capricornis_sumatraensis,
		9 Ovis_canadensis,
		10 Ovis_dalli,
		11 Ovis_nivicola,
		12 Ovis_ammon,
		13 Hemitragus_hylocrius,
		14 Ovis_aries,
		15 Pseudois_nayaur,
		16 Pseudois_schaeferi,
		17 Capra_falconeri,
		18 Capra_hircus,
		19 Capra_cylindricornis,
		20 Capra_aegagrus,
		21 Capra_caucasica,
		22 Capra_pyrenaica,
		23 Capra_ibex,
		24 Capra_walie,
		25 Capra_nubiana,
		26 Hemitragus_jemlahicus,
		27 Capra_sibirica,
		28 Budorcas_taxicolor,
		29 Oreamnos_americanus,
		30 Rupicapra_pyrenaica,
		31 Rupicapra_rupicapra,
		32 Hemitragus_jayakari,
		33 Ammotragus_lervia,
		34 Myotragus_balearicus,
		35 Bison_bison
		;
tree TREE1 = [&R] (((1[&rate_range={0.003398964339381809,0.026955306343335476},height_95%_HPD={0.0,6.998845947236987E-12},length_range={4.96771510568,27.31213954383},height_median=2.000177801164682E-12,length_95%_HPD={6.317798989052,16.40443274549},height=2.584531365320176E-12,rate=0.012450930489006645,height_range={0.0,1.000088900582341E-11},rate_median=0.012225418518931521,length=10.560807338196318,length_median=10.0522627028,rate_95%_HPD={0.006576908223519919,0.01889482536023907}]:9.689794267069,((2[&rate_range={0.002508032345432126,0.02035925078828473},height_95%_HPD={0.0,5.197620112085133E-12},length_range={2.176932817079,14.32149217785},height_median=2.3092638912203256E-12,length_95%_HPD={3.093298160213,9.280448770342},height=2.5724628663668793E-12,rate=0.0077921408606840175,height_range={0.0,8.999023748401669E-12},rate_median=0.007578482131453082,length=5.869530127930653,length_median=5.633880123274,rate_95%_HPD={0.0031412674264249055,0.012135549791868903}]:7.405961174354,3[&rate_range={0.003163472041821358,0.02408544708532827},height_95%_HPD={0.0,5.197620112085133E-12},length_range={2.176932817079,14.32149217785},height_median=2.3145929617385264E-12,length_95%_HPD={3.112860170337,9.804239088606},height=2.5768406552028793E-12,rate=0.01030958668897401,height_range={0.0,9.496403663433739E-12},rate_median=0.00998714344456061,length=6.047510970510717,length_median=5.767818066529999,rate_95%_HPD={0.004120203051054729,0.015752053510324476}]:7.405961174354)[&height_95%_HPD={2.888361912244001,8.40147664341657},length_range={0.003359441102763,5.160575343587},length_95%_HPD={0.003359441102763,2.716129013378},height_range={2.1769328170792193,14.3214921778507},rate_95%_HPD={0.0035159340276438257,0.01814663448852869},rate_range={0.0026821249127350426,0.02899096393464539},height_median=5.278265202299997,rate=0.010493184475647016,height=5.476765527068249,posterior=0.6465364120781527,rate_median=0.009914441105934771,length=1.124283381149397,length_median=0.96606535401885]:0.1877409787781,(((4[&rate_range={0.0023562833784825715,0.0433732974398056},height_95%_HPD={0.0,5.119460411151522E-12},length_range={0.001121712328222,0.7515629182417},height_median=2.4016344468691386E-12,length_95%_HPD={0.001121712328222,0.25756067208},height=2.554210247688495E-12,rate=0.012727572390781592,height_range={0.0,9.606537787476555E-12},rate_median=0.012047075884998306,length=0.0993697554385203,length_median=0.07707682575333,rate_95%_HPD={0.004386281952237985,0.021740059319634884}]:0.06324854816845,5[&rate_range={0.0022137694976079917,0.03304968000684164},height_95%_HPD={0.0,5.119460411151522E-12},length_range={0.001121712328222,0.7515629182417},height_median=2.4016344468691386E-12,length_95%_HPD={0.001121712328222,0.25756067208},height=2.554210247688495E-12,rate=0.011112056019082142,height_range={0.0,9.606537787476555E-12},rate_median=0.010588608219459977,length=0.0993697554385203,length_median=0.07707682575333,rate_95%_HPD={0.003999229420421837,0.019959610827703828}]:0.06324854816845)[&height_95%_HPD={0.0011217123330986567,0.2575606720833967},length_range={0.3043375486884,3.670181393742},length_95%_HPD={0.4959359169071,2.024363805447},height_range={0.0011217123330986567,0.7515629182461971},rate_95%_HPD={0.00389875159155363,0.01952202668470402},rate_range={0.0019290014033077486,0.030318258067069614},height_median=0.07707682575444785,rate=0.011098384529414203,height=0.0993697554410744,posterior=1.0,rate_median=0.010621002041596994,length=1.1544129122324176,length_median=1.0810509582645]:1.102023017077,6[&rate_range={0.004481837522475964,0.05238544805528324},height_95%_HPD={0.0,5.098144129078719E-12},length_range={0.3315808876873,3.761531542833},height_median=2.3998580900297384E-12,length_95%_HPD={0.5828682973634,2.139730803672},height=2.5534829825881723E-12,rate=0.016843638874197264,height_range={0.0,9.599432360118954E-12},rate_median=0.01596584511729786,length=1.253782667670944,length_median=1.1766462389869998,rate_95%_HPD={0.00784002848104354,0.02843054631995163}]:1.165271565245)[&height_95%_HPD={0.5828682973640014,2.1397308036762013},length_range={1.311726943271,12.57584882736},length_95%_HPD={1.960492310884,5.592261325736},height_range={0.33158088768849936,3.761531542836998},rate_95%_HPD={0.011050472607497905,0.032830643599509955},rate_range={0.00855472147228357,0.053785702311450544},height_median=1.1766462389894645,rate=0.021934159999729967,height=1.2537826676734938,posterior=1.0,rate_median=0.021280448691754827,length=3.6679061632127055,length_median=3.525817441884]:4.765700078018,(7[&rate_range={0.0032355897566833164,0.038318085807577944},height_95%_HPD={0.0,5.169198402654729E-12},length_range={0.7884347181433,8.38462823083},height_median=2.4016344468691386E-12,length_95%_HPD={0.9855468679662,4.132934515534},height=2.5672426489764926E-12,rate=0.01454554235001371,height_range={0.0,9.301004411099711E-12},rate_median=0.013873080114395307,length=2.4946974928757637,length_median=2.33595624413,rate_95%_HPD={0.005765827442816526,0.023989998054750584}]:2.8392278934,8[&rate_range={0.001760721181856959,0.02941705136028534},height_95%_HPD={0.0,5.169198402654729E-12},length_range={0.7884347181433,8.38462823083},height_median=2.4016344468691386E-12,length_95%_HPD={0.9944050372092,4.132934515534},height=2.567064382259928E-12,rate=0.009671264331542416,height_range={0.0,9.301004411099711E-12},rate_median=0.009365441246960638,length=2.4939988713166548,length_median=2.33595624413,rate_95%_HPD={0.0036013934398987034,0.016004213779052524}]:2.8392278934)[&height_95%_HPD={0.9944050372101003,4.1329345155395},length_range={0.05760126788015,11.7004833044},length_95%_HPD={0.6734657388514,4.370964501479},height_range={0.7884347181469984,8.3846282308341},rate_95%_HPD={0.004170260734092798,0.018554833709317452},rate_range={0.002579920169793007,0.03834123630339765},height_median=2.3342169934512995,rate=0.011031534852160251,height=2.491450384659958,posterior=0.9986678507992895,rate_median=0.010533288589424067,length=2.430928318783826,length_median=2.339983831879]:3.091743749864)[&height_95%_HPD={2.8151199315980975,7.258830423732999},length_range={0.2121964552904,5.647643858873},length_95%_HPD={0.4770448672706,3.084509035307},height_range={2.2927321012539004,14.401507808239701},rate_95%_HPD={0.005519834498968448,0.024050076361895104},rate_range={0.0037520022514915697,0.043982048615411905},height_median=4.73458623568065,rate=0.014747446285273828,height=4.922387452445308,posterior=1.0,rate_median=0.014152864148300796,length=1.6679212043349165,length_median=1.5525939533764999]:1.662730509869)[&height_95%_HPD={4.20846061758828,10.311681000760002},length_range={0.7091925963453,10.62733947835},length_95%_HPD={1.247816848344,6.015200846887},height_range={3.1740910673395,15.809231510537701},rate_95%_HPD={0.00495492292828016,0.020646290460235254},rate_range={0.0022798714113867274,0.034900663016565046},height_median=6.494477073047765,rate=0.012375385147249153,height=6.780512728481161,posterior=1.0,rate_median=0.011966260367703756,length=3.4631355872987126,length_median=3.250307328257]:2.096092113937)[&height_95%_HPD={6.141456997043001,14.243424691752198},length_range={2.015293426254E-4,4.819173983745},length_95%_HPD={0.02557243913894,2.194860877298},height_range={4.96771510568033,18.55442572404332},rate_95%_HPD={0.004829166873966743,0.020600474826921265},rate_range={0.002168973145214537,0.043081760773401354},height_median=9.410347513355957,rate=0.011990769746753479,height=9.758335519278665,posterior=0.63898756660746,rate_median=0.011387360460184561,length=0.9852881689930032,length_median=0.8747496055269]:0.2536927201308,(((((((((9[&rate_range={0.00274955560764972,0.039032880386207745},height_95%_HPD={0.0,5.201172825763933E-12},length_range={0.107108190494,2.082527171796},height_median=2.398081733190338E-12,length_95%_HPD={0.1388081968043,0.855998137869},height=2.5491777625040484E-12,rate=0.012327392192296348,height_range={0.0,9.169554004984093E-12},rate_median=0.011879195863992921,length=0.4720885663746073,length_median=0.43366757730785,rate_95%_HPD={0.003852725363847638,0.020412697674879698}]:0.5278393680512,10[&rate_range={0.002591362547304628,0.030623048671389586},height_95%_HPD={0.0,5.201172825763933E-12},length_range={0.107108190494,2.082527171796},height_median=2.398081733190338E-12,length_95%_HPD={0.1388081968043,0.855998137869},height=2.5491777625040484E-12,rate=0.011898878965525798,height_range={0.0,9.169554004984093E-12},rate_median=0.011357198348423053,length=0.4720885663746073,length_median=0.43366757730785,rate_95%_HPD={0.004616086784172114,0.020782220065259087}]:0.5278393680512)[&height_95%_HPD={0.13880819680450074,0.8559981378709018},length_range={0.03135091903768,2.966469043856},length_95%_HPD={0.1935955295879,1.338345587582},height_range={0.10710819049526066,2.0825271717994625},rate_95%_HPD={0.004609786064484323,0.021023748866630422},rate_range={0.0027930850581182392,0.04451180349188542},height_median=0.43366757730949956,rate=0.012182092174981857,height=0.4720885663771562,posterior=1.0,rate_median=0.01155423459805593,length=0.7108759626930021,length_median=0.65592110333465]:0.7823012758653,11[&rate_range={0.002355632790453913,0.031752524740428174},height_95%_HPD={0.0,5.229594535194337E-12},length_range={0.3712643443275,3.915939591301},height_median=2.3998580900297384E-12,length_95%_HPD={0.5593553479718,1.922846340274},height=2.5455966523571227E-12,rate=0.011904109455620503,height_range={0.0,9.169554004984093E-12},rate_median=0.011460003328270265,length=1.1829645290676092,length_median=1.117344516995,rate_95%_HPD={0.004939739123157506,0.019876749047146817}]:1.310140643917)[&height_95%_HPD={0.559355347973927,1.9228463402786105},length_range={0.2302292943157,4.435645079531},length_95%_HPD={0.5845512017071,2.815765055926},height_range={0.3712643443274999,3.9159395913023953},rate_95%_HPD={0.004537541648996052,0.020157896254588078},rate_range={0.003200287872295115,0.03795612742285585},height_median=1.1173445169996779,rate=0.011961256644273962,height=1.182964529070158,posterior=1.0,rate_median=0.01135293297231317,length=1.6090444763272513,length_median=1.5291536060115]:1.607837418197,12[&rate_range={0.004857387385217257,0.04711431746329389},height_95%_HPD={0.0,5.201172825763933E-12},length_range={1.070246176903,6.635680305204},height_median=2.4016344468691386E-12,length_95%_HPD={1.551622011058,4.357964561921},height=2.5522461586431544E-12,rate=0.01583322919578701,height_range={0.0,9.258371846954105E-12},rate_median=0.015242660410388215,length=2.79244256226363,length_median=2.6934288106014996,rate_95%_HPD={0.008016201989465978,0.025272511510653538}]:2.917978062114)[&height_95%_HPD={1.5516220110581997,4.357964561923698},length_range={0.1001918075017,4.940149466238},length_95%_HPD={0.2749757056273,2.311589934074},height_range={1.0702461769079434,6.635680305208002},rate_95%_HPD={0.004691326223213591,0.021933978085635637},rate_range={0.0027438681279652005,0.03370320861516747},height_median=2.693418641413924,rate=0.012598829527247498,height=2.7919405132914883,posterior=0.9995559502664298,rate_median=0.011866474969982933,length=1.1940877811466266,length_median=1.087453159648]:1.394658909846,13[&rate_range={0.004857387385217257,0.03847119095144445},height_95%_HPD={0.0,5.197620112085133E-12},length_range={1.437150136175,10.40945146233},height_median=2.4158453015843406E-12,length_95%_HPD={2.289000244612,6.02014585028},height=2.5623868529270486E-12,rate=0.01393587426981815,height_range={0.0,9.258371846954105E-12},rate_median=0.013513570756429933,length=3.985566552180394,length_median=3.8636458970104997,rate_95%_HPD={0.007174781008822343,0.02169636387716202}]:4.31263697196)[&height_95%_HPD={2.289000244613103,6.020145850280798},length_range={0.202024348991,4.949366939149},length_95%_HPD={0.3056464573789,2.529094536199},height_range={1.4371501361754788,10.4094514623301},rate_95%_HPD={0.005234537198144766,0.022394698164275334},rate_range={0.0021743088964148514,0.04116406464616043},height_median=3.8639822642400823,rate=0.013146064262460103,height=3.98600010905174,posterior=1.0,rate_median=0.012453830558873606,length=1.3559269330768393,length_median=1.231330561475]:0.9489887440116,14[&rate_range={0.0027030694033295336,0.022655403468951684},height_95%_HPD={0.0,5.17985654369113E-12},length_range={2.304082329602,14.19273992456},height_median=2.3998580900297384E-12,length_95%_HPD={2.92797270034,7.838532430859},height=2.5382829842332688E-12,rate=0.008221986453321723,height_range={0.0,9.489298236076138E-12},rate_median=0.007988854954425775,length=5.341927042126024,length_median=5.1679101081,rate_95%_HPD={0.0038529275876458043,0.012673746431714187}]:5.261625715972)[&height_95%_HPD={2.927972700343201,7.838532430860399},length_range={0.7407679960256,9.407566383805},length_95%_HPD={1.225337771962,5.635992021626},height_range={2.30408232960308,14.192739924564101},rate_95%_HPD={0.005744265703109333,0.020539262180774072},rate_range={0.0035165955670209102,0.033887730391784866},height_median=5.1679101081019,rate=0.012616942141536774,height=5.341927042128582,posterior=1.0,rate_median=0.012039947073467342,length=3.4977299487943934,length_median=3.3899065531455]:2.921919051181,(((15[&rate_range={0.0025891677794538143,0.0412931232986183},height_95%_HPD={0.0,5.197620112085133E-12},length_range={0.1945856392202,3.701581184148},height_median=2.3021584638627246E-12,length_95%_HPD={0.2434470192474,1.276971178733},height=2.530013301682526E-12,rate=0.012908257373209775,height_range={0.0,9.372058684675721E-12},rate_median=0.012144280130723033,length=0.7177609519316788,length_median=0.65930322921505,rate_95%_HPD={0.0044211405848371575,0.022172503106360708}]:0.5707211312271,16[&rate_range={0.0021378530418417288,0.032110186512806435},height_95%_HPD={0.0,5.197620112085133E-12},length_range={0.1945856392202,3.701581184148},height_median=2.3021584638627246E-12,length_95%_HPD={0.2434470192474,1.276971178733},height=2.530013301682526E-12,rate=0.011315091422486736,height_range={0.0,9.372058684675721E-12},rate_median=0.010775897058244215,length=0.7177609519316788,length_median=0.65930322921505,rate_95%_HPD={0.003304917852614269,0.018916810341312103}]:0.5707211312271)[&height_95%_HPD={0.24344701924875523,1.2769711787360976},length_range={2.718834066341,12.04593302274},length_95%_HPD={3.427069088117,8.728969892237},height_range={0.19458563922101746,3.7015811841519017},rate_95%_HPD={0.007305499292981833,0.019959740532346445},rate_range={0.005258448247690763,0.030917501759995265},height_median=0.659303229216949,rate=0.013156551347288688,height=0.7177609519342061,posterior=1.0,rate_median=0.012864877816376625,length=5.974417976639703,length_median=5.7964554166195]:6.122385900844,(((((17[&rate_range={0.002952894607149808,0.03230499841180426},height_95%_HPD={0.0,5.297096095091547E-12},length_range={0.6314376081946,4.553497056089},height_median=2.3376856006507296E-12,length_95%_HPD={0.830626573095,2.66376459047},height=2.5320499594797425E-12,rate=0.011733923701821879,height_range={0.0,9.00968188943807E-12},rate_median=0.01128602785534705,length=1.698100446710995,length_median=1.6283084883695,rate_95%_HPD={0.00590372768382513,0.018875258756578105}]:1.695194015931,18[&rate_range={0.004122567946122577,0.0374263350722086},height_95%_HPD={0.0,5.275779813018744E-12},length_range={0.6314376081946,4.553497056089},height_median=2.3945290195115376E-12,length_95%_HPD={0.8326317951752,2.613288108202},height=2.540758209704866E-12,rate=0.01343863337625998,height_range={0.0,9.102052445086883E-12},rate_median=0.013098136304298874,length=1.7068928988786778,length_median=1.628932331451,rate_95%_HPD={0.00590503285844752,0.020904352588427474}]:1.695194015931)[&height_95%_HPD={0.8521602865165008,2.5545645317987216},length_range={2.720237055811E-4,1.765628981308},length_95%_HPD={2.720237055811E-4,0.6565122101007},height_range={0.6314376081974586,4.5534970560937005},rate_95%_HPD={0.004201426794514555,0.020660891603168093},rate_range={0.0021704464335751306,0.03700744673577348},height_median=1.5618259824589487,rate=0.011693639966508325,height=1.6426670280535334,posterior=0.6913854351687388,rate_median=0.011042401575581845,length=0.25864053452427305,length_median=0.2131985545779]:0.5498613757179,(19[&rate_range={0.0028530613267549456,0.03416633433710137},height_95%_HPD={0.0,5.201172825763933E-12},length_range={0.1706488896981,2.89413040949},height_median=2.369660023759934E-12,length_95%_HPD={0.2876518466678,1.161463229971},height=2.532685724849439E-12,rate=0.01285850469048263,height_range={0.0,9.162448577626492E-12},rate_median=0.012227758150012594,length=0.6782521559136276,length_median=0.63526243196415,rate_95%_HPD={0.005019746589233761,0.022088914173595937}]:0.8722131706276,(20[&rate_range={0.004019780632416276,0.04734542286519355},height_95%_HPD={0.0,5.204725539442734E-12},length_range={0.1706488896981,2.29816936429},height_median=2.34123831432953E-12,length_95%_HPD={0.2353433227806,1.067713037857},height=2.532610000934438E-12,rate=0.013965483840291885,height_range={0.0,9.162448577626492E-12},rate_median=0.013253988977188755,length=0.6272076394045472,length_median=0.5870038883961499,rate_95%_HPD={0.004676681342215841,0.023102232020198166}]:0.8648801544758,21[&rate_range={0.0020728137011682534,0.03051208697734006},height_95%_HPD={0.0,5.204725539442734E-12},length_range={0.1804126499561,2.29816936429},height_median=2.33946195749013E-12,length_95%_HPD={0.2353433227806,1.072188780601},height=2.5315120041669223E-12,rate=0.010370873064815588,height_range={0.0,9.194423000735696E-12},rate_median=0.009875037307753139,length=0.628822975456389,length_median=0.5918960795556001,rate_95%_HPD={0.0038195809118696223,0.017312695572067948}]:0.8648801544758)[&height_95%_HPD={0.20642183293841754,1.008175180179819},length_range={6.196216505903E-4,1.311481828629},length_95%_HPD={6.196216505903E-4,0.4223162137844},height_range={0.1804126499565406,2.2981693642957985},rate_95%_HPD={0.003837417467480889,0.021433191238807305},rate_range={0.0017289125228427877,0.030988404309987637},height_median=0.5524411774738294,rate=0.011519460330269802,height=0.5877996225998836,posterior=0.5008880994671403,rate_median=0.010782198948492097,length=0.1497202880163035,length_median=0.11565297102225]:0.007333016151844)[&height_95%_HPD={0.3265661372558881,1.1876777828810994},length_range={0.3033313302418,3.543063006331},length_95%_HPD={0.4134244645868,1.933957216019},height_range={0.18568551767351238,2.894130409495599},rate_95%_HPD={0.0049951916500289165,0.02054822833539104},rate_range={0.003200287872295115,0.038244670904043855},height_median=0.6881277575065265,rate=0.012163152746878519,height=0.7277646799821578,posterior=1.0,rate_median=0.011644547849877016,length=1.1434540730056142,length_median=1.0793192497255]:1.372842221022)[&height_95%_HPD={1.023573086272389,2.891315741884899},length_range={5.762166235503E-4,1.910615879102},length_95%_HPD={5.762166235503E-4,0.8428801514545},height_range={0.750399500672799,5.1880620638536},rate_95%_HPD={0.003961457214820793,0.021033367720016263},rate_range={0.001627763254526394,0.03136482550894715},height_median=1.7922071454354978,rate=0.011832533963173382,height=1.878122205507734,posterior=0.9036412078152753,rate_median=0.011153891147077523,length=0.3752692972697598,length_median=0.3305764857487]:0.1280957344099,(22[&rate_range={0.002636348143916889,0.03303798499260433},height_95%_HPD={0.0,5.297096095091547E-12},length_range={0.1866600149736,2.520762335682},height_median=2.303934820702125E-12,length_95%_HPD={0.2688196302255,1.353894577601},height=2.528243255169376E-12,rate=0.012177261733606367,height_range={0.0,9.592326932761353E-12},rate_median=0.011575928169209528,length=0.7637879970540429,length_median=0.71265450010115,rate_95%_HPD={0.004934181570885181,0.021111397923527224}]:1.201007496224,23[&rate_range={0.0031932862844891567,0.04406981495154667},height_95%_HPD={0.0,5.297096095091547E-12},length_range={0.1866600149736,2.520762335682},height_median=2.303934820702125E-12,length_95%_HPD={0.2688196302255,1.353894577601},height=2.528243255169376E-12,rate=0.01259698303199594,height_range={0.0,9.592326932761353E-12},rate_median=0.01197206446873596,length=0.7637879970540429,length_median=0.71265450010115,rate_95%_HPD={0.005089079895536252,0.02155225143445189}]:1.201007496224)[&height_95%_HPD={0.26881963022920274,1.353894577604958},length_range={0.3928954838044,4.525471144751},length_95%_HPD={0.6622614099275,2.444078298186},height_range={0.1866600149744997,2.520762335685852},rate_95%_HPD={0.005337217421340622,0.020862092611988507},rate_range={0.0033219408914592187,0.035892928605592046},height_median=0.7126545001041737,rate=0.012910042428274399,height=0.7637879970565727,posterior=1.0,rate_median=0.012360600375267802,length=1.4649812323772913,length_median=1.3833847197955]:1.172143629835)[&height_95%_HPD={1.3174249394043258,3.4329964753155977},length_range={0.01183853750237,2.668742655083},length_95%_HPD={0.1314260091634,1.353095697262},height_range={1.0479669977727006,6.125398785401501},rate_95%_HPD={0.004124019474572895,0.02067506394454253},rate_range={0.003325294436686779,0.04078853128677081},height_median=2.13245278230222,rate=0.012101602295092663,height=2.2363369905098796,posterior=0.9702486678507993,rate_median=0.011488251502414098,length=0.6545861299371996,length_median=0.5914503877739]:0.7063406889484,(24[&rate_range={0.0026795853350531224,0.03304968000684164},height_95%_HPD={0.0,5.240252676230739E-12},length_range={0.2844682031085,3.749903460328},height_median=2.374989094278135E-12,length_95%_HPD={0.3253245292711,2.119589279447},height=2.5435647273045935E-12,rate=0.011720645279881295,height_range={0.0,9.592326932761353E-12},rate_median=0.011102420953914283,length=1.213906459663488,length_median=1.121847947445,rate_95%_HPD={0.004019782672054244,0.01988172633791728}]:0.7045894029892,25[&rate_range={0.0031051275326086226,0.039032880386207745},height_95%_HPD={0.0,5.240252676230739E-12},length_range={0.2844682031085,3.749903460328},height_median=2.374989094278135E-12,length_95%_HPD={0.3253245292711,2.119589279447},height=2.543530020510218E-12,rate=0.01233437170586825,height_range={0.0,9.592326932761353E-12},rate_median=0.011670625522582386,length=1.2138636250702388,length_median=1.121847947445,rate_95%_HPD={0.004995424995574273,0.02117893110759791}]:0.7045894029892)[&height_95%_HPD={0.3297806495579252,2.1195892794505014},length_range={0.1363844175771,5.518366542475},length_95%_HPD={0.5900856075707,2.990352970419},height_range={0.28446820310890075,3.749903460331751},rate_95%_HPD={0.004737340461869922,0.019675275185481064},rate_range={0.0025495514741203746,0.03517807050263923},height_median=1.1214039713608486,rate=0.011696505285873633,height=1.2132686684993408,posterior=0.9995559502664298,rate_median=0.011229814806187134,length=1.6645550588579978,length_median=1.582122834541]:2.374902412018)[&height_95%_HPD={1.6128817051698014,4.328661961943203},length_range={0.3909989989582,5.626499907669},length_95%_HPD={0.6892185007851,3.137583774254},height_range={1.3163215136560389,6.687346050120398},rate_95%_HPD={0.0053520550379890265,0.020552040433386636},rate_range={0.003928490147124641,0.043362255849706405},height_median=2.7726090229572558,rate=0.012221952427801684,height=2.888625712542886,posterior=1.0,rate_median=0.011607594239268321,length=1.8146037876766736,length_median=1.7265291060805001]:1.55814138279,(26[&rate_range={0.005346888866876136,0.03563854303141286},height_95%_HPD={0.0,5.201172825763933E-12},length_range={1.819943779054,8.926304492689},height_median=2.398081733190338E-12,length_95%_HPD={2.47432583447,6.533306765115},height=2.539450394589535E-12,rate=0.014807629466044496,height_range={0.0,8.892442338037654E-12},rate_median=0.014379624721760596,length=4.220191861070779,length_median=4.0833134294245,rate_95%_HPD={0.007794558896905501,0.022289711340941716}]:3.897701891093,27[&rate_range={0.004771544795179935,0.03368381754868009},height_95%_HPD={0.0,5.201172825763933E-12},length_range={1.819943779054,9.048971918574},height_median=2.398081733190338E-12,length_95%_HPD={2.521390372316,6.536646451019},height=2.5413292942304993E-12,rate=0.013807167224152345,height_range={0.0,8.892442338037654E-12},rate_median=0.013505157171361831,length=4.18423425808462,length_median=4.0648536718735,rate_95%_HPD={0.007060746582554834,0.020589188244611166}]:3.897701891093)[&height_95%_HPD={2.097674500705999,6.027071844591601},length_range={4.881315422445E-4,3.401856263724},length_95%_HPD={4.881315422445E-4,1.553867728471},height_range={1.8199437790571018,8.5967962449964},rate_95%_HPD={0.005051885120793004,0.021652784430909795},rate_range={0.0022798714113867274,0.04116406464616043},height_median=3.9622081763454986,rate=0.011997590539123425,height=4.088742276583609,posterior=0.8134991119005328,rate_median=0.011442475915258751,length=0.6679171035015836,length_median=0.57035713255245]:0.7399313067037)[&height_95%_HPD={2.867059151946034,6.993380562229397},length_range={0.3377900258257,6.620416730413},length_95%_HPD={0.5234366900613,3.330590288256},height_range={2.2939572445718,10.582059056547},rate_95%_HPD={0.005137083582084277,0.02200566901108368},rate_range={0.002986613593918106,0.03869932185719868},height_median=4.614265721807066,rate=0.013326477103948253,height=4.787896559984331,posterior=1.0,rate_median=0.01268168988889879,length=1.9277934325769222,length_median=1.8166978772690001]:2.055473834274)[&height_95%_HPD={3.9392166895289,9.563640344955001},length_range={0.01804559499571,5.567196582299},length_95%_HPD={0.1581705856745,2.630147693214},height_range={2.9813829557404414,12.741979105733998},rate_95%_HPD={0.004336827133309632,0.021361949904507804},rate_range={0.002653121813242831,0.034907431991874564},height_median=6.477980046088151,rate=0.012473761994849687,height=6.685931387771092,posterior=0.9653641207815276,rate_median=0.011873659048498034,length=1.2822079371964237,length_median=1.1536875355805]:0.5379440694942,28[&rate_range={0.007118551572504698,0.041998976006103},height_95%_HPD={0.0,5.645262035613996E-12},length_range={3.225637911241,16.65165052047},height_median=2.298605750183924E-12,length_95%_HPD={4.844950334167,11.49768574128},height=2.5739426378725255E-12,rate=0.01710296428531947,height_range={0.0,9.99733629214461E-12},rate_median=0.01664155469901375,length=7.929124491177104,length_median=7.6454213232565,rate_95%_HPD={0.009653426883891075,0.02513608230993638}]:7.231051101565)[&height_95%_HPD={4.826051279240499,11.448314389376202},length_range={0.06725859835189,4.304009285526},length_95%_HPD={0.212854679753,2.393056880306},height_range={3.2256379112422415,16.651650520476103},rate_95%_HPD={0.004550571998231604,0.021572158996474935},rate_range={0.003701506576098678,0.03977000839171371},height_median=7.655720881415199,rate=0.012716603826728547,height=7.943938206707156,posterior=0.9853463587921847,rate_median=0.012055285931418141,length=1.1724512880426812,length_median=1.055779924608]:0.9524936655879)[&posterior=0.37877442273534634]:0.1448237341972,29[&rate_range={0.007006088425481598,0.03151867489534035},height_95%_HPD={0.0,6.110667527536862E-12},length_range={4.502820856118,16.90520389821},height_median=2.099653784171096E-12,length_95%_HPD={5.685633690913,13.01964315736},height=2.5410816139251834E-12,rate=0.015653969283404703,height_range={0.0,9.49995637711254E-12},rate_median=0.015443298828497225,length=8.930697546485574,length_median=8.643916942807,rate_95%_HPD={0.008714812201115394,0.022391176138557536}]:8.32836850135)[&posterior=0.27575488454706926]:0.5580551457498,((30[&rate_range={0.0031408828553577597,0.0333921458096094},height_95%_HPD={0.0,5.204725539442734E-12},length_range={0.7854254792832,7.314707032759},height_median=2.3021584638627246E-12,length_95%_HPD={1.231961285752,4.332177086568},height=2.537532055409508E-12,rate=0.011700449823099365,height_range={0.0,9.99733629214461E-12},rate_median=0.0112913980067,length=2.568307385910507,length_median=2.407992653198,rate_95%_HPD={0.004681696633194185,0.019302337878161185}]:2.33173838798,31[&rate_range={0.0024607528906602344,0.041998976006103},height_95%_HPD={0.0,5.204725539442734E-12},length_range={0.7854254792832,7.314707032759},height_median=2.3021584638627246E-12,length_95%_HPD={1.231961285752,4.332177086568},height=2.537532055409508E-12,rate=0.013048010511373914,height_range={0.0,9.99733629214461E-12},rate_median=0.01238198628175052,length=2.568307385910507,length_median=2.407992653198,rate_95%_HPD={0.006035280927397246,0.022506296952700358}]:2.33173838798)[&height_95%_HPD={1.2319612857531013,4.332177086573898},length_range={1.698838549032,16.63068153227},length_95%_HPD={3.506737331514,10.27690105145},height_range={0.7854254792841004,7.314707032762801},rate_95%_HPD={0.006664264419945143,0.020383997534064842},rate_range={0.003421633476215044,0.03596797633275383},height_median=2.4079926531986082,rate=0.013078258878628235,height=2.568307385913044,posterior=1.0,rate_median=0.012729975976863189,length=6.472705650306803,length_median=6.220298511286]:6.414964115548,(32[&rate_range={0.0036048080958114544,0.02299401477413148},height_95%_HPD={0.0,5.201172825763933E-12},length_range={2.658195012312,15.41734525156},height_median=2.2932766796657233E-12,length_95%_HPD={3.84331581203,10.50901083662},height=2.537058780940751E-12,rate=0.009463844968841244,height_range={0.0,9.901413022816996E-12},rate_median=0.009131302444733553,length=6.8545733260376185,length_median=6.5994202410065,rate_95%_HPD={0.00486947295123414,0.014691072973608109}]:6.272664409115,33[&rate_range={0.0051046756574098205,0.029397261477605078},height_95%_HPD={0.0,5.201172825763933E-12},length_range={2.658195012312,15.41734525156},height_median=2.289723965986923E-12,length_95%_HPD={3.84331581203,10.50901083662},height=2.535829844903546E-12,rate=0.013176941595057143,height_range={0.0,9.901413022816996E-12},rate_median=0.012803721755976098,length=6.853210385225346,length_median=6.5994202410065,rate_95%_HPD={0.006863280049628215,0.0197404687088263}]:6.272664409115)[&height_95%_HPD={3.8433158120303013,10.509010836622998},length_range={0.07841066191621,10.60900255055},length_95%_HPD={0.474323201181,4.84855263682},height_range={2.6581950123130014,15.41734525156042},rate_95%_HPD={0.003204601890368549,0.018456173548476684},rate_range={0.0014059832801209958,0.03391029791184555},height_median=6.5975881244912,rate=0.010483728792315601,height=6.849218315400845,posterior=0.9973357015985791,rate_median=0.009923127242825064,length=2.4776619417844565,length_median=2.241019105966]:2.474038094413)[&posterior=0.17673179396092362]:0.139721143572)[&posterior=0.4817939609236234]:0.2875919621258,34[&rate_range={0.005643134327366006,0.05221700650435456},height_95%_HPD={0.0,7.101874643922201E-12},length_range={4.468300565026,26.28071027472},height_median=1.8047785488306545E-12,length_95%_HPD={5.310435492804,17.28917652388},height=2.4989601862058345E-12,rate=0.017787160417730766,height_range={0.0,1.0100364988829824E-11},rate_median=0.016823888011251127,length=11.061428722291586,length_median=10.70249845675,rate_95%_HPD={0.00790214765897813,0.02934983573970093}]:9.174015609226)[&height_95%_HPD={6.425053692572304,14.843059627212298},length_range={0.07572960136233,7.767721474311},length_95%_HPD={0.144835203619,2.755137419285},height_range={5.602238091001258,19.7946422628689},rate_95%_HPD={0.0035623331802939924,0.021304188301012165},rate_range={0.002527245576368001,0.04672238662773005},height_median=9.78407195152671,rate=0.011955390218752296,height=10.184210481174752,posterior=0.5119893428063943,rate_median=0.011399647085785865,length=1.2569479215920287,length_median=1.107774672749]:0.7694713779741)[&height_95%_HPD={8.00173788859194,17.35163531335},length_range={0.06492777187482,15.1005971551},length_95%_HPD={1.982859058977,11.24273222757},height_range={6.134285181659358,26.28071027472},rate_95%_HPD={0.0042212662691077036,0.021646891476183327},rate_range={0.0031517619898870693,0.04125281086321448},height_median=11.9762711041775,rate=0.013411316380289941,height=12.279738036151388,posterior=0.955595026642984,rate_median=0.012836786493813944,length=7.058140240905776,length_median=7.353318979733]:10.1890498173,35[&rate_range={0.00527567143768848,0.03589273135865771},height_95%_HPD={0.0,7.499778575947857E-12},length_range={12.78684337084,30.58041498126},height_median=2.000177801164682E-12,length_95%_HPD={18.52489837254,21.99418481787},height=2.549427020390927E-12,rate=0.015390587654166234,height_range={0.0,1.0100364988829824E-11},rate_median=0.015174630631942135,length=19.25896587044272,length_median=19.009782638715002,rate_95%_HPD={0.00888612785774897,0.02173938684816073}]:20.1325368045)[&height_95%_HPD={18.524898372549,20.96313576705},height_median=19.021759528572503,height=19.33619963671998,posterior=1.0,height_range={18.524898372549,30.58041498126347},length=0.0];
End;
