# Supplementary material for: Speciation and Extinction Drive the Appearance of Directional Range Size Evolution in Phylogenies and the Fossil Record
Source: PLoS Biol. 2012 Feb 21;10(2):e1001260. doi: 10.1371/journal.pbio.1001260 (PMC3283545; doi:10.1371/journal.pbio.1001260)
Supplement: Dataset S1 — Bird and mammal phylogenetic trees. (ZIP) [file pbio.1001260.s001.zip › catharus]

#NEXUS

Begin taxa;
	Dimensions ntax=13;
	Taxlabels
		Catharus_aurantiirostris
		Catharus_bicknelli
		Catharus_dryas
		Catharus_frantzii
		Catharus_fuscater
		Catharus_fuscescens
		Catharus_gracilirostris
		Catharus_guttatus
		Catharus_mexicanus
		Catharus_minimus
		Catharus_mustelinus
		Catharus_occidentalis
		Catharus_ustulatus
		;
End;

Begin trees;
	Translate
		1 Catharus_aurantiirostris,
		2 Catharus_bicknelli,
		3 Catharus_dryas,
		4 Catharus_frantzii,
		5 Catharus_fuscater,
		6 Catharus_fuscescens,
		7 Catharus_gracilirostris,
		8 Catharus_guttatus,
		9 Catharus_mexicanus,
		10 Catharus_minimus,
		11 Catharus_mustelinus,
		12 Catharus_occidentalis,
		13 Catharus_ustulatus
		;
tree TREE1 = [&R] (((5[&rate_range={0.004842852751156507,0.015637218468526},height_95%_HPD={0.0,4.998668146072305E-12},length_range={4.560606525954,13.08736682817},height_median=1.0018652574217413E-12,length_95%_HPD={6.749881241995,10.03456026723},height=1.6583277084277914E-12,rate=0.008926678164330897,height_range={0.0,8.999023748401669E-12},rate_median=0.008907610175304927,length=8.416428504672322,length_median=8.422703112318,rate_95%_HPD={0.006721583873357206,0.011035525074267563}]:8.549932538394147,(1[&rate_range={0.008334526285431946,0.02182558696717036},height_95%_HPD={0.0,4.700240197053063E-12},length_range={4.560606525954,14.57353019023},height_median=1.099564883588755E-12,length_95%_HPD={6.369981569114,9.602179974503},height=1.6625564158061328E-12,rate=0.012245469128894312,height_range={0.0,8.830269848658645E-12},rate_median=0.012081884131454897,length=8.037842969946036,length_median=8.0181175907435,rate_95%_HPD={0.009560273122799815,0.015386249250592737}]:8.046846637673701,(9[&rate_range={0.006629701345377695,0.020767540450397106},height_95%_HPD={0.0,4.700240197053063E-12},length_range={3.710165986781,12.98127749296},height_median=1.099564883588755E-12,length_95%_HPD={5.714247676562,9.168029236739},height=1.6760384278394494E-12,rate=0.010558228319234024,height_range={0.0,9.398704037266725E-12},rate_median=0.010355021154143081,length=7.408703729205163,length_median=7.3885568092564995,rate_95%_HPD={0.007888924737054433,0.013217690012456393}]:7.292730274543441,3[&rate_range={0.005337129837647694,0.01731056407859578},height_95%_HPD={0.0,4.6984638402136625E-12},length_range={3.710165986781,12.98127749296},height_median=1.099564883588755E-12,length_95%_HPD={5.714247676562,9.107876572901},height=1.6726134982672132E-12,rate=0.010413324589901466,height_range={0.0,9.398704037266725E-12},rate_median=0.010296749411760522,length=7.391740445772222,length_median=7.3709572420475,rate_95%_HPD={0.00792750990818843,0.01295391046295577}]:7.292730274543441)[&height_95%_HPD={5.725040989806,8.9906746776402},length_range={0.01530170501369,3.08815802485},length_95%_HPD={0.07741796121691,1.7247984983},height_range={3.710165986782094,12.9812774929658},rate_95%_HPD={0.006091731979691348,0.01330775023392125},rate_range={0.004070076166059073,0.017844960243599956},height_median=7.292730274544541,rate=0.009591293778937192,height=7.295969209919558,posterior=0.8285968028419183,rate_median=0.009582758750092995,length=0.8656129522203446,length_median=0.81422834561015]:0.7541163631302599)[&height_95%_HPD={6.540269168553799,9.590484902286997},length_range={0.001112625768492,2.614347832526},length_95%_HPD={0.005980628042507,1.240586987601},height_range={5.668051338678101,11.60623140988},rate_95%_HPD={0.005957007404762803,0.013283535196417052},rate_range={0.003054212276502539,0.022408958254489953},height_median=8.0468466376748,rate=0.009632904663463521,height=8.065636048067375,posterior=0.6687388987566607,rate_median=0.00961098048669402,length=0.5578631197130229,length_median=0.49390358367795]:0.5030859007203485)[&height_95%_HPD={7.0104966614399995,10.057650119449999},length_range={0.1277312488502,4.64965247681},length_95%_HPD={0.768358474315,3.060913290343},height_range={5.220654435707001,12.561359670406},rate_95%_HPD={0.006489299353399139,0.013608303841888004},rate_range={0.003960228507829932,0.019965569135898496},height_median=8.549932538395149,rate=0.010040565616395544,height=8.567774507731926,posterior=0.9982238010657194,rate_median=0.010010357791840507,length=1.8900228352503747,length_median=1.834460186752]:1.8237153522698506,(13[&rate_range={0.004409334222648828,0.01135964522618919},height_95%_HPD={0.0,4.998668146072305E-12},length_range={6.655555637735,12.62484170768},height_median=1.0018652574217413E-12,length_95%_HPD={7.228987740377,10.26485368811},height=1.6669144848726011E-12,rate=0.008279691029245502,height_range={0.0,1.000088900582341E-11},rate_median=0.008264144356592545,length=8.755256499391848,length_median=8.6802680252715,rate_95%_HPD={0.006180745424724392,0.010162619887374911}]:8.678926983923999,((((2[&rate_range={0.0032814270187910815,0.014844590117149413},height_95%_HPD={0.0,4.600764214046649E-12},length_range={0.7231616840383,2.272411866128},height_median=1.007194327939942E-12,length_95%_HPD={0.9021154687583,1.681966793487},height=1.6500485603876737E-12,rate=0.00849652253553913,height_range={0.0,6.998845947236987E-12},rate_median=0.008525461113197623,length=1.278112439307386,length_median=1.26252214051,rate_95%_HPD={0.005517421669620027,0.011182198337696644}]:1.2666278949781438,(10[&rate_range={0.004316453957086622,0.01698197372511285},height_95%_HPD={0.0,4.5989878572072485E-12},length_range={0.4961445621178,1.96990867763},height_median=1.1004530620084552E-12,length_95%_HPD={0.7166038515447,1.407541332783},height=1.6519810978017637E-12,rate=0.009733108913703539,height_range={0.0,6.9402261715367786E-12},rate_median=0.009716753323935349,length=1.0755050204472234,length_median=1.0636684723890002,rate_95%_HPD={0.006786820773304,0.01296706890520021}]:1.0648434726066451,6[&rate_range={0.003991523369214378,0.025068503630524562},height_95%_HPD={0.0,4.5989878572072485E-12},length_range={0.4961445621178,2.458686219404},height_median=1.1013412404281553E-12,length_95%_HPD={0.7166038515447,1.41885923071},height=1.6541692034289823E-12,rate=0.010731376391026469,height_range={0.0,6.9402261715367786E-12},rate_median=0.010554185563075205,length=1.0808934264671763,length_median=1.0701504657199998,rate_95%_HPD={0.007611060905609386,0.014037063074701546}]:1.0648434726066442)[&height_95%_HPD={0.7207182271595016,1.4075413327845006},length_range={0.001754953214266,0.8438836725055},length_95%_HPD={0.01914545469815,0.4408461993727},height_range={0.49614456211850033,1.9699086776348977},rate_95%_HPD={0.006135780150279614,0.013516772693818669},rate_range={0.003936860209984228,0.019098395145529586},height_median=1.0648434726077456,rate=0.009681025453210946,height=1.0751007156079893,posterior=0.9635879218472468,rate_median=0.009694585336717786,length=0.2105978879351868,length_median=0.19169758561505001]:0.20178442237140537)[&height_95%_HPD={0.9357849014885993,1.6933348246886997},length_range={1.991168360123,6.410179104471},length_95%_HPD={2.519457421303,4.748122304404},height_range={0.7284042327760005,2.4586862194042},rate_95%_HPD={0.006053132319090298,0.011483699464413978},rate_range={0.004409334222648828,0.01791990460092383},height_median=1.266627894979151,rate=0.009136948746008355,height=1.2841451699704347,posterior=1.0,rate_median=0.009128397243553864,length=3.6061348564939446,length_median=3.5752966325194997]:3.5878195470174488,4[&rate_range={0.006125797591635653,0.01705527896738771},height_95%_HPD={0.0,4.600764214046649E-12},length_range={2.795871287524,8.277313258547},height_median=1.0018652574217413E-12,length_95%_HPD={3.857179241548,6.11144895481},height=1.6634848225556773E-12,rate=0.010222215399361127,height_range={0.0,6.998845947236987E-12},rate_median=0.010121053281029718,length=4.890064490834979,length_median=4.8544874116885,rate_95%_HPD={0.007636840702016233,0.012817856320086935}]:4.854447441995598)[&height_95%_HPD={3.8571792415483976,6.111448954810601},length_range={0.2490826297695,3.229760368575},length_95%_HPD={0.4495317782086,2.103985666762},height_range={2.7958712875290015,8.277313258549999},rate_95%_HPD={0.005987579616613596,0.01286898704753272},rate_range={0.003991523369214378,0.01936245387641271},height_median=4.8544474419966,rate=0.009444009469332427,height=4.889545058330665,posterior=0.9995559502664298,rate_median=0.009502870321296757,length=1.2171300711010706,length_median=1.182959346482]:1.1412983803164014,(8[&rate_range={0.004703459300752941,0.0188548318559646},height_95%_HPD={0.0,4.700240197053063E-12},length_range={2.310198807658,7.932043897989},height_median=1.0977885267493548E-12,length_95%_HPD={3.056998497567,5.247719707857},height=1.6500809008097055E-12,rate=0.009779500359741615,height_range={0.0,6.398437335519702E-12},rate_median=0.0097740591671845,length=4.1573797451480115,length_median=4.1335812938875005,rate_95%_HPD={0.007018449200894447,0.012350463709156994}]:4.133581293888701,12[&rate_range={0.0058278954696101785,0.01803740411793594},height_95%_HPD={0.0,4.700240197053063E-12},length_range={2.310198807658,7.932043897989},height_median=1.0977885267493548E-12,length_95%_HPD={3.056998497567,5.247719707857},height=1.6500809008097055E-12,rate=0.009843620831298826,height_range={0.0,6.398437335519702E-12},rate_median=0.009765944439993008,length=4.1573797451480115,length_median=4.1335812938875005,rate_95%_HPD={0.006918375263073296,0.012424451477198742}]:4.133581293888701)[&height_95%_HPD={3.0569984975674274,5.247719707859799},length_range={0.5916122762363,5.197381595564},length_95%_HPD={1.028000650866,2.868848286035},height_range={2.310198807658999,7.9320438979913455},rate_95%_HPD={0.006287166875532998,0.012741337272042566},rate_range={0.0032491383829732455,0.01799381885270959},height_median=4.133581293889799,rate=0.009531033348898009,height=4.157379745149668,posterior=1.0,rate_median=0.00954820749675388,length=1.8524483552145394,length_median=1.8181890899105]:1.862164528423202)[&posterior=0.47113676731793963]:0.26919616315564987,7[&rate_range={0.0068353255771769345,0.016758948159939755},height_95%_HPD={0.0,4.639844064513454E-12},length_range={4.237924918709,8.923512289115},height_median=1.0018652574217413E-12,length_95%_HPD={4.905749834036,7.206902170522},height=1.6564141019924517E-12,rate=0.011252090080120583,height_range={0.0,6.401990049198503E-12},rate_median=0.011124704407859912,length=6.1143783399887655,length_median=6.090220558131,rate_95%_HPD={0.008828870175352324,0.01386834308114}]:6.264941985467649)[&height_95%_HPD={5.154962510779399,7.293088483497002},length_range={0.956204953161,5.959741521587},length_95%_HPD={1.192369665819,3.746978305928},height_range={4.717354365425999,8.994307121731},rate_95%_HPD={0.0061012944094768675,0.012806149936272519},rate_range={0.004051692827248675,0.022365804284702653},height_median=6.264941985468651,rate=0.009660050926506134,height=6.303831910076126,posterior=1.0,rate_median=0.009661964558248422,length=2.4527343883501693,length_median=2.3692528444435]:2.4139849984563497)[&height_95%_HPD={7.228987740376999,10.25580022977316},length_range={0.2466102257251,4.858438453936},length_95%_HPD={0.5870950326664,2.90792825779},height_range={6.655555637737999,12.6032123477},rate_95%_HPD={0.006177259999610894,0.013129628999302104},rate_range={0.0036861902045246453,0.01889246932724597},height_median=8.678926983925,rate=0.009269552083168672,height=8.751952875948634,posterior=0.9986678507992895,rate_median=0.009250986921287263,length=1.696012031443847,length_median=1.655859122591]:1.6947209067399989)[&height_95%_HPD={8.923468956123,11.897895670761999},length_range={0.1686631790034,13.44399388038},length_95%_HPD={0.9172201644878,7.507239400457},height_range={8.023666563307,13.937985577544001},rate_95%_HPD={0.006295804590416881,0.013200309521296007},rate_range={0.003094826469058321,0.017555580584292938},height_median=10.373647890665,rate=0.00984128850924992,height=10.441901129669276,posterior=0.9817939609236235,rate_median=0.009793638871944834,length=4.496124554362309,length_median=4.440660981256]:4.394400782081002,11[&rate_range={0.004567221615994939,0.022502177214562394},height_95%_HPD={0.0,5.091038701721118E-12},length_range={8.830294710462,24.08322182035},height_median=4.014566457044566E-13,length_95%_HPD={11.3661057522,18.63366469903},height=1.5664501470172666E-12,rate=0.010512703550785468,height_range={0.0,9.00257646208047E-12},rate_median=0.010230884598789356,length=14.86038476852494,length_median=14.768048672745,rate_95%_HPD={0.006714854760293271,0.01482356685961587}]:14.7680486727456)[&height_95%_HPD={11.3467364648968,18.37492380414},height_median=14.768048672746001,height=14.87997996553402,posterior=1.0,height_range={9.822374408955302,24.083221820351095},length=0.0];
End;
