# Supplementary material for: Speciation and Extinction Drive the Appearance of Directional Range Size Evolution in Phylogenies and the Fossil Record
Source: PLoS Biol. 2012 Feb 21;10(2):e1001260. doi: 10.1371/journal.pbio.1001260 (PMC3283545; doi:10.1371/journal.pbio.1001260)
Supplement: Dataset S1 — Bird and mammal phylogenetic trees. (ZIP) [file pbio.1001260.s001.zip › cinclodes.newick]

(((((Cinclodes_oustaleti:0.1097681009,Cinclodes_olrogi:0.1097681009):1.148745333,Cinclodes_comechingonus:1.258513433):1.674340376,(Cinclodes_fuscus:0.4115130977,Cinclodes_antarcticus:0.4115130977):2.521340711):0.8686416519,(((Cinclodes_palliatus:1.44833521,Cinclodes_atacamensis:1.44833521):0.7301444421,(Cinclodes_excelsior:1.62209871,Cinclodes_aricomae:1.62209871):0.5563809414):0.8837199307,(Cinclodes_patagonicus:0.4690754188,(Cinclodes_taczanowskii:0.03364868125,Cinclodes_nigrofumosus:0.03364868125):0.4354267375):2.593124164):0.7392958787):0.4950947647,Cinclodes_pabsti:4.296590226);
