# Supplementary material for: Speciation and Extinction Drive the Appearance of Directional Range Size Evolution in Phylogenies and the Fossil Record
Source: PLoS Biol. 2012 Feb 21;10(2):e1001260. doi: 10.1371/journal.pbio.1001260 (PMC3283545; doi:10.1371/journal.pbio.1001260)
Supplement: Dataset S1 — Bird and mammal phylogenetic trees. (ZIP) [file pbio.1001260.s001.zip › cracidae]

#NEXUS

Begin taxa;
	Dimensions ntax=39;
	Taxlabels
		Aburria_aburri
		Chamaepetes_goudotii
		Chamaepetes_unicolor
		Crax_alberti
		Crax_alector
		Crax_blumenbachii
		Crax_daubentoni
		Crax_fasciolata
		Crax_globulosa
		Crax_rubra
		Mitu_mitu
		Mitu_salvini
		Mitu_tomentosa
		Mitu_tuberosa
		Nothocrax_urumutum
		Oreophasis_derbianus
		Ortalis_canicollis
		Ortalis_cinereiceps
		Ortalis_garrula
		Ortalis_guttata
		Ortalis_leucogastra
		Ortalis_motmot
		Ortalis_poliocephala
		Ortalis_ruficauda
		Ortalis_vetula
		Pauxi_pauxi
		Pauxi_unicornis
		Penelope_argyrotis
		Penelope_jacquacu
		Penelope_montagnii
		Penelope_obscura
		Penelope_ochrogaster
		Penelope_purpurascens
		Penelope_superciliaris
		Penelopina_nigra
		Pipile_cujubi
		Pipile_cumanensis
		Pipile_jacutinga
		Pipile_pipile
		;
End;

Begin trees;
	Translate
		1 Aburria_aburri,
		2 Chamaepetes_goudotii,
		3 Chamaepetes_unicolor,
		4 Crax_alberti,
		5 Crax_alector,
		6 Crax_blumenbachii,
		7 Crax_daubentoni,
		8 Crax_fasciolata,
		9 Crax_globulosa,
		10 Crax_rubra,
		11 Mitu_mitu,
		12 Mitu_salvini,
		13 Mitu_tomentosa,
		14 Mitu_tuberosa,
		15 Nothocrax_urumutum,
		16 Oreophasis_derbianus,
		17 Ortalis_canicollis,
		18 Ortalis_cinereiceps,
		19 Ortalis_garrula,
		20 Ortalis_guttata,
		21 Ortalis_leucogastra,
		22 Ortalis_motmot,
		23 Ortalis_poliocephala,
		24 Ortalis_ruficauda,
		25 Ortalis_vetula,
		26 Pauxi_pauxi,
		27 Pauxi_unicornis,
		28 Penelope_argyrotis,
		29 Penelope_jacquacu,
		30 Penelope_montagnii,
		31 Penelope_obscura,
		32 Penelope_ochrogaster,
		33 Penelope_purpurascens,
		34 Penelope_superciliaris,
		35 Penelopina_nigra,
		36 Pipile_cujubi,
		37 Pipile_cumanensis,
		38 Pipile_jacutinga,
		39 Pipile_pipile
		;
tree TREE1 = [&R] (((((25[&rate_range={0.0046014595065699245,0.015480209446360246},height_95%_HPD={0.0,4.4995118742008344E-12},length_range={0.1666758612392,1.864896789584},height_median=1.199040866595169E-12,length_95%_HPD={0.3742056173425,1.335657019066},height=1.638872972598765E-12,rate=0.010017846245725104,height_range={0.0,6.000533403494046E-12},rate_median=0.010002935033287075,length=0.8078112278419732,length_median=0.78150142060555,rate_95%_HPD={0.008097052396331446,0.01183605473210542}]:0.7815014206069817,21[&rate_range={0.0061395536537832045,0.014126127137789983},height_95%_HPD={0.0,4.4995118742008344E-12},length_range={0.1666758612392,1.864896789584},height_median=1.199040866595169E-12,length_95%_HPD={0.3742056173425,1.335657019066},height=1.638872972598765E-12,rate=0.009822012837402543,height_range={0.0,6.000533403494046E-12},rate_median=0.009945661287640406,length=0.8078112278419732,length_median=0.78150142060555,rate_95%_HPD={0.007697484421429183,0.011457025024572791}]:0.7815014206069817)[&height_95%_HPD={0.37420561734320046,1.335657019066689},length_range={0.9730868743353,4.40144183887},length_95%_HPD={1.664259841779,3.460744844014},height_range={0.1666758612399999,1.864896789584602},rate_95%_HPD={0.00807252927676292,0.011779404823462082},rate_range={0.0065553976707572485,0.015619626142867863},height_median=0.7815014206081807,rate=0.009938627228254235,height=0.807811227843612,posterior=1.0,rate_median=0.009970726319597476,length=2.515745964268316,length_median=2.5377352024185003]:2.761254048773819,(((20[&rate_range={0.006868303896771795,0.016346217084255998},height_95%_HPD={0.0,4.4995118742008344E-12},length_range={7.894448020053E-4,4.279593040245},height_median=1.2008172234345693E-12,length_95%_HPD={0.2929553095892,3.429637793404},height=1.655442311749938E-12,rate=0.010036625737933725,height_range={0.0,5.700329097635404E-12},rate_median=0.010002509991609645,length=2.227967944848007,length_median=2.4380177544865003,rate_95%_HPD={0.008117165789465499,0.011822519733641002}]:2.5149866221045194,(18[&rate_range={0.005795922158706982,0.014209336038944422},height_95%_HPD={0.0,4.4995118742008344E-12},length_range={7.894448020053E-4,4.07842449063},height_median=1.1999290450148692E-12,length_95%_HPD={7.894448020053E-4,3.03360193441},height=1.6520639208337962E-12,rate=0.009888913040299749,height_range={0.0,5.60085311462899E-12},rate_median=0.00995937928398171,length=1.3931284406912632,length_median=1.257723315804,rate_95%_HPD={0.008136271223561276,0.011871802657591812}]:0.8929960351812989,(24[&rate_range={0.005488715548583937,0.014044541831477053},height_95%_HPD={0.0,4.597211500367848E-12},length_range={0.001882527691788,1.632549499781},height_median=1.2008172234345693E-12,length_95%_HPD={0.1837398591378,1.128268770522},height=1.6510582125876882E-12,rate=0.009914019088006017,height_range={0.0,5.501377131622576E-12},rate_median=0.009972852748588355,length=0.5989001196100681,length_median=0.577251872523,rate_95%_HPD={0.007860197900157767,0.011718335599049522}]:0.5863565515871407,19[&rate_range={0.006215899062657376,0.016018067076780402},height_95%_HPD={0.0,4.597211500367848E-12},length_range={0.005665245048426,1.632549499781},height_median=1.2008172234345693E-12,length_95%_HPD={0.1648728258049,1.123036632847},height=1.6513248238717544E-12,rate=0.010043321950449526,height_range={0.0,5.597300400950189E-12},rate_median=0.01000252108652741,length=0.6018475572924836,length_median=0.5776153013858001,rate_95%_HPD={0.007935579656144807,0.01189668942116525}]:0.5863565515871407)[&height_95%_HPD={0.24000691888049985,1.0859752366226196},length_range={0.002596572454776,4.838051560119},length_95%_HPD={0.04592540115401,2.944066310514},height_range={0.14080588228800295,1.6325494997831012},rate_95%_HPD={0.008346027906944487,0.012124639396656183},rate_range={0.006446624786598772,0.01619468730603483},height_median=0.5863565515883415,rate=0.010086322066013882,height=0.6170453886906349,posterior=0.8459147424511545,rate_median=0.010010869860633967,length=1.8283282798077105,length_median=1.917959611007]:0.30663948359415727)[&posterior=0.33792184724689167]:1.6219905869232214)[&posterior=0.23623445825932504]:0.34025246517398067,17[&rate_range={0.006681234904443565,0.01443561015799325},height_95%_HPD={0.0,4.430233957464225E-12},length_range={1.413457470252,4.119286279368},height_median=1.198152688175469E-12,length_95%_HPD={1.926929091819,3.425714273341},height=1.6391064546700182E-12,rate=0.009910806677010227,height_range={0.0,5.899281063648232E-12},rate_median=0.009965462821923428,length=2.6903570875699367,length_median=2.6915441814205,rate_95%_HPD={0.008117876155521068,0.011639418581904586}]:2.8552390872785027)[&height_95%_HPD={2.2575604725311997,3.400662072148581},length_range={0.002313792823004,1.553448570012},length_95%_HPD={0.03018028833211,0.9350571775849},height_range={2.04432695204628,3.841797455079},rate_95%_HPD={0.008420364268435641,0.011875395868691588},rate_range={0.006042837844472397,0.016915981592463554},height_median=2.855239087279701,rate=0.009962112984960827,height=2.8634169547843435,posterior=0.5075488454706927,rate_median=0.00998227394338143,length=0.444045590366891,length_median=0.40914680373]:0.2199028244680994,23[&rate_range={0.006633371595365554,0.015480764784759552},height_95%_HPD={0.0,4.4995118742008344E-12},length_range={0.009434170868276,6.584021391805},height_median=1.199040866595169E-12,length_95%_HPD={0.3712600375414,4.506987781925},height=1.6444426243052504E-12,rate=0.010171881405120153,height_range={0.0,5.7625015870144125E-12},rate_median=0.010040491804365314,length=2.9470483397692693,length_median=3.0924391130475,rate_95%_HPD={0.008483029377659369,0.012063685633942865}]:3.0751419117466012)[&height_95%_HPD={2.571857138053545,3.8587832026901},length_range={4.677124411594E-4,1.543864624546},length_95%_HPD={0.0166160782886,0.9489908654775},height_range={2.10323823667707,4.602774749123999},rate_95%_HPD={0.00802875585326772,0.011940312427831851},rate_range={0.005153056733984975,0.014403087109320228},height_median=3.0751419117478003,rate=0.010005568728994265,height=3.0959607555173214,posterior=0.5523978685612788,rate_median=0.009993279870921037,length=0.4823006515685319,length_median=0.47039324512465]:0.4676135576341993)[&height_95%_HPD={2.9408482145934,4.1984296803042005},length_range={4.50731394364E-4,3.734897400013},length_95%_HPD={0.006159160643639,1.82386382077},height_range={2.6330033620661997,4.822511944414232},rate_95%_HPD={0.007847180689646481,0.011842818851090765},rate_range={0.0046014595065699245,0.01544016305547544},height_median=3.5427554693819996,rate=0.0099954457805679,height=3.5520872234469465,posterior=0.577708703374778,rate_median=0.009990618792842831,length=0.8861518277480115,length_median=0.8011383360814]:0.5661097445311007,22[&rate_range={0.005765106126711026,0.015692242774707446},height_95%_HPD={0.0,4.4995118742008344E-12},length_range={0.001819684729839,6.829138771739},height_median=1.1795009413617663E-12,length_95%_HPD={1.633938460604,5.894984663831},height=1.6507521617645587E-12,rate=0.009904781773735584,height_range={0.0,5.901057420487632E-12},rate_median=0.00995936205969514,length=3.761865499965493,length_median=3.901823796928,rate_95%_HPD={0.00803460009426424,0.0119951874020396}]:4.108865213911921)[&height_95%_HPD={3.1775680937291018,5.3721402052718},length_range={3.044834426551,9.776359288447},length_95%_HPD={4.786141962693,8.335251464035},height_range={2.8120081315059995,6.829138771739561},rate_95%_HPD={0.008459385733069716,0.011918800594150365},rate_range={0.0068624664624128634,0.015272661783384359},height_median=4.1088652139131,rate=0.010036758055972624,height=4.190960926277639,posterior=1.0,rate_median=0.0100019976690022,length=6.652194875699105,length_median=6.673860816606]:6.493776406972499,((((10[&rate_range={0.005722715295656527,0.012543509426811844},height_95%_HPD={0.0,4.597211500367848E-12},length_range={1.999548152182,3.689850801469},height_median=1.13420384195706E-12,length_95%_HPD={2.38029130833,3.277101434663},height=1.6286399897934633E-12,rate=0.009614893794171618,height_range={0.0,6.000533403494046E-12},rate_median=0.009807909284209899,length=2.807689887186917,length_median=2.7993241250520002,rate_95%_HPD={0.007726573670956783,0.010935437086490685}]:2.770559208008266,((6[&rate_range={0.007255660087113639,0.01469533109369482},height_95%_HPD={0.0,4.5705661477768444E-12},length_range={1.530135011548,2.983391070112},height_median=1.1679546219056647E-12,length_95%_HPD={1.755393005941,2.552064552387},height=1.6524583162244268E-12,rate=0.010327787993159284,height_range={0.0,6.155076448521868E-12},rate_median=0.010132784200403446,length=2.1624357709542252,length_median=2.161873251405,rate_95%_HPD={0.008839190753550876,0.01213855113596938}]:2.1568544939583107,(5[&rate_range={0.006255219159650154,0.015925866351142726},height_95%_HPD={0.0,4.551026222543442E-12},length_range={0.6158385951066,2.128755222883},height_median=1.1972645097557688E-12,length_95%_HPD={0.8212625570955,1.526711864612},height=1.645033428600415E-12,rate=0.010062022774457707,height_range={0.0,6.156852805361268E-12},rate_median=0.01000202026720862,length=1.1583211804567528,length_median=1.1502578398045,rate_95%_HPD={0.00838794060757351,0.011845320957026697}]:1.1502578398040768,8[&rate_range={0.005625870367681149,0.01399108719579078},height_95%_HPD={0.0,4.551026222543442E-12},length_range={0.6158385951066,2.128755222883},height_median=1.1972645097557688E-12,length_95%_HPD={0.8212625570955,1.526711864612},height=1.645033428600415E-12,rate=0.00964505127775125,height_range={0.0,6.156852805361268E-12},rate_median=0.009821930224025293,length=1.1583211804567528,length_median=1.1502578398045,rate_95%_HPD={0.0076179625493250835,0.011138515266023025}]:1.1502578398040768)[&height_95%_HPD={0.8212625570969472,1.5267118646127997},length_range={0.3746759488804,1.901402942391},length_95%_HPD={0.6192397743478,1.508200956358},height_range={0.6158385951073999,2.1287552228837505},rate_95%_HPD={0.007700741483661182,0.011303191000372727},rate_range={0.005478210396357201,0.015514699902433165},height_median=1.150257839805274,rate=0.00974923588629843,height=1.1583211804583993,posterior=1.0,rate_median=0.009893082469728361,length=1.0579017742686094,length_median=1.056623926371]:1.0065966541542046)[&height_95%_HPD={1.7748846105637615,2.5570628529673023},length_range={4.369288882522E-4,0.8077602106718},length_95%_HPD={0.001193830177598,0.4347997929611},height_range={1.5301350115529981,2.8599081352471636},rate_95%_HPD={0.007987084950960607,0.011759159253041475},rate_range={0.00593234904327476,0.013860592245194349},height_median=2.1568544939594787,rate=0.009942663836068347,height=2.1557535261464835,posterior=0.55550621669627,rate_median=0.009981891948091837,length=0.19009665746370705,length_median=0.1644567082521]:0.16639198939055877,9[&rate_range={0.007749947262390034,0.016336656265141077},height_95%_HPD={0.0,4.572342504616245E-12},length_range={1.531222206063,3.285195567462},height_median=1.1679546219056647E-12,length_95%_HPD={1.83188100764,2.718982974788},height=1.6358834555377848E-12,rate=0.010460507662215216,height_range={0.0,6.080469461267057E-12},rate_median=0.010189055957191624,length=2.26069494230985,length_median=2.255928555863,rate_95%_HPD={0.009059028666349401,0.012679620105487316}]:2.3232464833488695)[&height_95%_HPD={1.9661791718262691,2.7379396158389504},length_range={0.02872051714083,1.178033040068},length_95%_HPD={0.1450445506573,0.7851916806175},height_range={1.6179751786629897,3.2851955674642994},rate_95%_HPD={0.007776304369181123,0.011537813829241007},rate_range={0.005877471492689575,0.014510382291759171},height_median=2.3232464833500375,rate=0.009987081683006821,height=2.329163533359934,posterior=1.0,rate_median=0.009997501681315232,length=0.4646131800574099,length_median=0.45088583651680003]:0.4473127246593629)[&posterior=0.26154529307282415]:0.07196819381590025,7[&rate_range={0.007543613782804026,0.01429130360205754},height_95%_HPD={0.0,4.575895218295045E-12},length_range={2.012897486008,3.679713942968},height_median=1.1599610161283636E-12,length_95%_HPD={2.363627115128,3.240785437324},height=1.6414759821769269E-12,rate=0.010210637950817827,height_range={0.0,6.007638830851647E-12},rate_median=0.010078934280681549,length=2.777759464871186,length_median=2.7739005802115,rate_95%_HPD={0.008624612456372086,0.011813038310321072}]:2.8425274018241407)[&height_95%_HPD={2.4759834586048015,3.2794271150675005},length_range={2.71444886133E-4,0.7418454831212},length_95%_HPD={0.00337992175141,0.4683528743321},height_range={2.2948594140588607,3.6622963728651197},rate_95%_HPD={0.007806839786642193,0.011746895029424408},rate_range={0.005421107820493115,0.014418865934739622},height_median=2.8425274018253006,rate=0.009861245501926606,height=2.8567918423943652,posterior=0.5590586145648313,rate_median=0.009954052076565063,length=0.2092012893168275,length_median=0.1849983525845]:0.17834909416744882,4[&rate_range={0.0057015679340858185,0.012133293009681795},height_95%_HPD={0.0,4.600764214046649E-12},length_range={1.999548152182,3.823260888239},height_median=1.1448619829934614E-12,length_95%_HPD={2.377817134799,3.422756568109},height=1.6388303778965769E-12,rate=0.009509710479229503,height_range={0.0,6.007638830851647E-12},rate_median=0.009727216349639592,length=2.936545032026837,length_median=2.9403983739825,rate_95%_HPD={0.00764248119378455,0.01076419375374496}]:3.0208764959916046)[&height_95%_HPD={2.6263206124245,3.462038723400651},length_range={0.4068288223863,2.152737857965},length_95%_HPD={0.7693596834454,1.674320449177},height_range={2.2682329127571013,3.8232608882401014},rate_95%_HPD={0.007764105486866708,0.011446001175540487},rate_range={0.006004028884696451,0.01612059443733912},height_median=3.0208764959927494,rate=0.009825325971389496,height=3.0256683871102323,posterior=1.0,rate_median=0.00993662908830638,length=1.2008191419097685,length_median=1.2003705386814998]:1.1909471953659247,(((11[&rate_range={0.0077273458583879875,0.01612059443733912},height_95%_HPD={0.0,4.5989878572072485E-12},length_range={1.338155756779,3.280472332976},height_median=1.1945999744966684E-12,length_95%_HPD={1.797068647381,2.900480417558},height=1.6576777448240322E-12,rate=0.01037291325239535,height_range={0.0,5.950795411990839E-12},rate_median=0.010136199471673768,length=2.345899497600143,length_median=2.354715946983,rate_95%_HPD={0.008732442256395754,0.012550356932888425}]:2.4111535183762403,(13[&rate_range={0.007165132448212684,0.01448868399578329},height_95%_HPD={0.0,4.4995118742008344E-12},length_range={1.338155756779,2.809502106569},height_median=1.1191048088221578E-12,length_95%_HPD={1.68195791654,2.501025472771},height=1.6368363148015485E-12,rate=0.010169037333978176,height_range={0.0,5.7980287238024175E-12},rate_median=0.010034079149139659,length=2.0746882864178446,length_median=2.064824179393,rate_95%_HPD={0.00857294477449451,0.01201351892837111}]:2.05799495416833,((14[&rate_range={0.006305560882530904,0.013274336889738468},height_95%_HPD={0.0,4.5989878572072485E-12},length_range={0.5711632022923,1.837662221714},height_median=1.1501910535116622E-12,length_95%_HPD={0.7117222710762,1.357939351912},height=1.6482990224348364E-12,rate=0.009794831200014826,height_range={0.0,6.151523734843067E-12},rate_median=0.009940593397939262,length=1.0204388973558178,length_median=1.013042007387,rate_95%_HPD={0.007821516224328905,0.011384554588733355}]:1.0123295962430499,27[&rate_range={0.006616642591216796,0.014583453534708253},height_95%_HPD={0.0,4.5989878572072485E-12},length_range={0.5711632022923,1.837662221714},height_median=1.1501910535116622E-12,length_95%_HPD={0.7274728667264,1.374566106921},height=1.6479219804413936E-12,rate=0.009853735939625668,height_range={0.0,6.151523734843067E-12},rate_median=0.009936662747417474,length=1.020495308009919,length_median=1.013042007387,rate_95%_HPD={0.00790175147595784,0.011476404048426038}]:1.0123295962430499)[&height_95%_HPD={0.7274728667284727,1.3745661069224973},length_range={0.0256103327947,1.053203309214},length_95%_HPD={0.128920269266,0.6856068167425},height_range={0.5711632022954998,1.8376622217146288},rate_95%_HPD={0.007776304369181123,0.011483164487486711},rate_range={0.00586552214082929,0.018160250303787717},height_median=1.0123295962442,rate=0.009842737425797598,height=1.0201512248291942,posterior=0.9991119005328597,rate_median=0.009949563174082778,length=0.3988958242118294,length_median=0.38811960120294997]:0.4041709248880796,12[&rate_range={0.006035196929642287,0.016637373370967882},height_95%_HPD={0.0,4.579447931973846E-12},length_range={0.8958154837669,2.144408632596},height_median=1.1812772982011666E-12,length_95%_HPD={1.097947859662,1.740111095818},height=1.6453244923987004E-12,rate=0.009973098648259423,height_range={0.0,6.396660978680302E-12},rate_median=0.009990823061078388,length=1.4189659925129126,length_median=1.416213699404,rate_95%_HPD={0.008077353723944799,0.01157297396433536}]:1.4165005211310984)[&height_95%_HPD={1.0979478596666006,1.7401110958187491},length_range={0.1226618686514,1.906292005526},length_95%_HPD={0.2974358946017,1.171269186674},height_range={0.8958154837682013,2.144408632598269},rate_95%_HPD={0.007612753046675121,0.011433227217114914},rate_range={0.005516113254781521,0.014344453475647286},height_median=1.4165005211322796,rate=0.009763031626348062,height=1.419051342940278,posterior=1.0,rate_median=0.009910467444665196,length=0.7334290533601295,length_median=0.71422229895635]:0.6414944330371695)[&height_95%_HPD={1.7038667101247995,2.502665265862902},length_range={0.003207558769377,1.227106205937},length_95%_HPD={0.05580630323687,0.7710711804183},height_range={1.4884553780929402,2.7355732155367996},rate_95%_HPD={0.007742968518473632,0.0114644397789044},rate_range={0.005421107820493115,0.01402831023197188},height_median=2.057994954169449,rate=0.009907156286573357,height=2.0674001858526854,posterior=0.6580817051509769,rate_median=0.009967141993686285,length=0.41369856593823867,length_median=0.3987838230595]:0.35315856420798575)[&height_95%_HPD={1.9513195181395009,2.849411602303503},length_range={0.3497923167813,2.408737793511},length_95%_HPD={0.6102171866085,1.62363398711},height_range={1.7670410753545003,3.2804723329766805},rate_95%_HPD={0.008161022231591762,0.011758779636299283},rate_range={0.006475612843547928,0.015815771097993644},height_median=2.411153518377435,rate=0.009940770106514684,height=2.42576410050038,posterior=1.0,rate_median=0.009973827164382198,length=1.1039936037513776,length_median=1.096571471566]:1.08961406694021,15[&rate_range={0.00787378295920303,0.013453287822483683},height_95%_HPD={0.0,4.597211500367848E-12},length_range={2.701174358991,4.504716920017},height_median=1.1111112030448567E-12,length_95%_HPD={3.016149005021,4.057157298136},height=1.6445033611954074E-12,rate=0.010191751061453312,height_range={0.0,5.700329097635404E-12},rate_median=0.01005823002359428,length=3.5366531831838244,length_median=3.527871284705,rate_95%_HPD={0.008812773853220587,0.011815914131895366}]:3.5007675853165336)[&posterior=0.4103019538188277]:0.1757443491213051,26[&rate_range={0.00762781451369866,0.014388319180700314},height_95%_HPD={0.0,4.5989878572072485E-12},length_range={2.701174358991,4.395625979363},height_median=1.1013412404281553E-12,length_95%_HPD={2.967147887448,4.049329033073},height=1.6472964693518535E-12,rate=0.01021448931383723,height_range={0.0,5.799805080641818E-12},rate_median=0.010086037492827448,length=3.530002302938212,length_median=3.5295598026009998,rate_95%_HPD={0.008924662387412258,0.01196764701142837}]:3.6765119344378485)[&height_95%_HPD={3.2352009562121555,4.161295558766287},length_range={0.07275310230622,1.286287024075},length_95%_HPD={0.1699530832386,0.8872133521089},height_range={2.9359118720260007,4.504716920018752},rate_95%_HPD={0.00808701483365231,0.011897376406973748},rate_range={0.006230412574480516,0.015458223893895517},height_median=3.67651193443895,rate=0.009980122759808033,height=3.684134046672031,posterior=0.9991119005328597,rate_median=0.009991085317058302,length=0.5428518465223414,length_median=0.5362869500516501]:0.5353117569197243)[&height_95%_HPD={3.7344914614156997,4.6922755403592005},length_range={4.190836337963,9.614288720276},length_95%_HPD={5.147280523907,8.118420207271},height_range={3.543571363699799,5.333147852576},rate_95%_HPD={0.008352997267190018,0.011933095401211105},rate_range={0.006640944958831629,0.014325286502338325},height_median=4.211823691358674,rate=0.010073817317565828,height=4.226783500637799,posterior=1.0,rate_median=0.010011151830703365,length=6.678693683882747,length_median=6.6592895128445]:6.390817929526925)[&posterior=0.48134991119005327]:1.1823349464825768,((((((29[&rate_range={0.00569936310952884,0.013798035419132007},height_95%_HPD={0.0,4.600764214046649E-12},length_range={0.7116029680335,3.632923154395},height_median=1.191935439237568E-12,length_95%_HPD={1.200281002151,2.790922551059},height=1.6488566975171881E-12,rate=0.00981284064184532,height_range={0.0,6.199485369506874E-12},rate_median=0.009929591235082245,length=1.9806179122938883,length_median=1.9599318341,rate_95%_HPD={0.007698483145337716,0.011427639249065591}]:1.8051459723171082,30[&rate_range={0.006220268776362054,0.017199916990206347},height_95%_HPD={0.0,4.5989878572072485E-12},length_range={0.9007422373995,5.186975991803},height_median=1.1963763313360687E-12,length_95%_HPD={1.103720205493,2.887378010684},height=1.6467474709680957E-12,rate=0.010159431132869086,height_range={0.0,6.10178574333986E-12},rate_median=0.010049304692466933,length=1.976991539869116,length_median=1.921199031828,rate_95%_HPD={0.008189560162654746,0.012007300496167836}]:1.8051459723171037)[&posterior=0.4533747779751332]:0.4218222878787756,33[&rate_range={0.005942478525085016,0.015053004439345851},height_95%_HPD={0.0,4.597211500367848E-12},length_range={0.7116029680335,3.632923154395},height_median=1.1901590823981678E-12,length_95%_HPD={1.267218172249,2.912380137018},height=1.6397225002701832E-12,rate=0.00970321641027471,height_range={0.0,6.300737709352688E-12},rate_median=0.009869146149352737,length=2.066712190718859,length_median=2.05472440646,rate_95%_HPD={0.007574460804490255,0.011326460755781455}]:2.2269682601958856)[&height_95%_HPD={1.4891980158694995,2.9814973864764003},length_range={0.0322128284607,2.506631296201},length_95%_HPD={0.1021831911592,1.609085826782},height_range={1.1329287535308676,3.6688631516873027},rate_95%_HPD={0.007653697502016632,0.011545685921508779},rate_range={0.005339232901684598,0.015096000170677942},height_median=2.2269682601970757,rate=0.00984148535190042,height=2.233921394479381,posterior=0.9360568383658969,rate_median=0.009924016635097378,length=0.8496856957328611,length_median=0.8179440654510499]:0.8074258392475349,(38[&rate_range={0.005608184481909728,0.012210118792428242},height_95%_HPD={0.0,4.581224288813246E-12},length_range={0.6754093146253,1.990935215442},height_median=1.199040866595169E-12,length_95%_HPD={0.9642035578373,1.729646608147},height=1.6467040874751262E-12,rate=0.009519667008702513,height_range={0.0,6.298961352513288E-12},rate_median=0.009756317853693344,length=1.3562222874783865,length_median=1.3638551139575,rate_95%_HPD={0.007541774273773198,0.011077382059375206}]:1.3922105898586477,((36[&rate_range={0.006353876019640963,0.016377350673285846},height_95%_HPD={0.0,4.519051799434237E-12},length_range={0.2047715043758,1.255337358882},height_median=1.1537437671904627E-12,length_95%_HPD={0.3025124892992,0.8566232114068},height=1.6431111454664815E-12,rate=0.009998412292296237,height_range={0.0,6.300737709352688E-12},rate_median=0.009992683725881649,length=0.5601946447837015,length_median=0.5465885753584501,rate_95%_HPD={0.008136081333655983,0.011835193261568464}]:0.5465885753613051,(37[&rate_range={0.00555861252945752,0.015298333944344999},height_95%_HPD={9.059419880941277E-14,4.639844064513454E-12},length_range={0.01907244285743,0.7292648100113},height_median=1.141309269314661E-12,length_95%_HPD={0.03345118931219,0.369231229656},height=1.641893252500214E-12,rate=0.00990081255631083,height_range={0.0,6.300737709352688E-12},rate_median=0.009963258656190596,length=0.19352511589288895,length_median=0.1787823429706,rate_95%_HPD={0.00780532256849331,0.011703960812955666}]:0.1787823429699582,39[&rate_range={0.005421107820493115,0.013976950919415535},height_95%_HPD={9.059419880941277E-14,4.639844064513454E-12},length_range={0.01907244285743,0.7292648100113},height_median=1.141309269314661E-12,length_95%_HPD={0.03345118931219,0.369231229656},height=1.641893252500214E-12,rate=0.009950245344699482,height_range={0.0,6.300737709352688E-12},rate_median=0.00999229293952705,length=0.19352511589288895,length_median=0.1787823429706,rate_95%_HPD={0.008089095865454922,0.011867125301817823}]:0.1787823429699582)[&height_95%_HPD={0.03345118931290081,0.36923122965621147},length_range={0.02949996418866,1.075397228231},length_95%_HPD={0.08375494154147,0.6505617383919},height_range={0.019072442862098526,0.7292648100154988},rate_95%_HPD={0.008003853395302097,0.011623238510359901},rate_range={0.006063421507329598,0.014890060185693553},height_median=0.17878234297109952,rate=0.009888297285589745,height=0.19352511589453059,posterior=1.0,rate_median=0.00996874388106678,length=0.36666952889081394,length_median=0.3493090227043]:0.36780623239135934)[&height_95%_HPD={0.3025124893002715,0.856623211407932},length_range={0.0774956422353,1.266618094445},length_95%_HPD={0.2136490820175,0.9157110808865},height_range={0.20477150437774227,1.2553373588820005},rate_95%_HPD={0.00797008929813866,0.011673888116736877},rate_range={0.0059351729127092665,0.01462240902299398},height_median=0.5465885753624589,rate=0.009880226246184065,height=0.5601946447853459,posterior=1.0,rate_median=0.00994915181722645,length=0.5745639969341165,length_median=0.5691230088232999]:0.5745519382907398,1[&rate_range={0.008065617966872095,0.01858211244246054},height_95%_HPD={0.0,4.501288231040235E-12},length_range={0.6240415038679,2.044408953405},height_median=1.199040866595169E-12,length_95%_HPD={0.8001362456787,1.535012107365},height=1.6383760344065704E-12,rate=0.010535597622040472,height_range={0.0,6.300737709352688E-12},rate_median=0.010213375649286226,length=1.1698375931600793,length_median=1.1562036065265,rate_95%_HPD={0.009015949499828129,0.012915897637403818}]:1.1211405136519996)[&height_95%_HPD={0.812923068424583,1.4578270116676801},length_range={0.00104599810351,0.8189359492827},length_95%_HPD={0.01766603464918,0.5248631094417},height_range={0.6240415038730003,1.6925769822410004},rate_95%_HPD={0.008174682773210611,0.012154171150431973},rate_range={0.006182863871369075,0.014603200805068758},height_median=1.1211405136531987,rate=0.010055036805089438,height=1.1279796331656338,posterior=0.8192717584369449,rate_median=0.010004546627698986,length=0.2731794904202428,length_median=0.2596904290081]:0.271070076206648)[&height_95%_HPD={1.109280963277799,1.7368698139505305},length_range={0.6303459940755,2.968361229134},length_95%_HPD={1.105904770844,2.584312551249},height_range={0.910760563345999,2.044408953405899},rate_95%_HPD={0.008472814469555582,0.012144607016385707},rate_range={0.006550867014930706,0.017594187795172772},height_median=1.3922105898598467,rate=0.010077418023776201,height=1.3959904303721467,posterior=1.0,rate_median=0.010012286187485588,length=1.8054015810090758,length_median=1.802878312338]:1.642183509584764)[&height_95%_HPD={2.432951549156501,3.6742580746428004},length_range={0.009972279784495,1.674490303084},length_95%_HPD={0.009972279784495,1.14246760174},height_range={1.8806043043929996,4.26597576548836},rate_95%_HPD={0.007818059906166918,0.0116274381290368},rate_range={0.006042837844472397,0.014605633726007223},height_median=3.0343940994446106,rate=0.009911262789100775,height=3.0315070708179324,posterior=0.6269982238010657,rate_median=0.009985082462485083,length=0.6024524833387294,length_median=0.578354416006]:0.5807203968943337,(34[&rate_range={0.005688991505433412,0.015478757995304985},height_95%_HPD={0.0,4.600764214046649E-12},length_range={1.374033304845,4.32944788615},height_median=1.1395329124752607E-12,length_95%_HPD={2.105391935338,3.675157284949},height=1.65549989347697E-12,rate=0.009706961914193355,height_range={0.0,5.901057420487632E-12},rate_median=0.009886683709657472,length=2.861521586878736,length_median=2.871404213865,rate_95%_HPD={0.0076814454473272805,0.011261807476040712}]:2.9407052783658605,(28[&rate_range={0.006814369354690488,0.014847576648671602},height_95%_HPD={0.0,4.590106073010247E-12},length_range={1.290171511758,5.705073338685},height_median=1.1892709039784677E-12,length_95%_HPD={1.673670140709,3.344491140249},height=1.6433832782860165E-12,rate=0.010036306159542886,height_range={0.0,5.899281063648232E-12},rate_median=0.009998460829458435,length=2.463838125158433,length_median=2.419605147096,rate_95%_HPD={0.008227164106820313,0.01195397965665378}]:2.359477438289111,(31[&rate_range={0.005405130781738033,0.015877084346582394},height_95%_HPD={0.0,4.600764214046649E-12},length_range={0.455590113725,2.267819252845},height_median=1.184830011879967E-12,length_95%_HPD={0.6688442974266,1.527931181229},height=1.652096261255828E-12,rate=0.01012666297824389,height_range={0.0,6.339817559819494E-12},rate_median=0.010024202407099671,length=1.0810452043117091,length_median=1.0682245129674999,rate_95%_HPD={0.008505183382266,0.012183985986189302}]:1.0682245129677108,32[&rate_range={0.0057519868503376845,0.016324329273336352},height_95%_HPD={0.0,4.600764214046649E-12},length_range={0.455590113725,2.267819252845},height_median=1.184830011879967E-12,length_95%_HPD={0.6688442974266,1.527931181229},height=1.652096261255828E-12,rate=0.01007007491305729,height_range={0.0,6.339817559819494E-12},rate_median=0.010005606364332316,length=1.0810452043117091,length_median=1.0682245129674999,rate_95%_HPD={0.008203488100819755,0.01199406235396402}]:1.0682245129677108)[&height_95%_HPD={0.6688442974303985,1.5279311812297998},length_range={0.228739539759,2.807848568418},length_95%_HPD={0.595354007714,2.21294641718},height_range={0.4555901137290981,2.2678192528470404},rate_95%_HPD={0.008515004507071426,0.012349666471670902},rate_range={0.007192446610371473,0.01683833528543301},height_median=1.0682245129688956,rate=0.010283630768040468,height=1.081045204313358,posterior=1.0,rate_median=0.010087569857049169,length=1.3984511428953916,length_median=1.379110600076]:1.2912529253214045)[&height_95%_HPD={1.6957818760451993,3.1028442385501993},length_range={0.001374287399059,1.867911943921},length_95%_HPD={0.03327017569355,1.152652667999},height_range={1.2901715117621997,3.8394875643024236},rate_95%_HPD={0.008137406741492773,0.011944357460627261},rate_range={0.006751614811437939,0.01433436800092068},height_median=2.3594774382903,rate=0.010096730124365518,height=2.373905881140424,posterior=0.7726465364120781,rate_median=0.01001440550662976,length=0.5932113479122639,length_median=0.57213394701625]:0.5812278400766999)[&height_95%_HPD={2.30890616189248,3.5804386371701398},length_range={2.046835896641E-4,1.8461711855},length_95%_HPD={0.03828338133629,1.082104253275},height_range={1.9194750000209986,4.32944788615017},rate_95%_HPD={0.008280125785378907,0.012015968809974902},rate_range={0.006458866977134376,0.014853308123611162},height_median=2.940705278367,rate=0.009997287223768504,height=2.949142732370424,posterior=0.8974245115452931,rate_median=0.009994356825871402,length=0.5608017838326977,length_median=0.533221129237]:0.6744092179719443)[&height_95%_HPD={3.0362943986664988,4.1594338434472},length_range={0.9185455786773,4.663370392551},length_95%_HPD={1.935933511562,3.612616282879},height_range={2.74769422782531,5.7050733386859},rate_95%_HPD={0.008433472548479403,0.012053047143966846},rate_range={0.006658370588921481,0.015577321014417533},height_median=3.6151144963389443,rate=0.010114627615798589,height=3.6370231405721376,posterior=1.0,rate_median=0.01001696033976228,length=2.8287649050456696,length_median=2.8240119681965004]:3.003506738461705,((3[&rate_range={0.006443781944002267,0.0164275324690112},height_95%_HPD={0.0,4.622080496119452E-12},length_range={1.269339128123,4.539618229116},height_median=1.2008172234345693E-12,length_95%_HPD={1.614228474158,3.409237583089},height=1.6654907175124245E-12,rate=0.010022346987324791,height_range={0.0,6.000533403494046E-12},rate_median=0.009995387367369386,length=2.528268492997335,length_median=2.508887238032,rate_95%_HPD={0.007916162141478158,0.011795355297015102}]:2.508887238033095,2[&rate_range={0.006777756065873358,0.01616804753260042},height_95%_HPD={0.0,4.622080496119452E-12},length_range={1.269339128123,4.539618229116},height_median=1.2008172234345693E-12,length_95%_HPD={1.614228474158,3.409237583089},height=1.6654907175124245E-12,rate=0.009947482979638319,height_range={0.0,6.000533403494046E-12},rate_median=0.009966863041499872,length=2.528268492997335,length_median=2.508887238032,rate_95%_HPD={0.008064772303144353,0.01171821239863978}]:2.508887238033095)[&height_95%_HPD={1.61422847416185,3.4092375830890003},length_range={1.519989688687,5.75467952973},length_95%_HPD={2.742471898948,4.995063756702},height_range={1.2693391281278998,4.539618229120201},rate_95%_HPD={0.00803814899321621,0.011459627905446468},rate_range={0.006393642629014494,0.015096000170677942},height_median=2.508887238034296,rate=0.009919638131459902,height=2.528268492998997,posterior=1.0,rate_median=0.009958722455663042,length=3.838128438570834,length_median=3.8395847256135]:3.674400071533819,35[&rate_range={0.006959035439466377,0.013585512667157905},height_95%_HPD={0.0,4.5705661477768444E-12},length_range={4.637098432789,8.095423322852},height_median=1.163513729807164E-12,length_95%_HPD={5.387124609606,7.291276283388},height=1.661515211974868E-12,rate=0.010085069902035284,height_range={0.0,5.799805080641818E-12},rate_median=0.010016243275545345,length=6.368441608771047,length_median=6.372802151301499,rate_95%_HPD={0.0087226220972507,0.01170570305193203}]:6.183287309566952)[&posterior=0.4706927175843694]:0.4353339252325341)[&height_95%_HPD={5.750536685654149,7.45874487449863},length_range={1.963852910693,7.561489541378},length_95%_HPD={3.469175305849,6.001398174904},height_range={5.1177174240632,8.382985515123499},rate_95%_HPD={0.008382345546452523,0.012225673686811916},rate_range={0.006943529888416771,0.01759015912247659},height_median=6.618621234800649,rate=0.01014646242144189,height=6.628029414955892,posterior=1.0,rate_median=0.010023760348988445,length=4.752287230351027,length_median=4.750529934095]:4.383987901911542,16[&rate_range={0.007090530849931766,0.016942969444614056},height_95%_HPD={0.0,5.119460411151522E-12},length_range={8.039725722434,14.44669072257},height_median=7.65609797781508E-13,length_95%_HPD={9.445113874733,12.76497416756},height=1.5563962197193112E-12,rate=0.010127974206251441,height_range={0.0,6.201261726346274E-12},rate_median=0.010042539793281405,length=11.116346573945645,length_median=11.103056523915,rate_95%_HPD={0.008783956019329102,0.011823045190354091}]:11.002609136711426)[&posterior=0.26865008880994673]:0.7823674306559845)[&height_95%_HPD={10.528411958290999,13.1070192588748},height_median=11.784976567368176,height=11.812287549720898,posterior=1.0,height_range={9.49220047126735,14.44669072257},length=0.0];
End;
