# Supplementary material for: Speciation and Extinction Drive the Appearance of Directional Range Size Evolution in Phylogenies and the Fossil Record
Source: PLoS Biol. 2012 Feb 21;10(2):e1001260. doi: 10.1371/journal.pbio.1001260 (PMC3283545; doi:10.1371/journal.pbio.1001260)
Supplement: Dataset S1 — Bird and mammal phylogenetic trees. (ZIP) [file pbio.1001260.s001.zip › cranes]

#NEXUS

Begin taxa;
	Dimensions ntax=15;
	Taxlabels
		Balearica_pavonina
		Balearica_regulorum
		Grus_americana
		Grus_antigone
		Grus_canadensis
		Grus_carunculatus
		Grus_grus
		Grus_japonensis
		Grus_leucogeranus
		Grus_monacha
		Grus_nigricollis
		Grus_paradisea
		Grus_rubicunda
		Grus_vipio
		Grus_virgo
		;
End;

Begin trees;
	Translate
		1 Balearica_pavonina,
		2 Balearica_regulorum,
		3 Grus_americana,
		4 Grus_antigone,
		5 Grus_canadensis,
		6 Grus_carunculatus,
		7 Grus_grus,
		8 Grus_japonensis,
		9 Grus_leucogeranus,
		10 Grus_monacha,
		11 Grus_nigricollis,
		12 Grus_paradisea,
		13 Grus_rubicunda,
		14 Grus_vipio,
		15 Grus_virgo
		;
tree TREE1 = [&R] ((1[&rate_range={0.0024423912922442153,0.015761085514803458},height_95%_HPD={0.0,1.6999734953060397E-12},length_range={0.9338500261095,6.602058307591},height_median=5.009326287108706E-13,length_95%_HPD={1.292746042061,3.114078513335},height=6.671261135779205E-13,rate=0.009347703746284488,height_range={0.0,6.300737709352688E-12},rate_median=0.009698939739964055,length=2.159796390607656,length_median=2.100732918271,rate_95%_HPD={0.005704325536955726,0.012007282961201057}]:2.1007329182710492,2[&rate_range={0.00450852123936955,0.023468573427953485},height_95%_HPD={0.0,1.6999734953060397E-12},length_range={0.9338500261095,6.602058307591},height_median=5.009326287108706E-13,length_95%_HPD={1.292746042061,3.114078513335},height=6.671261135779205E-13,rate=0.010449114555248709,height_range={0.0,6.300737709352688E-12},rate_median=0.010088962437850551,length=2.159796390607656,length_median=2.100732918271,rate_95%_HPD={0.007078764937267138,0.013910914803502594}]:2.1007329182710492)[&height_95%_HPD={1.2927460420610988,3.1140785133354},length_range={4.044618008835,16.02004455427},length_95%_HPD={5.481209026113,10.56649348731},height_range={0.9338500261097398,6.6020583075914},rate_95%_HPD={0.0067337342365321115,0.01394477942299439},rate_range={0.004325475219895526,0.021283404426006052},height_median=2.10073291827155,rate=0.010257057358385885,height=2.1597963906083195,posterior=1.0,rate_median=0.010015857821341638,length=7.8576364997544985,length_median=7.7206529609605]:7.75191259553195,((((14[&rate_range={0.0048128421087782584,0.018906944485694632},height_95%_HPD={0.0,1.4992451724538114E-12},length_range={0.9371388481576,5.077072048997},height_median=6.004086117172847E-13,length_95%_HPD={1.657214060977,3.593354435904},height=6.615387140788568E-13,rate=0.00994662117203133,height_range={0.0,5.902833777327032E-12},rate_median=0.009963231119493127,length=2.566445120126929,length_median=2.5501645890255,rate_95%_HPD={0.006845866043247708,0.01266887944613132}]:2.7886829752648987,(4[&rate_range={0.0046755412799090205,0.021878148650057223},height_95%_HPD={0.0,1.5010215292932116E-12},length_range={0.9525668756379,4.946915304089},height_median=6.004086117172847E-13,length_95%_HPD={1.500042176895,3.491085554507},height=6.648271828459347E-13,rate=0.009950248893919014,height_range={0.0,5.4996007747831754E-12},rate_median=0.009968164740689527,length=2.46015112936447,length_median=2.4184472422125003,rate_95%_HPD={0.007137422886834131,0.013134895361712745}]:2.1830541866909012,13[&rate_range={0.004217208976476506,0.018337848471389268},height_95%_HPD={0.0,1.5027978861326119E-12},length_range={0.9371388481576,4.522949314116},height_median=5.986322548778844E-13,length_95%_HPD={1.479481841775,3.174826268457},height=6.598175725941448E-13,rate=0.009707654402505282,height_range={0.0,5.902833777327032E-12},rate_median=0.00987933599319839,length=2.265420816286936,length_median=2.2270763964939997,rate_95%_HPD={0.006466057367567691,0.01218982318620737}]:2.183054186690903)[&height_95%_HPD={1.467216888832299,3.053490865212143},length_range={0.001059333556605,3.020125439013},length_95%_HPD={0.04385833285242,1.280124374765},height_range={0.9525668756384,4.184516007215},rate_95%_HPD={0.006223842244821812,0.012319112666738869},rate_range={0.002538206897105642,0.023468573427953485},height_median=2.1830541866915016,rate=0.009749853932226039,height=2.2136584405736226,posterior=0.572380106571936,rate_median=0.009906889780023673,length=0.5905391979292001,length_median=0.5420057977026]:0.6056287885739975)[&height_95%_HPD={1.9942602860512002,3.6868773304773006},length_range={0.2306448384166,5.118525902001},length_95%_HPD={0.5527276913558,2.659692819182},height_range={1.6097025430690017,4.94691530409},rate_95%_HPD={0.006394174721597354,0.012555220827348607},rate_range={0.0028167251292852673,0.01904929515289201},height_median=2.788682975265499,rate=0.009669605059536106,height=2.810126949214274,posterior=0.9862344582593251,rate_median=0.009850359597057105,length=1.6069704657211796,length_median=1.566179759771]:1.444266169602101,9[&rate_range={0.005189285979046143,0.023382679678146355},height_95%_HPD={0.0,1.3695711231775931E-12},length_range={1.846047732913,8.180087294438},height_median=6.004086117172847E-13,length_95%_HPD={3.210478453496,6.301487258952},height=6.627727772561399E-13,rate=0.010587029027830668,height_range={0.0,5.398348434937361E-12},rate_median=0.010211986840934412,length=4.634264413960265,length_median=4.5505029766780005,rate_95%_HPD={0.007828183777917674,0.014063449110316817}]:4.232949144867)[&height_95%_HPD={3.2295413192795985,5.389666739423},length_range={0.04406620476834,4.33652998876},length_95%_HPD={0.1551616463956,1.656313886507},height_range={2.529474118274541,6.682337084809369},rate_95%_HPD={0.00646188648778887,0.0130925226778439},rate_range={0.003361224302667354,0.020919345340922244},height_median=4.2329491448676,rate=0.009834192602740927,height=4.269929659888263,posterior=0.6642984014209592,rate_median=0.00993933225878382,length=0.8557039880333615,length_median=0.8028642033109]:0.8515653074698992,((6[&rate_range={0.0052051080625019714,0.019504761670520034},height_95%_HPD={0.0,1.3997691894473974E-12},length_range={1.980265566624,7.261966932434},height_median=6.004086117172847E-13,length_95%_HPD={2.753755980167,4.953930153547},height=6.586115114895964E-13,rate=0.010255417454752967,height_range={0.0,5.501377131622576E-12},rate_median=0.010065011325923596,length=3.7919622291376727,length_median=3.7453498069839997,rate_95%_HPD={0.007429825554868672,0.013077491371482817}]:3.7349300925846,(12[&rate_range={0.004911551583170421,0.018337848471389268},height_95%_HPD={0.0,1.5010215292932116E-12},length_range={0.8712515971116,3.642798610133},height_median=6.004086117172847E-13,length_95%_HPD={1.294271459829,2.791385962469},height=6.639709504528757E-13,rate=0.009944294181443911,height_range={0.0,5.799805080641818E-12},rate_median=0.009976231623318475,length=1.9656823779484764,length_median=1.9379340110199998,rate_95%_HPD={0.007185094184869305,0.013195708844747599}]:1.9379340110199,15[&rate_range={0.004806783330420258,0.017914303616775883},height_95%_HPD={0.0,1.5010215292932116E-12},length_range={0.8712515971116,3.642798610133},height_median=6.004086117172847E-13,length_95%_HPD={1.294271459829,2.791385962469},height=6.639709504528757E-13,rate=0.00996518258072337,height_range={0.0,5.799805080641818E-12},rate_median=0.009980937902668179,length=1.9656823779484764,length_median=1.9379340110199998,rate_95%_HPD={0.007171009876443417,0.013648727554669074}]:1.9379340110199)[&height_95%_HPD={1.29427145982992,2.7913859624698016},length_range={0.5086835782086,4.54584589405},length_95%_HPD={0.9733034751621,3.066247281619},height_range={0.8712515971117201,3.6427986101335},rate_95%_HPD={0.006451155155588476,0.012948000504991153},rate_range={0.0032528543050660873,0.025330331811170705},height_median=1.9379340110205003,rate=0.009887289320066387,height=1.9656823779491412,posterior=1.0,rate_median=0.00993700585713794,length=1.9236173477384182,length_median=1.88177527914]:1.7969960815647)[&height_95%_HPD={2.7638185970891005,4.906302625746001},length_range={0.003298369773705,3.77695023567},length_95%_HPD={0.05664040770727,1.508247845216},height_range={2.3090662791473004,7.261966932438201},rate_95%_HPD={0.006198326689959847,0.012886167678867322},rate_range={0.002314087464936374,0.02020584090823163},height_median=3.7349300925852003,rate=0.009749759536467888,height=3.7907188299151464,posterior=0.7846358792184724,rate_median=0.009896357430651892,length=0.721424287390888,length_median=0.6629040204668]:0.5746520708051994,5[&rate_range={0.003361224302667354,0.015637241707201748},height_95%_HPD={0.0,1.3997691894473974E-12},length_range={1.980265566624,9.712808455844},height_median=6.004086117172847E-13,length_95%_HPD={2.94794181678,5.678220822872},height=6.601851490982124E-13,rate=0.009540494960238002,height_range={0.0,5.799805080641818E-12},rate_median=0.009770151732217649,length=4.357653044300605,length_median=4.304121120792001,rate_95%_HPD={0.006579563764095733,0.011735826373780286}]:4.309582163389799)[&height_95%_HPD={3.3725400439166995,5.54418491152751},length_range={0.002023027231254,3.367082381083},length_95%_HPD={0.002023027231254,1.405561251394},height_range={2.6776914933304,7.892113776178},rate_95%_HPD={0.0062527021423527986,0.012683957580490556},rate_range={0.002055605524140169,0.016200333700464354},height_median=4.3095821633904,rate=0.009686227697318589,height=4.357856032440911,posterior=0.8148312611012434,rate_median=0.009887154627275224,length=0.6676149182401716,length_median=0.6025235027935]:0.7749322889470998)[&height_95%_HPD={4.050331406013,6.209001719459001},length_range={7.79168701265E-4,2.712040806163},length_95%_HPD={7.79168701265E-4,1.217562661065},height_range={3.5671444078853005,7.191206072128001},rate_95%_HPD={0.006195085038982921,0.012884837721740178},rate_range={0.0029450016354208965,0.018418904332680147},height_median=5.084514452337499,rate=0.00980618198027321,height=5.123914279863866,posterior=0.5461811722912966,rate_median=0.009933948464176223,length=0.5271837651880267,length_median=0.45213391665110003]:0.4955995319499502,(((7[&rate_range={0.0035775525767770804,0.01386554439259794},height_95%_HPD={0.0,1.5010215292932116E-12},length_range={0.9428928842757,3.808098785208},height_median=5.986322548778844E-13,length_95%_HPD={1.267923700716,2.5579140538},height=6.590989841924158E-13,rate=0.009387232778399007,height_range={0.0,5.899281063648232E-12},rate_median=0.009694771378547747,length=1.9043478134967127,length_median=1.8750955190125,rate_95%_HPD={0.006400177818703461,0.011958658693490368}]:1.808604825489451,(10[&rate_range={0.003301889800270852,0.014454626259487294},height_95%_HPD={0.0,1.5010215292932116E-12},length_range={0.3878317193667,2.467197954478},height_median=5.986322548778844E-13,length_95%_HPD={0.5651043724782,1.479334039047},height=6.634929432394314E-13,rate=0.009039171512264415,height_range={0.0,5.4001247917767614E-12},rate_median=0.00949564962368915,length=1.005124890073458,length_median=0.98077529724945,rate_95%_HPD={0.0056505396453123925,0.011531107163954384}]:0.980775297249552,11[&rate_range={0.005453218749018883,0.023468573427953485},height_95%_HPD={0.0,1.5010215292932116E-12},length_range={0.3878317193667,2.467197954478},height_median=5.986322548778844E-13,length_95%_HPD={0.5651043724782,1.479334039047},height=6.634929432394314E-13,rate=0.010602046697110316,height_range={0.0,5.4001247917767614E-12},rate_median=0.01017358375568403,length=1.005124890073458,length_median=0.98077529724945,rate_95%_HPD={0.007581317455774157,0.014194149712316476}]:0.980775297249552)[&height_95%_HPD={0.5651043724786007,1.4793340390473304},length_range={0.1583430049578,2.308226049064},length_95%_HPD={0.293737366171,1.418502723526},height_range={0.387831719367,2.4671979544786},rate_95%_HPD={0.006291953989445036,0.012637765889386277},rate_range={0.003657914585392823,0.01982126778932795},height_median=0.9807752972501507,rate=0.00970788405541649,height=1.0051248900741225,posterior=1.0,rate_median=0.009882518690110184,length=0.8570144871026028,length_median=0.8335961527908]:0.8278295282398989)[&height_95%_HPD={1.2586424420259998,2.4696056607696004},length_range={3.831473392908E-4,1.748347701824},length_95%_HPD={3.831473392908E-4,0.7617216647239},height_range={0.9428928842771,3.1987127688013004},rate_95%_HPD={0.006211410124487374,0.012595066726650278},rate_range={0.003062078711366129,0.021088365609332096},height_median=1.8086048254900495,rate=0.009735403346261474,height=1.8246961021552173,posterior=0.5124333925399644,rate_median=0.009880445265326904,length=0.3064961994671226,length_median=0.261858037648]:0.2522124836451005,3[&rate_range={0.005198183245102154,0.01752169288357818},height_95%_HPD={0.0,1.5987211554602254E-12},length_range={1.018467551141,3.915109034082},height_median=6.004086117172847E-13,length_95%_HPD={1.360266229588,2.748777000952},height=6.734052825921504E-13,rate=0.010302576335745805,height_range={0.0,5.899281063648232E-12},rate_median=0.010064946556422174,length=1.9922107213150646,length_median=1.9629967324814999,rate_95%_HPD={0.0075247101387355035,0.01361028544705523}]:2.0608173091345496)[&height_95%_HPD={1.415195858655001,2.7651918224099994},length_range={0.1641004284114,5.582425907946},length_95%_HPD={0.8636351504897,3.193147366996},height_range={1.1604086994610014,3.9151090340827013},rate_95%_HPD={0.0059900199266759956,0.012361877727152438},rate_range={0.0034725470105018107,0.01859024926400106},height_median=2.06081730913515,rate=0.009575474438476813,height=2.0883942439454444,posterior=1.0,rate_median=0.009795398788961697,length=1.9523709192073877,length_median=1.8796725756245]:1.893847780055835,8[&rate_range={0.005851777120738935,0.020608694335332835},height_95%_HPD={0.0,1.3997691894473974E-12},length_range={2.313647428627,8.486102703556},height_median=6.004086117172847E-13,length_95%_HPD={2.783366607869,5.276124097789},height=6.741704096499738E-13,rate=0.010508869166857464,height_range={0.0,5.002220859751105E-12},rate_median=0.010181064934699594,length=4.041190893356449,length_median=3.9649955215455,rate_95%_HPD={0.008074260049325111,0.013792444375597996}]:3.9546650891903847)[&height_95%_HPD={2.7833666078697004,5.1723927086520005},length_range={0.1375481888375,3.699294151465},length_95%_HPD={0.3968679514962,2.439261654005},height_range={2.3136474286270996,7.1949779343182},rate_95%_HPD={0.005833937395616996,0.012758390651307313},rate_range={0.003483149143694609,0.022078436926629263},height_median=3.954665089190985,rate=0.009823405208804455,height=4.014885037650671,posterior=0.9813499111900533,rate_median=0.009921987757348892,length=1.4412348141881541,length_median=1.4168334301445]:1.6254488950964645)[&height_95%_HPD={4.47358640812984,6.853065522423002},length_range={0.3191710441028,11.55858100814},length_95%_HPD={1.97840538805,6.948294150251},height_range={3.9127350860281993,9.7128084558443},rate_95%_HPD={0.006477865773222973,0.013876457925192088},rate_range={0.003491516238708145,0.023423786363903146},height_median=5.58011398428745,rate=0.010043641914670165,height=5.637875555156344,posterior=0.9982238010657194,rate_median=0.009971160267812607,length=4.383787143723989,length_median=4.2943288560475]:4.27253152951605)[&height_95%_HPD={7.5252115347162,12.8019970514118},height_median=9.8526455138035,height=10.01866916217779,posterior=1.0,height_range={5.510900432793299,18.8622807201886},length=0.0];
End;
