# Supplementary material for: Speciation and Extinction Drive the Appearance of Directional Range Size Evolution in Phylogenies and the Fossil Record
Source: PLoS Biol. 2012 Feb 21;10(2):e1001260. doi: 10.1371/journal.pbio.1001260 (PMC3283545; doi:10.1371/journal.pbio.1001260)
Supplement: Dataset S1 — Bird and mammal phylogenetic trees. (ZIP) [file pbio.1001260.s001.zip › dasyurid]

#NEXUS
Begin taxa;
	Dimensions ntax=66;
	Taxlabels
		Myrmecobius_fasciatus
		Thylacinus_cynocephalus
		Ningaui_timealeyi
		Ningaui_ridei
		Ningaui_yvonnae
		Sminthopsis_ooldea
		Sminthopsis_youngsoni
		Sminthopsis_hirtipes
		Sminthopsis_psammophila
		Sminthopsis_leucopus
		Sminthopsis_dolichura
		Sminthopsis_murina
		Sminthopsis_gilberti
		Sminthopsis_archeri
		Sminthopsis_granulipes
		Sminthopsis_longicaudata
		Antechinomys_laniger
		Sminthopsis_griseoventer
		Sminthopsis_aitkeni
		Sminthopsis_bindi
		Sminthopsis_douglasi
		Sminthopsis_virginiae
		Sminthopsis_macroura
		Sminthopsis_crassicaudata
		Planigale_maculata
		Planigale_tenuirostris
		Planigale_gilesi
		Planigale_ingrami
		Planigale_novaeguineae
		Phascogale_calura
		Phascogale_tapoatafa
		Antechinus_godmani
		Antechinus_flavipes
		Antechinus_bellus
		Antechinus_leo
		Antechinus_stuartii
		Antechinus_agilis
		Antechinus_swainsonii
		Antechinus_minimus
		Micromurexia_habbema
		Murexia_longicaudata
		Paramurexia_rothschildi
		Murexechinus_melanurus
		Myoictis_wavicus
		Myoictis_melas
		Myoictis_leucura
		Myoictis_wallacii
		Dasykaluta_rosamondae
		Parantechinus_apicalis
		Phascolosorex_dorsalis
		Neophascogale_lorentzi
		Dasyurus_geoffroii
		Dasyurus_spartacus
		Dasyurus_viverrinus
		Dasyurus_albopunctatus
		Dasyurus_maculatus
		Sarcophilus_harrisii
		Dasyurus_hallucatus
		Pseudantechinus_bilarni
		Pseudantechinus_ningbing
		Dasycercus_cristicauda
		Pseudantechinus_mimulus
		Pseudantechinus_macdonnellensis
		Pseudantechinus_roryi
		Pseudantechinus_woolleyae
		Dasyuroides_byrnei
		;
End;
Begin trees;
	Translate
		1 Myrmecobius_fasciatus,
		2 Thylacinus_cynocephalus,
		3 Ningaui_timealeyi,
		4 Ningaui_ridei,
		5 Ningaui_yvonnae,
		6 Sminthopsis_ooldea,
		7 Sminthopsis_youngsoni,
		8 Sminthopsis_hirtipes,
		9 Sminthopsis_psammophila,
		10 Sminthopsis_leucopus,
		11 Sminthopsis_dolichura,
		12 Sminthopsis_murina,
		13 Sminthopsis_gilberti,
		14 Sminthopsis_archeri,
		15 Sminthopsis_granulipes,
		16 Sminthopsis_longicaudata,
		17 Antechinomys_laniger,
		18 Sminthopsis_griseoventer,
		19 Sminthopsis_aitkeni,
		20 Sminthopsis_bindi,
		21 Sminthopsis_douglasi,
		22 Sminthopsis_virginiae,
		23 Sminthopsis_macroura,
		24 Sminthopsis_crassicaudata,
		25 Planigale_maculata,
		26 Planigale_tenuirostris,
		27 Planigale_gilesi,
		28 Planigale_ingrami,
		29 Planigale_novaeguineae,
		30 Phascogale_calura,
		31 Phascogale_tapoatafa,
		32 Antechinus_godmani,
		33 Antechinus_flavipes,
		34 Antechinus_bellus,
		35 Antechinus_leo,
		36 Antechinus_stuartii,
		37 Antechinus_agilis,
		38 Antechinus_swainsonii,
		39 Antechinus_minimus,
		40 Micromurexia_habbema,
		41 Murexia_longicaudata,
		42 Paramurexia_rothschildi,
		43 Murexechinus_melanurus,
		44 Myoictis_wavicus,
		45 Myoictis_melas,
		46 Myoictis_leucura,
		47 Myoictis_wallacii,
		48 Dasykaluta_rosamondae,
		49 Parantechinus_apicalis,
		50 Phascolosorex_dorsalis,
		51 Neophascogale_lorentzi,
		52 Dasyurus_geoffroii,
		53 Dasyurus_spartacus,
		54 Dasyurus_viverrinus,
		55 Dasyurus_albopunctatus,
		56 Dasyurus_maculatus,
		57 Sarcophilus_harrisii,
		58 Dasyurus_hallucatus,
		59 Pseudantechinus_bilarni,
		60 Pseudantechinus_ningbing,
		61 Dasycercus_cristicauda,
		62 Pseudantechinus_mimulus,
		63 Pseudantechinus_macdonnellensis,
		64 Pseudantechinus_roryi,
		65 Pseudantechinus_woolleyae,
		66 Dasyuroides_byrnei
		;
tree TREE1 = [&R] (((1[&rate_range={0.006768527123795575,0.053908030238198235},height_95%_HPD={0.0,9.496403663433739E-12},length_range={6.911503679079,31.47793782121},height_median=4.501288231040235E-12,length_95%_HPD={10.72859984406,25.62195537692},height=4.540207168187663E-12,rate=0.01707731800290452,height_range={0.0,1.552891149003699E-11},rate_median=0.01616930895242494,length=18.028174635959…
End;
