# Supplementary material for: Speciation and Extinction Drive the Appearance of Directional Range Size Evolution in Phylogenies and the Fossil Record
Source: PLoS Biol. 2012 Feb 21;10(2):e1001260. doi: 10.1371/journal.pbio.1001260 (PMC3283545; doi:10.1371/journal.pbio.1001260)
Supplement: Dataset S1 — Bird and mammal phylogenetic trees. (ZIP) [file pbio.1001260.s001.zip › dipodomys]

#NEXUS
Begin taxa;
	Dimensions ntax=62;
	Taxlabels
		Liomys_adspersus
		Liomys_salvini
		Liomys_irroratus
		Liomys_pictus
		Liomys_spectabilis
		Heteromys_gaumeri
		Heteromys_desmarestianus
		Heteromys_oresterus
		Heteromys_australis
		Heteromys_anomalus
		Heteromys_nelsoni
		Dipodomys_deserti
		Dipodomys_nelsoni
		Dipodomys_spectabilis
		Dipodomys_phillipsii
		Dipodomys_elator
		Dipodomys_nitratoides
		Dipodomys_margaritae
		Dipodomys_insularis
		Dipodomys_merriami
		Dipodomys_californicus
		Dipodomys_elephantinus
		Dipodomys_venustus
		Dipodomys_agilis
		Dipodomys_simulans
		Dipodomys_heermanni
		Dipodomys_panamintinus
		Dipodomys_stephensi
		Dipodomys_gravipes
		Dipodomys_ingens
		Dipodomys_microps
		Dipodomys_compactus
		Dipodomys_ordii
		Microdipodops_megacephalus
		Microdipodops_pallidus
		Geomys_breviceps
		Perognathus_merriami
		Perognathus_flavus
		Perognathus_amplus
		Perognathus_longimembris
		Perognathus_inornatus
		Perognathus_fasciatus
		Perognathus_apache
		Perognathus_flavescens
		Perognathus_alticolus
		Perognathus_parvus
		Chaetodipus_dalquesti
		Chaetodipus_arenarius
		Chaetodipus_fallax
		Chaetodipus_californicus
		Chaetodipus_spinatus
		Chaetodipus_intermedius
		Chaetodipus_eremicus
		Chaetodipus_penicillatus
		Chaetodipus_pernix
		Chaetodipus_artus
		Chaetodipus_goldmani
		Chaetodipus_nelsoni
		Chaetodipus_rudinoris
		Chaetodipus_baileyi
		Chaetodipus_hispidus
		Chaetodipus_formosus
		;
End;
Begin trees;
	Translate
		1 Liomys_adspersus,
		2 Liomys_salvini,
		3 Liomys_irroratus,
		4 Liomys_pictus,
		5 Liomys_spectabilis,
		6 Heteromys_gaumeri,
		7 Heteromys_desmarestianus,
		8 Heteromys_oresterus,
		9 Heteromys_australis,
		10 Heteromys_anomalus,
		11 Heteromys_nelsoni,
		12 Dipodomys_deserti,
		13 Dipodomys_nelsoni,
		14 Dipodomys_spectabilis,
		15 Dipodomys_phillipsii,
		16 Dipodomys_elator,
		17 Dipodomys_nitratoides,
		18 Dipodomys_margaritae,
		19 Dipodomys_insularis,
		20 Dipodomys_merriami,
		21 Dipodomys_californicus,
		22 Dipodomys_elephantinus,
		23 Dipodomys_venustus,
		24 Dipodomys_agilis,
		25 Dipodomys_simulans,
		26 Dipodomys_heermanni,
		27 Dipodomys_panamintinus,
		28 Dipodomys_stephensi,
		29 Dipodomys_gravipes,
		30 Dipodomys_ingens,
		31 Dipodomys_microps,
		32 Dipodomys_compactus,
		33 Dipodomys_ordii,
		34 Microdipodops_megacephalus,
		35 Microdipodops_pallidus,
		36 Geomys_breviceps,
		37 Perognathus_merriami,
		38 Perognathus_flavus,
		39 Perognathus_amplus,
		40 Perognathus_longimembris,
		41 Perognathus_inornatus,
		42 Perognathus_fasciatus,
		43 Perognathus_apache,
		44 Perognathus_flavescens,
		45 Perognathus_alticolus,
		46 Perognathus_parvus,
		47 Chaetodipus_dalquesti,
		48 Chaetodipus_arenarius,
		49 Chaetodipus_fallax,
		50 Chaetodipus_californicus,
		51 Chaetodipus_spinatus,
		52 Chaetodipus_intermedius,
		53 Chaetodipus_eremicus,
		54 Chaetodipus_penicillatus,
		55 Chaetodipus_pernix,
		56 Chaetodipus_artus,
		57 Chaetodipus_goldmani,
		58 Chaetodipus_nelsoni,
		59 Chaetodipus_rudinoris,
		60 Chaetodipus_baileyi,
		61 Chaetodipus_hispidus,
		62 Chaetodipus_formosus
		;
tree TREE1 = [&R] ((((1[&rate_range={0.01828227481302388,0.08102921137635627},height_95%_HPD={0.0,8.601119816376013E-12},length_range={0.7632625732671,3.149051985947},height_median=3.3004710076056654E-12,length_95%_HPD={1.021783051423,2.377740803102},height=3.5890737786535178E-12,rate=0.042647017582262095,height_range={0.0,1.5305090528272558E-11},rate_median=0.041774509235906754,length=1.65705217…
End;
