# Supplementary material for: Speciation and Extinction Drive the Appearance of Directional Range Size Evolution in Phylogenies and the Fossil Record
Source: PLoS Biol. 2012 Feb 21;10(2):e1001260. doi: 10.1371/journal.pbio.1001260 (PMC3283545; doi:10.1371/journal.pbio.1001260)
Supplement: Dataset S1 — Bird and mammal phylogenetic trees. (ZIP) [file pbio.1001260.s001.zip › duikers]

#NEXUS
Begin taxa;
	Dimensions ntax=49;
	Taxlabels
		Aepyceros_melampus
		Neotragus_moschatus
		Gazella_bennettii
		Nanger_granti
		Nanger_soemmerringii
		Nanger_dama
		Antilope_cervicapra
		Procapra_picticaudata
		Gazella_cuvieri
		Gazella_leptoceros
		Gazella_subgutturosa
		Gazella_spekei
		Gazella_gazella
		Gazella_dorcas
		Gazella_saudiya
		Eudorcas_thomsonii
		Eudorcas_rufifrons
		Litocranius_walleri
		Antidorcas_marsupialis
		Saiga_tatarica
		Procapra_przewalskii
		Procapra_gutturosa
		Madoqua_guentheri
		Madoqua_kirkii
		Raphicerus_melanotis
		Raphicerus_sharpei
		Raphicerus_campestris
		Ourebia_ourebi
		Oreotragus_oreotragus
		Cephalophus_maxwellii
		Cephalophus_monticola
		Cephalophus_jentinki
		Cephalophus_spadix
		Cephalophus_silvicultor
		Cephalophus_dorsalis
		Sylvicapra_grimmia
		Cephalophus_zebra
		Cephalophus_adersi
		Cephalophus_ogilbyi
		Cephalophus_weynsi
		Cephalophus_callipygus
		Cephalophus_niger
		Cephalophus_rubidus
		Cephalophus_leucogaster
		Cephalophus_nigrifrons
		Cephalophus_rufilatus
		Cephalophus_natalensis
		Cephalophus_harveyi
		Bos_taurus
		;
End;
Begin trees;
	Translate
		1 Aepyceros_melampus,
		2 Neotragus_moschatus,
		3 Gazella_bennettii,
		4 Nanger_granti,
		5 Nanger_soemmerringii,
		6 Nanger_dama,
		7 Antilope_cervicapra,
		8 Procapra_picticaudata,
		9 Gazella_cuvieri,
		10 Gazella_leptoceros,
		11 Gazella_subgutturosa,
		12 Gazella_spekei,
		13 Gazella_gazella,
		14 Gazella_dorcas,
		15 Gazella_saudiya,
		16 Eudorcas_thomsonii,
		17 Eudorcas_rufifrons,
		18 Litocranius_walleri,
		19 Antidorcas_marsupialis,
		20 Saiga_tatarica,
		21 Procapra_przewalskii,
		22 Procapra_gutturosa,
		23 Madoqua_guentheri,
		24 Madoqua_kirkii,
		25 Raphicerus_melanotis,
		26 Raphicerus_sharpei,
		27 Raphicerus_campestris,
		28 Ourebia_ourebi,
		29 Oreotragus_oreotragus,
		30 Cephalophus_maxwellii,
		31 Cephalophus_monticola,
		32 Cephalophus_jentinki,
		33 Cephalophus_spadix,
		34 Cephalophus_silvicultor,
		35 Cephalophus_dorsalis,
		36 Sylvicapra_grimmia,
		37 Cephalophus_zebra,
		38 Cephalophus_adersi,
		39 Cephalophus_ogilbyi,
		40 Cephalophus_weynsi,
		41 Cephalophus_callipygus,
		42 Cephalophus_niger,
		43 Cephalophus_rubidus,
		44 Cephalophus_leucogaster,
		45 Cephalophus_nigrifrons,
		46 Cephalophus_rufilatus,
		47 Cephalophus_natalensis,
		48 Cephalophus_harveyi,
		49 Bos_taurus
		;
tree TREE1 = [&R] (((1[&rate_range={0.0064677870464797975,0.026199198697285684},height_95%_HPD={0.0,8.423484132435988E-12},length_range={6.940634437738,29.6158216685},height_median=3.218758592993254E-12,length_95%_HPD={11.1914559194,20.00442881962},height=3.582394298317798E-12,rate=0.013366357992767064,height_range={0.0,1.0398792937849066E-11},rate_median=0.013258100320591978,length=15.6772188474…
End;
