# Supplementary material for: Speciation and Extinction Drive the Appearance of Directional Range Size Evolution in Phylogenies and the Fossil Record
Source: PLoS Biol. 2012 Feb 21;10(2):e1001260. doi: 10.1371/journal.pbio.1001260 (PMC3283545; doi:10.1371/journal.pbio.1001260)
Supplement: Dataset S1 — Bird and mammal phylogenetic trees. (ZIP) [file pbio.1001260.s001.zip › empidonax]

#NEXUS

Begin taxa;
	Dimensions ntax=15;
	Taxlabels
		Empidonax_affinis
		Empidonax_albigularis
		Empidonax_alnorum
		Empidonax_atriceps
		Empidonax_difficilis
		Empidonax_flavescens
		Empidonax_flaviventris
		Empidonax_fulvifrons
		Empidonax_hammondii
		Empidonax_minimus
		Empidonax_oberholseri
		Empidonax_occidentalis
		Empidonax_traillii
		Empidonax_virescens
		Empidonax_wrightii
		;
End;

Begin trees;
	Translate
		1 Empidonax_affinis,
		2 Empidonax_albigularis,
		3 Empidonax_alnorum,
		4 Empidonax_atriceps,
		5 Empidonax_difficilis,
		6 Empidonax_flavescens,
		7 Empidonax_flaviventris,
		8 Empidonax_fulvifrons,
		9 Empidonax_hammondii,
		10 Empidonax_minimus,
		11 Empidonax_oberholseri,
		12 Empidonax_occidentalis,
		13 Empidonax_traillii,
		14 Empidonax_virescens,
		15 Empidonax_wrightii
		;
tree TREE1 = [&R] (((((10[&rate_range={0.0068456937552663875,0.03284869977430057},height_95%_HPD={0.0,3.3306690738754696E-12},length_range={2.328017722302,10.96776975167},height_median=6.998845947236987E-13,length_95%_HPD={3.559981461483,7.50824289481},height=9.249435636193197E-13,rate=0.01440874715317701,height_range={0.0,6.000533403494046E-12},rate_median=0.014142328284922921,length=5.465358809555226,length_median=5.3930566029215,rate_95%_HPD={0.009193613479632988,0.020329466969340123}]:5.249792180196151,15[&rate_range={0.0029527001671921186,0.018551640348318413},height_95%_HPD={0.0,3.3004710076056654E-12},length_range={2.328017722302,11.36370789188},height_median=6.998845947236987E-13,length_95%_HPD={3.567004098989,7.77143474319},height=9.26314087601761E-13,rate=0.008370310148523812,height_range={0.0,6.000533403494046E-12},rate_median=0.00820704649578904,length=5.611223002768388,length_median=5.515846858821,rate_95%_HPD={0.004911176751048583,0.011413117445137871}]:5.249792180196151)[&height_95%_HPD={3.5189482246709005,7.404501458047599},length_range={0.006055185658754,4.779573598946},length_95%_HPD={0.01045302404948,1.754759725445},height_range={2.328017722302599,9.9515664599855},rate_95%_HPD={0.0023276732498261985,0.0158789480243158},rate_range={0.0011772642082869518,0.028772882100226018},height_median=5.249792180196851,rate=0.008129949110901735,height=5.3127506165522025,posterior=0.5896980461811723,rate_median=0.007362101238604498,length=0.7254398822943784,length_median=0.60007995993435]:0.7023619785268993,(9[&rate_range={0.0040122773076979165,0.019901168325574523},height_95%_HPD={0.0,3.3715252811816754E-12},length_range={1.792253780258,8.336630847294},height_median=7.016609515630989E-13,length_95%_HPD={2.355234731449,5.579070210148},height=9.330645591077946E-13,rate=0.008814889215963588,height_range={0.0,6.600942015211331E-12},rate_median=0.00854741820710488,length=3.86593113902517,length_median=3.7967553367965,rate_95%_HPD={0.005201756586178041,0.013069470738984311}]:3.7967553367973976,(1[&rate_range={0.0067049672997424115,0.041017313320675916},height_95%_HPD={0.0,3.298694650766265E-12},length_range={0.3947146910268,2.707200061629},height_median=6.998845947236987E-13,length_95%_HPD={0.5377201731974,1.536699621378},height=9.334139934238932E-13,rate=0.019438155128941068,height_range={0.0,6.600942015211331E-12},rate_median=0.018815635360620604,length=0.9760188366556696,length_median=0.93492118716225,rate_95%_HPD={0.009907951649717788,0.02957221207059903}]:0.9349211871623506,11[&rate_range={8.04011506175318E-4,0.010755020713969228},height_95%_HPD={0.0,3.298694650766265E-12},length_range={0.3947146910268,2.707200061629},height_median=6.998845947236987E-13,length_95%_HPD={0.5377201731974,1.536699621378},height=9.334139934238932E-13,rate=0.004191803139434547,height_range={0.0,6.600942015211331E-12},rate_median=0.0040807455138118605,length=0.9760188366556696,length_median=0.93492118716225,rate_95%_HPD={0.0014517490930086468,0.006784576864828564}]:0.9349211871623506)[&height_95%_HPD={0.5377201731981405,1.5366996213780002},length_range={0.9030930660605,7.387428071059},length_95%_HPD={1.415531177372,4.507744348752},height_range={0.3947146910270014,2.7072000616296013},rate_95%_HPD={0.006572086765611026,0.02078779108689139},rate_range={0.004061317364896881,0.038570265584043126},height_median=0.9349211871630505,rate=0.013235942036340652,height=0.9760188366566023,posterior=1.0,rate_median=0.012791301909357487,length=2.889912302369506,length_median=2.810789895227]:2.861834149635049)[&height_95%_HPD={2.3552347314510023,5.579070210148499},length_range={0.3330340352885,7.531945866705},length_95%_HPD={0.6027643562946,3.555589120384},height_range={1.792253780258001,8.3366308472961},rate_95%_HPD={0.003977893975894625,0.018780380386548515},rate_range={0.001815328706856594,0.04350599930681508},height_median=3.7967553367980993,rate=0.010224149874948034,height=3.865931139026113,posterior=1.0,rate_median=0.00952284641936195,length=2.0017449022862626,length_median=1.853155705961]:2.1553988219256506)[&height_95%_HPD={4.116492302632,8.0831443438741},length_range={0.1813026440747,6.403016811853},length_95%_HPD={0.3553735752241,2.905292347182},height_range={3.4257636152207995,11.414777664965},rate_95%_HPD={0.003107842466449815,0.017782754569048043},rate_range={0.001073873609232157,0.031218232869017752},height_median=5.95215415872375,rate=0.009263181561117523,height=6.064486733434882,posterior=1.0,rate_median=0.00868777945833033,length=1.4183676530954341,length_median=1.2436439943705]:1.3327542500904483,(4[&rate_range={0.0025678455700630875,0.03381750713931834},height_95%_HPD={0.0,3.0020430585864233E-12},length_range={0.8770522525201,8.436622252581},height_median=7.993605777301127E-13,length_95%_HPD={1.195396503529,4.428099434642},height=9.274424528143551E-13,rate=0.011123419927209008,height_range={0.0,6.000533403494046E-12},rate_median=0.01051845614423133,length=2.6152547651260547,length_median=2.4757605311399997,rate_95%_HPD={0.004980704549542504,0.018911401783152954}]:2.4757605311422006,8[&rate_range={0.0016944998470933908,0.02173700434789692},height_95%_HPD={0.0,3.0020430585864233E-12},length_range={0.8770522525201,8.436622252581},height_median=7.993605777301127E-13,length_95%_HPD={1.195396503529,4.428099434642},height=9.274424528143551E-13,rate=0.006494437089565426,height_range={0.0,6.000533403494046E-12},rate_median=0.006190576987510604,length=2.6152547651260547,length_median=2.4757605311399997,rate_95%_HPD={0.0028033865723998894,0.010896636793921066}]:2.4757605311422006)[&height_95%_HPD={1.1953965035297989,4.428099434642002},length_range={1.324004299311,10.25444201827},length_95%_HPD={2.522988946201,7.698768333992},height_range={0.8770522525209987,8.436622252582001},rate_95%_HPD={0.0031902854181339486,0.011491415602983055},rate_range={0.0017140071743161802,0.023276573380330685},height_median=2.475760531143,rate=0.007657971790001127,height=2.615254765126986,posterior=1.0,rate_median=0.007317114660747049,length=4.872508003763795,length_median=4.73904305272]:4.809147877671198)[&height_95%_HPD={5.273282886501001,9.766581293920998},length_range={0.0513070383275,9.800923797198},length_95%_HPD={0.6580882485683,4.471439815107},height_range={4.082986575262,13.652286288473299},rate_95%_HPD={0.002582923369287113,0.018502362686341044},rate_range={0.0017913756150972193,0.03447059800320082},height_median=7.284908408814198,rate=0.010130738131641169,height=7.427933281036084,posterior=0.9800177619893428,rate_median=0.009357303723132815,length=2.3396959206449695,length_median=2.178693367757]:1.8210405211088023,((13[&rate_range={0.003959732467186826,0.03436864056851842},height_95%_HPD={0.0,3.3004710076056654E-12},length_range={1.138505655408,9.527141430107},height_median=6.998845947236987E-13,length_95%_HPD={1.510465339557,5.000787435842},height=9.06821489815234E-13,rate=0.012218133740892728,height_range={0.0,1.000088900582341E-11},rate_median=0.011412275565138928,length=3.2039414444594123,length_median=3.0703797396165,rate_95%_HPD={0.0061941882860137515,0.020542813822776024}]:3.0576730646529002,3[&rate_range={0.002049876103328395,0.01713289096824681},height_95%_HPD={0.0,3.3004710076056654E-12},length_range={1.138505655408,9.527141430107},height_median=6.998845947236987E-13,length_95%_HPD={1.44220681458,5.006210471823},height=9.094777427711311E-13,rate=0.006157729146702003,height_range={0.0,1.000088900582341E-11},rate_median=0.00584357737859064,length=3.2143172527337276,length_median=3.0743210217829997,rate_95%_HPD={0.00283047392802062,0.01033403895240763}]:3.0576730646529002)[&height_95%_HPD={1.5238041588567999,4.999315525581601},length_range={0.00499565305409,5.474958142088},length_95%_HPD={0.00499565305409,2.065941036959},height_range={1.1385056554089008,9.527141430108001},rate_95%_HPD={0.001554441644445383,0.014538136559582802},rate_range={0.0011298794863455323,0.03538049573358313},height_median=3.0576730646536,rate=0.007780780697838302,height=3.185828122091971,posterior=0.9498223801065719,rate_median=0.007140362425156625,length=0.9043825668788864,length_median=0.7575620978811]:0.8860295232965996,2[&rate_range={0.0039910136058881685,0.03180435923877104},height_95%_HPD={0.0,3.199218667759851E-12},length_range={1.570603598138,11.18046140995},height_median=7.993605777301127E-13,length_95%_HPD={2.025290320014,6.093443407246},height=9.192271968275197E-13,rate=0.011721249103476715,height_range={0.0,1.000088900582341E-11},rate_median=0.01125779853877093,length=4.06038532617299,length_median=3.934109471843,rate_95%_HPD={0.0055203584721878985,0.01810402459904847}]:3.9437025879494003)[&height_95%_HPD={2.1012433143396017,6.1438505890926995},length_range={0.9890686144953,15.04971958043},length_95%_HPD={2.488493045921,8.835833434973},height_range={1.5706035981388986,11.180461409952002},rate_95%_HPD={0.003438896939427443,0.014326397085357693},rate_range={0.0011298794863455323,0.031394777884025775},height_median=3.9437025879501997,rate=0.008185307352706644,height=4.075878975420651,posterior=1.0,rate_median=0.007847487732707343,length=5.501707463628878,length_median=5.308999940912]:5.162246341972801)[&posterior=0.41962699822380106]:1.3300668719350508,((((5[&rate_range={0.0019853454005753965,0.03315447058322535},height_95%_HPD={0.0,3.398170633772679E-12},length_range={0.1330598622414,1.961615917252},height_median=6.998845947236987E-13,length_95%_HPD={0.1865970794396,0.9634873838491},height=9.15584955395046E-13,rate=0.009256690375086477,height_range={0.0,6.505018745883717E-12},rate_median=0.00877825731659705,length=0.5011450324000923,length_median=0.4455180169679,rate_95%_HPD={0.0026436133578864062,0.01660747615518811}]:0.44551801696759963,12[&rate_range={0.001248320377765478,0.02418940106522186},height_95%_HPD={0.0,3.398170633772679E-12},length_range={0.1330598622414,1.961615917252},height_median=6.998845947236987E-13,length_95%_HPD={0.1865970794396,0.9634873838491},height=9.15584955395046E-13,rate=0.007974448714167536,height_range={0.0,6.505018745883717E-12},rate_median=0.007538118760080067,length=0.5011450324000923,length_median=0.4455180169679,rate_95%_HPD={0.0024817317186763242,0.014556592525514169}]:0.44551801696759963)[&height_95%_HPD={0.18659707944048876,0.9634873838501008},length_range={0.7761767993537,8.195614529292},length_95%_HPD={1.097414758239,4.592565019448},height_range={0.1330598622417991,1.9616159172545},rate_95%_HPD={0.0048184168372730094,0.01809409124966427},rate_range={0.0029334076662570112,0.03184962763005255},height_median=0.4455180169682995,rate=0.010197642239566504,height=0.5011450324010085,posterior=1.0,rate_median=0.009543993935808721,length=2.7669630458090926,length_median=2.653385517024]:2.709950687957201,6[&rate_range={0.0032091774346019925,0.022579283323009097},height_95%_HPD={0.0,3.099742684753437E-12},length_range={1.302745732572,8.990122828437},height_median=6.998845947236987E-13,length_95%_HPD={1.66706010446,5.180395670697},height=9.052435138573209E-13,rate=0.010072150717282662,height_range={0.0,6.0040861171728466E-12},rate_median=0.00972914416508908,length=3.268108078209196,length_median=3.1554687049245,rate_95%_HPD={0.0046002313110245045,0.015853000983530242}]:3.1554687049248007)[&height_95%_HPD={1.6670601044603988,5.180395670699999},length_range={0.2464536279897,7.24058276462},length_95%_HPD={0.4721054872436,3.535088839661},height_range={1.3027457325722995,8.990122828441399},rate_95%_HPD={0.0022500955131930945,0.015745992787237952},rate_range={0.0014244251298943583,0.0374021872631292},height_median=3.1554687049255006,rate=0.008671674869161617,height=3.2681080782101066,posterior=1.0,rate_median=0.007973163204402167,length=1.7552176066944936,length_median=1.573580610808]:1.7003170309962994,7[&rate_range={0.0029334076662570112,0.02089507694648809},height_95%_HPD={0.0,3.0020430585864233E-12},length_range={2.346547457149,14.13988179762},height_median=7.984723993104126E-13,length_95%_HPD={2.950513528451,7.524891987825},height=9.095988221560547E-13,rate=0.009608038774229466,height_range={0.0,6.0040861171728466E-12},rate_median=0.009317181332252514,length=5.023271106415569,length_median=4.8563553313725,rate_95%_HPD={0.005463234723660303,0.014896576857882449}]:4.8557857359210015)[&height_95%_HPD={2.933864202690499,7.5014384141913},length_range={0.6751010359658,13.79449306966},length_95%_HPD={1.086097452575,6.522262028803},height_range={2.3465474571502014,11.46653670645},rate_95%_HPD={0.0030970036020453893,0.017756323640357743},rate_range={0.0014876685973751224,0.039550313453086405},height_median=4.8557857359218,rate=0.0095242786785927,height=5.0192210794545815,posterior=0.9995559502664298,rate_median=0.008756012509783095,length=3.6610611660886194,length_median=3.407278493072]:3.0951330259077006,14[&rate_range={0.002195495230493885,0.022529889188737016},height_95%_HPD={0.0,3.799627279477136E-12},length_range={3.814350707629,24.62166758333},height_median=6.021849685566849E-13,length_95%_HPD={5.408931476499,13.27575209473},height=8.947951911687349E-13,rate=0.011223183940821207,height_range={0.0,8.999023748401669E-12},rate_median=0.011320054018713457,length=8.867926189293163,length_median=8.421572401308,rate_95%_HPD={0.005693006984000971,0.01692595133407061}]:7.950918761828898)[&height_95%_HPD={5.4223149918616,11.07492803125098},length_range={0.01301887514772,6.221771282512},length_95%_HPD={0.09311492893184,3.198088373378},height_range={3.814350707629,15.3781869235539},rate_95%_HPD={0.0025121998567539053,0.01677086167487027},rate_range={0.0016777111344745434,0.026947578795362036},height_median=7.9509187618295005,rate=0.008956521505996854,height=8.12965405649072,posterior=0.7873001776198935,rate_median=0.00829214691778673,length=1.5316595814944391,length_median=1.399741552431]:2.485097040028551)[&height_95%_HPD={7.9832722985856,14.400612222107},height_median=10.436015801858051,height=10.743199416149467,posterior=1.0,height_range={6.894966634207,24.62166758333},length=0.0];
End;
