# Supplementary material for: Speciation and Extinction Drive the Appearance of Directional Range Size Evolution in Phylogenies and the Fossil Record
Source: PLoS Biol. 2012 Feb 21;10(2):e1001260. doi: 10.1371/journal.pbio.1001260 (PMC3283545; doi:10.1371/journal.pbio.1001260)
Supplement: Dataset S1 — Bird and mammal phylogenetic trees. (ZIP) [file pbio.1001260.s001.zip › ficedula]

#NEXUS

Begin taxa;
	Dimensions ntax=25;
	Taxlabels
		Ficedula_albicollis
		Ficedula_bonthaina
		Ficedula_buruensis
		Ficedula_crypta
		Ficedula_dumetoria
		Ficedula_harterti
		Ficedula_hodgsonii
		Ficedula_hyperythra
		Ficedula_hypoleuca
		Ficedula_monileger
		Ficedula_mugimaki
		Ficedula_narcissina
		Ficedula_nigrorufa
		Ficedula_parva
		Ficedula_platenae
		Ficedula_rufigula
		Ficedula_sapphira
		Ficedula_semitorquata
		Ficedula_strophiata
		Ficedula_subrubra
		Ficedula_superciliaris
		Ficedula_timorensis
		Ficedula_tricolor
		Ficedula_westermanni
		Ficedula_zanthopygia
		;
End;

Begin trees;
	Translate
		1 Ficedula_albicollis,
		2 Ficedula_bonthaina,
		3 Ficedula_buruensis,
		4 Ficedula_crypta,
		5 Ficedula_dumetoria,
		6 Ficedula_harterti,
		7 Ficedula_hodgsonii,
		8 Ficedula_hyperythra,
		9 Ficedula_hypoleuca,
		10 Ficedula_monileger,
		11 Ficedula_mugimaki,
		12 Ficedula_narcissina,
		13 Ficedula_nigrorufa,
		14 Ficedula_parva,
		15 Ficedula_platenae,
		16 Ficedula_rufigula,
		17 Ficedula_sapphira,
		18 Ficedula_semitorquata,
		19 Ficedula_strophiata,
		20 Ficedula_subrubra,
		21 Ficedula_superciliaris,
		22 Ficedula_timorensis,
		23 Ficedula_tricolor,
		24 Ficedula_westermanni,
		25 Ficedula_zanthopygia
		;
tree TREE1 = [&R] (2[&rate_range={0.001933914143293779,0.027978400193747067},height_95%_HPD={0.0,8.000711204658728E-12},length_range={3.342164361265,28.73053061509},height_median=2.9025670755800093E-12,length_95%_HPD={7.440253342135,19.15343614974},height=3.123456890801274E-12,rate=0.012314486496554205,height_range={0.0,1.0601297617540695E-11},rate_median=0.012185688722670496,length=13.144095098928242,length_median=12.761458154875001,rate_95%_HPD={0.005406867889163196,0.01848085811990838}]:14.042838508220257,((((((18[&rate_range={0.0018449087568753527,0.012799670630994183},height_95%_HPD={0.0,5.300648808770347E-12},length_range={1.432618680679,5.329805254593},height_median=3.5011993304578937E-12,length_95%_HPD={1.765507647212,3.603215340109},height=3.2453621396728506E-12,rate=0.005641819398879709,height_range={0.0,7.702283255639486E-12},rate_median=0.005522635665907159,length=2.673882067215432,length_median=2.615583593545,rate_95%_HPD={0.003257202205775772,0.008308986804750182}]:2.615583593545689,(9[&rate_range={0.00588871189987387,0.02807130324023496},height_95%_HPD={2.007283228522283E-13,5.4996007747831754E-12},length_range={0.8723330652927,4.189748472623},height_median=3.5003111520381935E-12,length_95%_HPD={1.135436233873,2.716926423972},height=3.246773286380527E-12,rate=0.012965528912468324,height_range={0.0,7.400302592941443E-12},rate_median=0.012631433773105306,length=1.9333107272372065,length_median=1.8920451588854998,rate_95%_HPD={0.007972333438424855,0.019334637763404088}]:1.8920451588857485,1[&rate_range={0.004238231199464012,0.02465896157635474},height_95%_HPD={2.007283228522283E-13,5.4996007747831754E-12},length_range={0.8723330652927,4.189748472623},height_median=3.5003111520381935E-12,length_95%_HPD={1.135436233873,2.716926423972},height=3.246773286380527E-12,rate=0.0118308213142705,height_range={0.0,7.400302592941443E-12},rate_median=0.01148079750628387,length=1.9333107272372065,length_median=1.8920451588854998,rate_95%_HPD={0.007001398601272782,0.017144635448363872}]:1.8920451588857485)[&height_95%_HPD={1.1354362338760993,2.7169264239729998},length_range={0.09720975356745,2.332263832429},length_95%_HPD={0.2419813181116,1.335631601573},height_range={0.8723330652951002,4.1897484726271},rate_95%_HPD={0.005115168844929092,0.017006102129501176},rate_range={0.0030364159445432914,0.03007630688231605},height_median=1.8920451588892488,rate=0.010774173531421995,height=1.933310727240456,posterior=1.0,rate_median=0.010428912352312521,length=0.7405713399782224,length_median=0.69299068879295]:0.7235384346599414)[&height_95%_HPD={1.7655076472132016,3.603215340111401},length_range={2.019673147935,9.159290655525},length_95%_HPD={2.921972276354,6.685461517959},height_range={1.432618680684321,5.329805254597},rate_95%_HPD={0.007670598834642459,0.0181905147116249},rate_range={0.006161354024822893,0.02710363224212916},height_median=2.6155835935491902,rate=0.012276780966823756,height=2.6738820672186767,posterior=1.0,rate_median=0.01188632296637505,length=4.678853262538548,length_median=4.6393603178315]:4.700448532444811,(14[&rate_range={0.004492561510636603,0.02311233736988211},height_95%_HPD={0.0,5.300648808770347E-12},length_range={1.748336436615,8.390941655592},height_median=3.5011993304578937E-12,length_95%_HPD={2.60699764707,6.357155670017},height=3.2593466114338307E-12,rate=0.010622811321842398,height_range={0.0,7.705835969318287E-12},rate_median=0.010275011304439665,length=4.321228103773483,length_median=4.237471922937001,rate_95%_HPD={0.006601942731138676,0.015870461839741973}]:4.237471922935479,20[&rate_range={0.0029883254502510513,0.01672902706012327},height_95%_HPD={0.0,5.300648808770347E-12},length_range={1.748336436615,8.390941655592},height_median=3.5011993304578937E-12,length_95%_HPD={2.60699764707,6.357155670017},height=3.2593466114338307E-12,rate=0.0068484769092060655,height_range={0.0,7.705835969318287E-12},rate_median=0.0066544038833250396,length=4.321228103773483,length_median=4.237471922937001,rate_95%_HPD={0.0038312208748310446,0.010433354767793312}]:4.237471922935479)[&height_95%_HPD={2.6069976470756995,6.35715567001799},length_range={0.4602028001697,7.829239777234},length_95%_HPD={1.14140813509,5.222719267247},height_range={1.7483364366190024,8.390941655592712},rate_95%_HPD={0.003711366082912556,0.012539351742865567},rate_range={0.002513205953072247,0.025889605521520587},height_median=4.237471922938981,rate=0.007797706638449131,height=4.321228103776749,posterior=1.0,rate_median=0.007478749781923328,length=3.0302717673074113,length_median=2.9652127789955003]:3.0785602030550203)[&height_95%_HPD={5.48040767194672,9.2350630761992},length_range={0.0771679471878,6.898853640731},length_95%_HPD={0.9302624255388,4.438239098472},height_range={4.308421677416902,11.4022809467424},rate_95%_HPD={0.004186289573592651,0.014340693404177726},rate_range={0.0031189374191937643,0.028905464024581676},height_median=7.316032125994001,rate=0.008910684363024376,height=7.35061471952646,posterior=0.9960035523978685,rate_median=0.008520138669369473,length=2.6460710978598763,length_median=2.556711412557]:2.6774419271152983,23[&rate_range={0.005391916541392826,0.02016901023796807},height_95%_HPD={0.0,7.201350626928615E-12},length_range={4.351144367849,17.82278711674},height_median=3.3004710076056654E-12,length_95%_HPD={6.686424034053,12.25677510284},height=3.2477080034563214E-12,rate=0.011206927087058536,height_range={0.0,1.0020428931056813E-11},rate_median=0.011046543721412505,length=9.492241622978604,length_median=9.5949126837485,rate_95%_HPD={0.008482682759013677,0.01446971460795822}]:9.993474053105999)[&posterior=0.49156305506216696]:0.8656231190814996,(10[&rate_range={0.004635145807878372,0.02061938275181724},height_95%_HPD={0.0,7.899458864812914E-12},length_range={6.036835602115,19.08171500813},height_median=3.0020430585864233E-12,length_95%_HPD={7.938078748203,12.9894155221},height=3.1808177564145894E-12,rate=0.012291678003679606,height_range={0.0,1.0803802297232323E-11},rate_median=0.012229717806148507,length=10.485117680137222,length_median=10.36410270317,rate_95%_HPD={0.008564860347716108,0.015624810116581676}]:10.182694520340949,((12[&rate_range={0.003283738507571448,0.024108502601123426},height_95%_HPD={0.0,5.300648808770347E-12},length_range={0.8341377226301,6.492182922124},height_median=3.455014052633487E-12,length_95%_HPD={1.240900596485,3.414263831701},height=3.2062909659046393E-12,rate=0.00901915328213739,height_range={0.0,9.99911264898401E-12},rate_median=0.008709646070535294,length=2.20920041690051,length_median=2.1313434309875,rate_95%_HPD={0.004471693132819818,0.013827081277761007}]:2.1313434309892454,25[&rate_range={0.0036217144558689787,0.033213823596762435},height_95%_HPD={0.0,5.300648808770347E-12},length_range={0.8341377226301,6.492182922124},height_median=3.455014052633487E-12,length_95%_HPD={1.240900596485,3.414263831701},height=3.2062909659046393E-12,rate=0.010902050737312121,height_range={0.0,9.99911264898401E-12},rate_median=0.010614177475599947,length=2.20920041690051,length_median=2.1313434309875,rate_95%_HPD={0.005569157727170322,0.01666268826913188}]:2.1313434309892454)[&height_95%_HPD={1.2409005964903024,3.414263831707199},length_range={2.962063220449,15.81753432218},length_95%_HPD={4.57415949338,10.65120763187},height_range={0.8341377226317981,6.4921829221277},rate_95%_HPD={0.008512099256651076,0.01806384994621066},rate_range={0.004738289479819022,0.029091414274666962},height_median=2.1313434309927004,rate=0.013197004203338476,height=2.2092004169037245,posterior=1.0,rate_median=0.012944955389872257,length=7.697630278780121,length_median=7.6360129129855]:6.826729922517099,13[&rate_range={0.003195103420198452,0.016093444832437336},height_95%_HPD={0.0,6.370015626089298E-12},length_range={4.351144367849,15.21572523523},height_median=3.3999469906120794E-12,length_95%_HPD={6.158956798946,11.55078222709},height=3.251502875904969E-12,rate=0.007775142291646114,height_range={0.0,1.0031087072093214E-11},rate_median=0.007649379122682055,length=8.950980164872771,length_median=8.923767463255,rate_95%_HPD={0.004563394490198397,0.0108414415060069}]:8.9580733535064)[&posterior=0.4511545293072824]:1.224621166834151)[&posterior=0.40763765541740676]:0.676402651846848)[&height_95%_HPD={9.282104883118901,12.768911300008803},length_range={0.003301994960037,2.993244155266},length_95%_HPD={0.06097475837063,1.578692750667},height_range={8.0408638073929,16.7337732007677},rate_95%_HPD={0.0037262969612302872,0.014662687314098803},rate_range={0.0028607650243262167,0.02924075159324003},height_median=10.859097172190799,rate=0.009002806640711356,height=10.91893728729227,posterior=0.8254884547069272,rate_median=0.008594413837493157,length=0.7437187143801754,length_median=0.6677612804006]:0.7359513404753013,(((17[&rate_range={0.0027562573077393603,0.017192554540559606},height_95%_HPD={3.9968028886505635E-13,5.4996007747831754E-12},length_range={2.767571609265,12.23002188105},height_median=3.4994229736184934E-12,length_95%_HPD={3.827136586448,7.242892608404},height=3.235113381051924E-12,rate=0.008339569869489622,height_range={0.0,6.902922677909373E-12},rate_median=0.008197454956079913,length=5.51321340146484,length_median=5.4161291223685,rate_95%_HPD={0.0050145991835448865,0.011767490888265938}]:5.416129122368569,(21[&rate_range={0.004639789827938849,0.019552125193957832},height_95%_HPD={0.0,5.297096095091547E-12},length_range={1.632824781798,6.487557885285},height_median=3.4994229736184934E-12,length_95%_HPD={2.129916931159,4.451826198231},height=3.2319550627637538E-12,rate=0.010332068166886605,height_range={0.0,7.901235221652314E-12},rate_median=0.010167300394373448,length=3.218244318145289,length_median=3.1394770373184997,rate_95%_HPD={0.006600771927018509,0.014908311425460553}]:3.139477037318101,(16[&rate_range={0.006533096961135991,0.031902076945231915},height_95%_HPD={0.0,5.302425165609748E-12},length_range={0.7108888149089,3.341028996661},height_median=3.4994229736184934E-12,length_95%_HPD={1.020382952669,2.457745262431},height=3.223297295148631E-12,rate=0.014931516052513088,height_range={0.0,6.899369964230573E-12},rate_median=0.014580856921569747,length=1.6909765945209487,length_median=1.6542729341815,rate_95%_HPD={0.008498170126813228,0.021199157022564346}]:1.6542729341824005,24[&rate_range={0.0024247203973457136,0.013414343755448078},height_95%_HPD={0.0,5.302425165609748E-12},length_range={0.7108888149089,3.341028996661},height_median=3.4994229736184934E-12,length_95%_HPD={1.020382952669,2.457745262431},height=3.223297295148631E-12,rate=0.0060562868951842186,height_range={0.0,6.899369964230573E-12},rate_median=0.005917378572144448,length=1.6909765945209487,length_median=1.6542729341815,rate_95%_HPD={0.0033687495346301664,0.008898519217241345}]:1.6542729341824005)[&height_95%_HPD={1.020382952674101,2.4577452624348997},length_range={0.2331068326386,4.985174431765},length_95%_HPD={0.5679800653055,2.507143433305},height_range={0.7108888149102004,3.3410289966647007},rate_95%_HPD={0.004573142349782685,0.01523935914671699},rate_range={0.0031228167671025295,0.028905464024581676},height_median=1.6542729341859,rate=0.009613871271738494,height=1.6909765945241666,posterior=1.0,rate_median=0.00926640803653711,length=1.5272677236243464,length_median=1.448096367423]:1.4852041031357004)[&height_95%_HPD={2.129916931163102,4.4518261982314},length_range={0.5466054474187,8.115863676415},length_95%_HPD={0.9311144458713,3.795858366943},height_range={1.6328247818022419,6.487557885289499},rate_95%_HPD={0.005042528860936365,0.016216619592854285},rate_range={0.003326092460213532,0.026911380384752756},height_median=3.1394770373216003,rate=0.01037035833108692,height=3.218244318148514,posterior=1.0,rate_median=0.009978636115429365,length=2.2949690833195557,length_median=2.177729776997]:2.2766520850504683)[&height_95%_HPD={3.8271365864519,7.2428926084095},length_range={1.428316567709,9.165520567282},length_95%_HPD={2.303479619738,6.755891576021},height_range={2.767571609265101,12.230021881054597},rate_95%_HPD={0.005871556320340263,0.01572032056698698},rate_range={0.003969907783445836,0.030920978132002525},height_median=5.416129122372069,rate=0.010329364508032455,height=5.513213401468052,posterior=1.0,rate_median=0.009901914815450032,length=4.700684325721008,length_median=4.6565970461325]:4.699236363072331,19[&rate_range={0.004699267534219366,0.011717433427456191},height_95%_HPD={0.0,7.839062732273305E-12},length_range={6.862443563013,17.04296765262},height_median=3.2027713814386516E-12,length_95%_HPD={8.078719571716,12.48182723257},height=3.3007888902905135E-12,rate=0.007861512065571008,height_range={0.0,1.0299316954842652E-11},rate_median=0.007818687257511385,length=10.277465374206479,length_median=10.195218118415,rate_95%_HPD={0.005931548371045898,0.009876562624689078}]:10.115365485441197)[&height_95%_HPD={8.060157319670601,12.24284594392},length_range={0.003697057334534,5.656942861055},length_95%_HPD={0.04797551572189,2.232094658403},height_range={6.8624435630182,14.523696537503799},rate_95%_HPD={0.003534500778787397,0.014325088292682258},rate_range={0.0026470984340142794,0.024573773072006425},height_median=10.1153654854444,rate=0.008782246851444681,height=10.165666283512408,posterior=0.8516873889875666,rate_median=0.008336702965442207,length=1.022871452120141,length_median=0.90444152016025]:0.8039324540632506,(7[&rate_range={0.004394409444042087,0.024164111443536165},height_95%_HPD={0.0,5.201172825763933E-12},length_range={2.142011696543,11.6995071051},height_median=3.4994229736184934E-12,length_95%_HPD={3.203664518472,8.062655365328},height=3.232954460683612E-12,rate=0.010541107309336181,height_range={0.0,9.99733629214461E-12},rate_median=0.01025868919665126,length=5.649508816452122,length_median=5.5234847328335,rate_95%_HPD={0.005854937284541469,0.015258543324045843}]:5.523484732834687,11[&rate_range={0.004026277916966975,0.022216687288850626},height_95%_HPD={0.0,5.201172825763933E-12},length_range={2.142011696543,11.6995071051},height_median=3.4994229736184934E-12,length_95%_HPD={3.227089243297,8.109605640622},height=3.2327769827578282E-12,rate=0.009785165332693234,height_range={0.0,9.99733629214461E-12},rate_median=0.0095219395385574,length=5.655945350025688,length_median=5.5340210888165,rate_95%_HPD={0.005882890712469238,0.014471896929418592}]:5.523484732834687)[&height_95%_HPD={3.1919420139806025,8.0626553653329},length_range={0.317647219032,14.13478955687},length_95%_HPD={2.390518484649,8.180293450859},height_range={2.1420116965470903,11.699507105104502},rate_95%_HPD={0.005171884994382168,0.015472274666080168},rate_range={0.003359100246213812,0.026786772314379575},height_median=5.523484732838186,rate=0.01030907123371537,height=5.650072628794478,posterior=0.9973357015985791,rate_median=0.010105244996193526,length=5.350410998791824,length_median=5.290018394681001]:5.395813206669464)[&height_95%_HPD={9.316737993657998,13.077463671392},length_range={0.01063421054607,2.981494194149},length_95%_HPD={0.02576830862712,1.612115662018},height_range={7.540270497464198,16.58194404082},rate_95%_HPD={0.003977247129549186,0.014423058736326247},rate_range={0.0021805026558530693,0.025509099916234165},height_median=10.91929793950765,rate=0.008905240516676015,height=10.968785891882446,posterior=0.7131438721136767,rate_median=0.008588935041137492,length=0.752980663967542,length_median=0.66611314978105]:0.6757505731584494)[&height_95%_HPD={9.97659792393859,13.362890368107099},length_range={1.019590040983E-4,4.897351260899},length_95%_HPD={0.02363318528385,2.164002206323},height_range={9.031470380608798,17.050082475511303},rate_95%_HPD={0.0041340001147745055,0.014910882767711417},rate_range={0.001933914143293779,0.0232682999615072},height_median=11.5950485126661,rate=0.009092764542703772,height=11.661952557945686,posterior=0.6025754884547069,rate_median=0.008853244981356367,length=1.0234441838341422,length_median=0.9260143528311]:1.1801454869509485,(((4[&rate_range={0.00387916040277672,0.013238047362841569},height_95%_HPD={0.0,5.5990767577895895E-12},length_range={5.261570029847,16.28899491189},height_median=3.3999469906120794E-12,length_95%_HPD={6.701835456084,11.65900541583},height=3.1897137388456535E-12,rate=0.007576772465447146,height_range={0.0,1.000444171950221E-11},rate_median=0.007524599071676272,length=8.854034846754082,length_median=8.722753112797498,rate_95%_HPD={0.005109455061000118,0.010267849892937098}]:8.800511923649037,((5[&rate_range={0.0048446713894266125,0.026875203461362542},height_95%_HPD={0.0,5.298872451930947E-12},length_range={2.22857521499,11.16842209649},height_median=3.4994229736184934E-12,length_95%_HPD={3.229683984013,7.363357583757},height=3.2389981756496352E-12,rate=0.010293834555782689,height_range={0.0,8.30269186735677E-12},rate_median=0.009978301040204978,length=5.251876613007907,length_median=5.197338621637,rate_95%_HPD={0.006298548011404988,0.015119519033891679}]:5.197338621634451,15[&rate_range={0.00529014350108982,0.028909298605105424},height_95%_HPD={0.0,5.298872451930947E-12},length_range={2.22857521499,11.16842209649},height_median=3.4994229736184934E-12,length_95%_HPD={3.229683984013,7.363357583757},height=3.2389981756496352E-12,rate=0.011548125685662042,height_range={0.0,8.30269186735677E-12},rate_median=0.011236743274441734,length=5.251876613007907,length_median=5.197338621637,rate_95%_HPD={0.007182439893644118,0.01684245693629496}]:5.197338621634451)[&height_95%_HPD={3.2296839840150007,7.3633575837584},length_range={0.8111305350077,7.030658601313},length_95%_HPD={1.198460646331,4.710448957963},height_range={2.2285752149916984,11.168422096497999},rate_95%_HPD={0.0051918659875899425,0.01640620606425268},rate_range={0.003099860322567703,0.025045029244842393},height_median=5.19733862163795,rate=0.010277618099634421,height=5.251876613011143,posterior=1.0,rate_median=0.009913324236231442,length=2.8584735998668935,length_median=2.7338035109965]:2.7107489876083486,(6[&rate_range={0.005376026153781999,0.022112100322997454},height_95%_HPD={0.0,5.298872451930947E-12},length_range={2.599134430624,11.77044806692},height_median=3.5011993304578937E-12,length_95%_HPD={4.014153611791,8.111491611351},height=3.2313918661459333E-12,rate=0.011981830895181502,height_range={0.0,8.30269186735677E-12},rate_median=0.011731262849051793,length=5.930399296470326,length_median=5.847831239573001,rate_95%_HPD={0.007656466420550191,0.016743349674458893}]:5.847831239572048,22[&rate_range={0.006510724242939289,0.026413114542245077},height_95%_HPD={0.0,5.298872451930947E-12},length_range={2.599134430624,11.77044806692},height_median=3.5011993304578937E-12,length_95%_HPD={4.014153611791,8.111491611351},height=3.2313918661459333E-12,rate=0.012217080372199578,height_range={0.0,8.30269186735677E-12},rate_median=0.012045492385838547,length=5.930399296470326,length_median=5.847831239573001,rate_95%_HPD={0.007655752255322767,0.016903807242371026}]:5.847831239572048)[&height_95%_HPD={4.014153611793901,8.111491611355802},length_range={0.2708180528879,9.938659277015},length_95%_HPD={0.6490158856701,3.721537101342},height_range={2.599134430629201,11.7704480669211},rate_95%_HPD={0.005173929887781414,0.01671165607299406},rate_range={0.0029183012092725254,0.025317427682560536},height_median=5.847831239575549,rate=0.010401019349769322,height=5.930399296473552,posterior=1.0,rate_median=0.010103068883635671,length=2.118195271285862,length_median=1.972935441942]:2.06025636967075)[&height_95%_HPD={5.8696161355833,10.4135722620168},length_range={0.01020316643667,4.633372326213},length_95%_HPD={0.0452675856184,1.99876774552},height_range={4.857018005485202,14.937895950925999},rate_95%_HPD={0.003897226050095806,0.01582438313494571},rate_range={0.002257223373912174,0.022390513687617603},height_median=7.908087609246299,rate=0.009821595470946685,height=8.020206184152556,posterior=0.8450266429840142,rate_median=0.009433581381665807,length=0.9611161056393999,length_median=0.8587024143856]:0.8924243144061377)[&height_95%_HPD={6.7016636749134,11.53195619879},length_range={0.6960055132012,8.541047344538},length_95%_HPD={1.033736359292,4.412378449404},height_range={5.524473358650001,16.288994911892},rate_95%_HPD={0.004682384194574584,0.01690808942724973},rate_range={0.0032977569938441595,0.026201980927482143},height_median=8.800511923652437,rate=0.010763994383746792,height=8.929247366412833,posterior=1.0,rate_median=0.010429887814986237,length=2.4566091815712485,length_median=2.304108588956]:2.2983511620126134,8[&rate_range={0.003099860322567703,0.013238047362841569},height_95%_HPD={0.0,8.100187187665142E-12},length_range={6.743240314703,20.09481772186},height_median=2.800426557314495E-12,length_95%_HPD={8.67482243436,14.74643446254},height=3.1371581866717815E-12,rate=0.007772819216622928,height_range={0.0,9.99911264898401E-12},rate_median=0.007731739711480708,length=11.434311118353142,length_median=11.24032516732,rate_95%_HPD={0.005500654088764705,0.010433361063804788}]:11.098863085662249)[&height_95%_HPD={8.945740426554199,14.16144266844303},length_range={0.004626194969038,2.317991307182},length_95%_HPD={0.01039875556546,1.070082542481},height_range={7.411953645859699,16.604425966724},rate_95%_HPD={0.0038074556426782656,0.014398038556686109},rate_range={0.0026470984340142794,0.026728723915266917},height_median=11.09886308566505,rate=0.00914551669798268,height=11.191964309527462,posterior=0.7522202486678508,rate_median=0.008834032338369208,length=0.4422598082472194,length_median=0.36347178112655]:0.23213594219025246,3[&rate_range={0.0035314921381456857,0.012735933077491343},height_95%_HPD={0.0,8.000711204658728E-12},length_range={6.743240314703,20.93291946111},height_median=2.9984903449076228E-12,length_95%_HPD={8.628952501477,14.89611423857},height=3.266631094298778E-12,rate=0.007570274702895862,height_range={0.0,1.000088900582341E-11},rate_median=0.007548344902176184,length=11.677401890172984,length_median=11.517506999895,rate_95%_HPD={0.005166564754847582,0.010207947004681998}]:11.330999027852304)[&height_95%_HPD={9.10336753036,13.951960128589999},length_range={0.01097556480695,4.172726675217},length_95%_HPD={0.01097556480695,2.436047855593},height_range={7.5450283931851985,18.3290039788343},rate_95%_HPD={0.004027085419783513,0.0153325094795715},rate_range={0.002679785129621908,0.023689608939133328},height_median=11.330999027855302,rate=0.009524298423416276,height=11.384483569615544,posterior=0.8077264653641207,rate_median=0.009120731551349032,length=1.261196388848053,length_median=1.175472779625]:1.4441949717617462)[&posterior=0.42984014209591476]:1.2676445086061108)[&height_95%_HPD={11.45866221775,19.36367253073},height_median=14.04283850822316,height=14.563955746449956,posterior=1.0,height_range={10.4021276067429,28.7305306150963},length=0.0];
End;
