# Supplementary material for: Speciation and Extinction Drive the Appearance of Directional Range Size Evolution in Phylogenies and the Fossil Record
Source: PLoS Biol. 2012 Feb 21;10(2):e1001260. doi: 10.1371/journal.pbio.1001260 (PMC3283545; doi:10.1371/journal.pbio.1001260)
Supplement: Dataset S1 — Bird and mammal phylogenetic trees. (ZIP) [file pbio.1001260.s001.zip › genets]

#NEXUS

Begin taxa;
	Dimensions ntax=22;
	Taxlabels
		Hemigalus_derbyanus
		Genetta_thierryi
		Genetta_victoriae
		Genetta_johnstoni
		Genetta_piscivora
		Genetta_servalina
		Genetta_cristata
		Genetta_genetta
		Genetta_maculata
		Genetta_tigrina
		Genetta_rubignosa
		Genetta_poensis
		Genetta_bourloni
		Genetta_pardina
		Genetta_angolensis
		Poiana_richardsonii
		Genetta_felina
		Viverra_tangalunga
		Viverra_zibetha
		Viverra_megaspila
		Civettictis_civetta
		Viverricula_indica
		;
End;

Begin trees;
	Translate
		1 Hemigalus_derbyanus,
		2 Genetta_thierryi,
		3 Genetta_victoriae,
		4 Genetta_johnstoni,
		5 Genetta_piscivora,
		6 Genetta_servalina,
		7 Genetta_cristata,
		8 Genetta_genetta,
		9 Genetta_maculata,
		10 Genetta_tigrina,
		11 Genetta_rubignosa,
		12 Genetta_poensis,
		13 Genetta_bourloni,
		14 Genetta_pardina,
		15 Genetta_angolensis,
		16 Poiana_richardsonii,
		17 Genetta_felina,
		18 Viverra_tangalunga,
		19 Viverra_zibetha,
		20 Viverra_megaspila,
		21 Civettictis_civetta,
		22 Viverricula_indica
		;
tree TREE1 = [&R] (1[&rate_range={0.006257112253312246,0.04689224813799012},height_95%_HPD={0.0,5.300648808770347E-12},length_range={5.790631369843,24.42534992225},height_median=9.983125437429408E-13,length_95%_HPD={9.243174608385,17.77422612847},height=1.6992374022321786E-12,rate=0.019901037701831895,height_range={0.0,9.99911264898401E-12},rate_median=0.019571252733136986,length=13.013272664351863,length_median=12.624398611235,rate_95%_HPD={0.009628083632096097,0.02994747394426643}]:14.92498852072,(((((2[&rate_range={0.007803303789488331,0.10903900303078838},height_95%_HPD={0.0,4.998668146072305E-12},length_range={0.7310968085513,7.585592227922},height_median=1.099564883588755E-12,length_95%_HPD={1.314062283558,5.606537319813},height=1.7884962917051245E-12,rate=0.025222801363335486,height_range={0.0,6.197709012667474E-12},rate_median=0.02311387758531059,length=3.262234802082396,length_median=3.034636175061,rate_95%_HPD={0.009537683150658139,0.04600981532070667}]:3.142795765518,3[&rate_range={0.0030358330865727467,0.021534296071761473},height_95%_HPD={0.0,4.998668146072305E-12},length_range={0.7310968085513,7.239965882415},height_median=1.099564883588755E-12,length_95%_HPD={1.3481136734,4.559851683577},height=1.780638548836773E-12,rate=0.008897248659053595,height_range={0.0,6.197709012667474E-12},rate_median=0.008656170568104728,length=2.9029360524304737,length_median=2.8786141320059997,rate_95%_HPD={0.004021519528971037,0.014229189514332042}]:3.142795765518)[&height_95%_HPD={1.2303124875814415,3.8374645386049995},length_range={0.03239763175887,3.778536857308},length_95%_HPD={0.3110134557415,2.591764624753},height_range={0.7310968085566003,5.289165039842299},rate_95%_HPD={0.004964191676265013,0.025253403517515947},rate_range={0.003546384572900601,0.06181597088603627},height_median=2.4479690363376494,rate=0.014682270043011985,height=2.47947754430651,posterior=0.6141552511415526,rate_median=0.013746448211174725,length=1.363332582208547,length_median=1.301747937863]:0.4320134495188,(4[&rate_range={0.008180098902382695,0.050699957657718606},height_95%_HPD={0.0,4.799716180059477E-12},length_range={1.162917342616,5.173222394289},height_median=1.170619157164765E-12,length_95%_HPD={1.71290181522,3.992624383638},height=1.7787334264045622E-12,rate=0.019276037973292446,height_range={0.0,6.199485369506874E-12},rate_median=0.01857098896701294,length=2.799101991665966,length_median=2.7434246612160003,rate_95%_HPD={0.01019993228251811,0.028618181889881224}]:3.279254791488,(((5[&rate_range={0.0036457362451373272,0.060523864911532},height_95%_HPD={0.0,4.828137889489881E-12},length_range={0.2725873116298,3.482038199978},height_median=1.199040866595169E-12,length_95%_HPD={0.3935060600299,1.823005384635},height=1.7873130677144964E-12,rate=0.020088798372357084,height_range={0.0,6.3504757008558954E-12},rate_median=0.018697420211534685,length=1.0483550134483608,length_median=0.98066474782265,rate_95%_HPD={0.006998844606635487,0.03475788202710028}]:1.974661579907,6[&rate_range={0.0031753321414078354,0.034525908008059145},height_95%_HPD={0.0,4.828137889489881E-12},length_range={0.2725873116298,3.482038199978},height_median=1.199040866595169E-12,length_95%_HPD={0.3935060600299,1.823005384635},height=1.7873130677144964E-12,rate=0.012086655094068593,height_range={0.0,6.3504757008558954E-12},rate_median=0.011461187346246085,length=1.0483550134483608,length_median=0.98066474782265,rate_95%_HPD={0.004734126984138349,0.02090267939776705}]:1.974661579907)[&height_95%_HPD={0.3935060600344986,1.8230053846352003},length_range={0.158904841238,4.766918826308},length_95%_HPD={0.4539918773821,2.610682314552},height_range={0.2725873116343003,3.4820381999834},rate_95%_HPD={0.004718223152060057,0.02537243005014092},rate_range={0.003296265338959019,0.08650367213693261},height_median=0.9806647478233543,rate=0.014767148008270352,height=1.0483550134501498,posterior=1.0,rate_median=0.013762220447525994,length=1.408858288355166,length_median=1.3141512369425]:0.9397823097983,7[&rate_range={0.004083845328955878,0.03395572229594422},height_95%_HPD={0.0,4.89563944938709E-12},length_range={0.7451590233936,4.979269853804},height_median=1.1439738045737613E-12,length_95%_HPD={1.259091315907,3.600777258348},height=1.7757849984998956E-12,rate=0.013150356153387957,height_range={0.0,6.121325668573263E-12},rate_median=0.012575488881815169,length=2.324472017232456,length_median=2.257176238241,rate_95%_HPD={0.00566488853395211,0.020531875556092385}]:2.914443889705)[&posterior=0.4440639269406393]:0.2453879699608,(8[&rate_range={0.0066073649586551025,0.04481445787772838},height_95%_HPD={0.0,4.89563944938709E-12},length_range={0.9726718096448,4.362499200288},height_median=1.113775738303957E-12,length_95%_HPD={1.399775038493,3.269951497273},height=1.7830779977840314E-12,rate=0.017313802063571845,height_range={0.0,6.250999717849481E-12},rate_median=0.016620891252645438,length=2.2773792570760616,length_median=2.241885036537,rate_95%_HPD={0.009640284636032762,0.027442622408850335}]:2.376073495738,(((9[&rate_range={0.003211372653670722,0.05584629471979946},height_95%_HPD={0.0,4.799716180059477E-12},length_range={0.01160223584476,1.551603488346},height_median=1.1315393066979595E-12,length_95%_HPD={0.0438479158972,0.666682466917},height=1.7800525133041396E-12,rate=0.016155762340159138,height_range={0.0,6.210143510543276E-12},rate_median=0.015064764234497159,length=0.3439048043484428,length_median=0.32220486896515,rate_95%_HPD={0.005095987552917232,0.02869461882889977}]:0.4652153017044,10[&rate_range={0.004020007389058606,0.06713621806211398},height_95%_HPD={0.0,4.799716180059477E-12},length_range={0.01219994156684,1.712456496201},height_median=1.1324274851176597E-12,length_95%_HPD={0.04126723914935,0.666682466917},height=1.7802846969321206E-12,rate=0.01650625533203133,height_range={0.0,6.199485369506874E-12},rate_median=0.015341558709963933,length=0.34839209032901725,length_median=0.3242097916159,rate_95%_HPD={0.005599390114254412,0.028676712537796828}]:0.4652153017044)[&posterior=0.4372146118721461]:0.3153082819244,11[&rate_range={0.002483136334538554,0.05212098985929603},height_95%_HPD={0.0,4.803268893738277E-12},length_range={0.01160223584476,1.494192225128},height_median=1.1377565556358604E-12,length_95%_HPD={0.01887380486164,0.8208605333547},height=1.7785407849664993E-12,rate=0.015285733167986678,height_range={0.0,6.210143510543276E-12},rate_median=0.014226493628064246,length=0.37335581471776996,length_median=0.33591143464745,rate_95%_HPD={0.00461820931925231,0.027240287686842595}]:0.7805235836289)[&height_95%_HPD={0.17143019762595024,0.9232357088137988},length_range={0.09038083693496,2.3091502484},length_95%_HPD={0.3815645460764,1.582667678578},height_range={0.13911333214566923,1.7124564962014972},rate_95%_HPD={0.006019143961000405,0.025591030032700683},rate_range={0.003327665802542731,0.0583207796785083},height_median=0.4582596045480489,rate=0.015353757354956282,height=0.49026431715689567,posterior=1.0,rate_median=0.014676261875992379,length=0.9069362760272861,length_median=0.8801635466487]:0.8191497058816,(((12[&rate_range={0.0042008042674019815,0.05896648165374708},height_95%_HPD={0.0,4.801492536898877E-12},length_range={0.09459726459584,1.412078244065},height_median=1.1395329124752607E-12,length_95%_HPD={0.1471826431986,0.766834664929},height=1.7791602792752172E-12,rate=0.017806274381754833,height_range={0.0,6.201261726346274E-12},rate_median=0.01671283337381639,length=0.45163830630055124,length_median=0.42267939360755,rate_95%_HPD={0.007214623278016623,0.031168956340609667}]:0.5050619721083,13[&rate_range={0.002767094816838455,0.04484992478390622},height_95%_HPD={0.0,4.801492536898877E-12},length_range={0.09459726459584,1.412078244065},height_median=1.1395329124752607E-12,length_95%_HPD={0.1471826431986,0.766834664929},height=1.7791602792752172E-12,rate=0.015917932271683765,height_range={0.0,6.201261726346274E-12},rate_median=0.015210813522953122,length=0.45163830630055124,length_median=0.42267939360755,rate_95%_HPD={0.00634533761602639,0.027548506821485023}]:0.5050619721083)[&height_95%_HPD={0.14718264319879282,0.7668346649297},length_range={0.1587436345591,2.07413076916},length_95%_HPD={0.2829762066865,1.302759517994},height_range={0.09459726459910911,1.4120782440657305},rate_95%_HPD={0.008183021306413275,0.03178588978737885},rate_range={0.004320131185912788,0.07662659405283104},height_median=0.42267939361048956,rate=0.01853588569462529,height=0.4516383063023317,posterior=1.0,rate_median=0.017345060263344425,length=0.7494585247882364,length_median=0.72184611222605]:0.5372278101057,14[&rate_range={0.008391841795962494,0.0610225147529816},height_95%_HPD={0.0,4.799716180059477E-12},length_range={0.4284415945973,2.520839278496},height_median=1.1803891197814664E-12,length_95%_HPD={0.6494436983337,1.797420429655},height=1.7738078890039877E-12,rate=0.021184790449278994,height_range={0.0,6.220801651579677E-12},rate_median=0.02016204722098636,length=1.154961398114687,length_median=1.1232233982305,rate_95%_HPD={0.010758401833012566,0.0345981114313865}]:1.042289782214)[&posterior=0.4703196347031963]:0.3227382180467,15[&rate_range={0.005631321131319273,0.04518975489107535},height_95%_HPD={0.0,4.803268893738277E-12},length_range={0.4284415945973,2.781828457743},height_median=1.1644019082268642E-12,length_95%_HPD={0.6494436983337,1.893684810227},height=1.768975630615528E-12,rate=0.01589981335112609,height_range={0.0,6.220801651579677E-12},rate_median=0.015226383387870555,length=1.2564535250923912,length_median=1.2132934738395,rate_95%_HPD={0.0073089536896222725,0.02530212044072521}]:1.365028000261)[&height_95%_HPD={0.7758682446278016,1.8945751809756999},length_range={0.001037422684644,1.003934699386},length_95%_HPD={0.001037422684644,0.4696030564592},height_range={0.5492577967714176,2.3697313908087985},rate_95%_HPD={0.0055657583179923595,0.030451342146032793},rate_range={0.0032671768742286726,0.04642275150394316},height_median=1.2531393608141013,rate=0.016196637030647765,height=1.2858038081799916,posterior=0.5587899543378996,rate_median=0.01507952409027943,length=0.1976953080183452,length_median=0.1677772097318]:0.2346452892498)[&height_95%_HPD={0.8709650767307995,2.132129767778302},length_range={0.1772747294564,2.874933924413},length_95%_HPD={0.3268289772822,1.81425818351},height_range={0.6132596817714973,2.781828457748299},rate_95%_HPD={0.008584906059697936,0.035271114547815056},rate_range={0.0055905459752031445,0.10727391666812011},height_median=1.4404695609817013,rate=0.02096113460757676,height=1.4785034885900932,posterior=1.0,rate_median=0.01948512266488433,length=1.027577373330775,length_median=0.9779892193648]:0.7764002062278)[&height_95%_HPD={1.4330882326467993,3.173320418835301},length_range={8.2999891587E-4,2.307050160862},length_95%_HPD={0.08948098261133,1.049360509104},height_range={1.1397896642625014,4.238042921995097},rate_95%_HPD={0.0059417715772968295,0.0327470158864922},rate_range={0.0047010626678027695,0.08419285029760462},height_median=2.271306758674249,rate=0.01820861675235618,height=2.3131168316459334,posterior=0.5296803652968036,rate_median=0.01670600213934239,length=0.519743047653101,length_median=0.47826225839955]:0.7837583639275)[&posterior=0.271689497716895]:0.1194229318223)[&height_95%_HPD={2.012136622987999,4.1716199408396},length_range={0.02268842663753,2.900406059858},length_95%_HPD={0.1152614469183,1.452419650759},height_range={1.516080300869202,5.871208819074901},rate_95%_HPD={0.006293156186394918,0.03082908142924343},rate_range={0.003967854630798118,0.09038426009547297},height_median=2.984241984596702,rate=0.016829075601923562,height=3.0391537035497422,posterior=0.9891552511415526,rate_median=0.015544154144627322,length=0.7089465572464945,length_median=0.647563342098]:0.2955544235484)[&height_95%_HPD={2.5959092931933014,5.573707734699999},length_range={0.0548943055717,5.788568534553},length_95%_HPD={0.4643412861037,3.775921079556},height_range={1.94827125045079,7.585592227924998},rate_95%_HPD={0.007181886566487122,0.03007027898684174},rate_range={0.0051418321113891755,0.05593485408467542},height_median=4.012498457168552,rate=0.016959164108658744,height=4.098992706550106,posterior=0.9920091324200914,rate_median=0.015725135250759754,length=1.9932066299298516,length_median=1.922822620332]:2.327323897018,16[&rate_range={0.010081969651691225,0.048681062736388406},height_95%_HPD={0.0,4.998668146072305E-12},length_range={3.100666676993,13.28656590034},height_median=1.0080825063596421E-12,length_95%_HPD={4.029954089127,8.122379776177},height=1.7720862828890895E-12,rate=0.02184355929646561,height_range={0.0,6.600942015211331E-12},rate_median=0.021103435943509472,length=6.090362941063662,length_median=5.98465928822,rate_95%_HPD={0.012638170113314594,0.032817859259465065}]:5.902133112055)[&height_95%_HPD={4.065781806574801,8.0774220550272},length_range={0.02282867606093,7.893091889248},length_95%_HPD={0.8823216945652,4.50107266551},height_range={3.1006666769933986,10.421772167226601},rate_95%_HPD={0.007515901848077373,0.03014109912243139},rate_range={0.0043826794584922325,0.05320274409736829},height_median=5.9817551593201514,rate=0.01767035665833027,height=6.0784552027719965,posterior=0.9942922374429224,rate_median=0.016765780203728077,length=2.6170258622304656,length_median=2.509975945342]:3.899658659844,17[&rate_range={0.011845286632821023,0.06323382860847263},height_95%_HPD={0.0,4.998668146072305E-12},length_range={7.541965013994,16.2403828048},height_median=1.0018652574217413E-12,length_95%_HPD={7.541965013994,10.94945279615},height=1.782344946417087E-12,rate=0.02673182302398365,height_range={0.0,9.000800105241069E-12},rate_median=0.02620018251364017,length=8.691572064894043,length_median=8.3280990251105,rate_95%_HPD={0.015195196470988406,0.038677921006779116}]:9.801791771899)[&height_95%_HPD={7.541965013995,10.941150527080001},length_range={0.1785050662238,12.94063273505},length_95%_HPD={1.240538324519,6.711314331801},height_range={7.541965013995,16.240382804803602},rate_95%_HPD={0.005566611348939611,0.03062608015165792},rate_range={0.0017035222181902843,0.08815814264648812},height_median=8.337329407503,rate=0.0175679157342082,height=8.687366637296343,posterior=0.997716894977169,rate_median=0.016336959506320685,length=3.8196479698670567,length_median=3.6716921868204997]:3.807961795364,(((18[&rate_range={0.004020007389058606,0.0348461124530452},height_95%_HPD={0.0,4.998668146072305E-12},length_range={1.228615464017,8.490059426875},height_median=1.1022294188478554E-12,length_95%_HPD={2.039362232668,5.255534753863},height=1.7712275076362516E-12,rate=0.014244771854657333,height_range={0.0,6.09823302966106E-12},rate_median=0.013632021843843881,length=3.4306290039288685,length_median=3.348510194699,rate_95%_HPD={0.006389113825550852,0.022969481390016394}]:3.004423242105,(19[&rate_range={0.004352913876060709,0.054615249684839676},height_95%_HPD={0.0,4.998668146072305E-12},length_range={0.4444216375512,5.509183183688},height_median=1.2008172234345693E-12,length_95%_HPD={0.8051710611951,2.855150310924},height=1.7886980582639375E-12,rate=0.016454284948234026,height_range={0.0,6.298961352513288E-12},rate_median=0.015470246952778936,length=1.750735300589477,length_median=1.6839864766405,rate_95%_HPD={0.00686091254727577,0.027690333014276845}]:1.398589462488,20[&rate_range={0.00518039319334046,0.061478859887625456},height_95%_HPD={0.0,4.998668146072305E-12},length_range={0.4444216375512,5.509183183688},height_median=1.2008172234345693E-12,length_95%_HPD={0.8051710611951,2.863294461163},height=1.7890975357723415E-12,rate=0.01787982213166954,height_range={0.0,6.298961352513288E-12},rate_median=0.01701256504257527,length=1.7511891884608575,length_median=1.6839864766405,rate_95%_HPD={0.008211500552805636,0.02987927321798101}]:1.398589462488)[&height_95%_HPD={0.8051710611966012,2.8551503109259997},length_range={0.305832552989,5.424048510891},length_95%_HPD={0.5981185084824,3.247695887513},height_range={0.444421637552999,5.509183183691},rate_95%_HPD={0.005634787583380203,0.030142179757591554},rate_range={0.002642223000244846,0.10461783670989594},height_median=1.6836876242670993,rate=0.01724790551226429,height=1.7503514866165266,posterior=0.9994292237442922,rate_median=0.016071050182286366,length=1.6808530943749778,length_median=1.56511371916]:1.605833779617)[&height_95%_HPD={2.0393622326690988,5.255534753866899},length_range={0.6010813728672,8.001016650548},length_95%_HPD={1.667309849305,6.266314755179},height_range={1.2286154640181906,8.490059426879},rate_95%_HPD={0.0068462785444389,0.026123430064198625},rate_range={0.004996393350667684,0.04047902499347099},height_median=3.348510194699502,rate=0.015491415997261063,height=3.4310828918020215,posterior=1.0,rate_median=0.014569960770295192,length=3.960311825825371,length_median=3.9113107074555]:4.174715002976,21[&rate_range={0.007026018712020522,0.04191267559696803},height_95%_HPD={0.0,4.899192163065891E-12},length_range={3.584077924773,13.38897573622},height_median=1.1013412404281553E-12,length_95%_HPD={4.884330468817,9.369499990363},height=1.7660515363661955E-12,rate=0.017459651531704746,height_range={0.0,7.700506898800086E-12},rate_median=0.01683679900739081,length=7.354059315488591,length_median=7.388885778226,rate_95%_HPD={0.010656102797026654,0.025929025409284646}]:7.179138245081)[&height_95%_HPD={4.88433046882,9.269354077528499},length_range={0.01186122271673,6.566256658392},length_95%_HPD={0.2579153285916,4.319260658485},height_range={3.5840779247741903,13.38897573622},rate_95%_HPD={0.00546856614353732,0.02581357433161746},rate_range={0.003327646368250587,0.04517186523800601},height_median=7.366636884650701,rate=0.014806801429287192,height=7.318057445925769,posterior=0.9657534246575342,rate_median=0.014013554261193623,length=2.23610761450176,length_median=2.1263169424135]:2.558239691128,22[&rate_range={0.007100661341842417,0.02552147103267604},height_95%_HPD={0.0,4.998668146072305E-12},length_range={5.790631369843,15.58028396438},height_median=1.0018652574217413E-12,length_95%_HPD={9.007164455191,10.84485767864},height=1.7473014410288503E-12,rate=0.013502153226400523,height_range={0.0,8.999023748401669E-12},rate_median=0.013294137173480158,length=9.50396089509272,length_median=9.391279882806,rate_95%_HPD={0.00890701523824547,0.018686818748601557}]:9.737377936209)[&height_95%_HPD={9.02971199442,10.593126087196001},length_range={0.01850783472699,8.954071746559},length_95%_HPD={0.4659134566756,5.372625671207},height_range={9.024163059203001,15.580283964388},rate_95%_HPD={0.005449269356308033,0.030926243832570133},rate_range={0.0038671025122261004,0.058951040473630846},height_median=9.40108827145825,rate=0.017327653496151642,height=9.557881824116881,posterior=0.997716894977169,rate_median=0.01608761115273255,length=2.821810319158222,length_median=2.6468037352305]:3.872375631054)[&posterior=0.4343607305936073]:1.315234953454)[&height_95%_HPD={10.0492594659566,17.77422612847},height_median=13.33371410764764,height=13.694432612127818,posterior=1.0,height_range={9.450194042719799,24.425349922255403},length=0.0];
End;
