# Supplementary material for: Speciation and Extinction Drive the Appearance of Directional Range Size Evolution in Phylogenies and the Fossil Record
Source: PLoS Biol. 2012 Feb 21;10(2):e1001260. doi: 10.1371/journal.pbio.1001260 (PMC3283545; doi:10.1371/journal.pbio.1001260)
Supplement: Dataset S1 — Bird and mammal phylogenetic trees. (ZIP) [file pbio.1001260.s001.zip › geositta]

#NEXUS

Begin taxa;
	Dimensions ntax=11;
	Taxlabels
		Geobates_poecilopterus
		Geositta_antarctica
		Geositta_crassirostris
		Geositta_cunicularia
		Geositta_isabellina
		Geositta_maritima
		Geositta_peruviana
		Geositta_punensis
		Geositta_rufipennis
		Geositta_saxicolina
		Geositta_tenuirostris
		;
End;

Begin trees;
	Translate
		1 Geobates_poecilopterus,
		2 Geositta_antarctica,
		3 Geositta_crassirostris,
		4 Geositta_cunicularia,
		5 Geositta_isabellina,
		6 Geositta_maritima,
		7 Geositta_peruviana,
		8 Geositta_punensis,
		9 Geositta_rufipennis,
		10 Geositta_saxicolina,
		11 Geositta_tenuirostris
		;
tree TREE1 = [&R] (((6[&rate_range={0.006308565171939871,0.015467070314050908},height_95%_HPD={0.0,4.000355602329364E-12},length_range={3.81881617943,10.836873117},height_median=7.496225862269057E-13,length_95%_HPD={5.155345742783,8.66912588659},height=1.0414433617201654E-12,rate=0.010021014496611708,height_range={0.0,1.000088900582341E-11},rate_median=0.00999304749503765,length=6.925757503916241,length_median=6.891081512584,rate_95%_HPD={0.008143066900834607,0.012093160010032387}]:7.037900825052851,(2[&rate_range={0.005685769014113941,0.015327586907279353},height_95%_HPD={0.0,4.000355602329364E-12},length_range={3.81881617943,10.13879880643},height_median=6.998845947236987E-13,length_95%_HPD={4.774139132324,7.909069046785},height=1.0396427294200285E-12,rate=0.009872288550118473,height_range={0.0,9.99733629214461E-12},rate_median=0.009961155839592725,length=6.3834303281655504,length_median=6.331305363167,rate_95%_HPD={0.007802428939481019,0.011719220678263644}]:6.301082281977149,(10[&rate_range={0.006397966654364515,0.016988437275623672},height_95%_HPD={0.0,4.000355602329364E-12},length_range={2.433528792473,8.498292608035},height_median=6.998845947236987E-13,length_95%_HPD={3.533890458368,6.402773158858},height=1.0267633837262287E-12,rate=0.010165172185502327,height_range={0.0,1.0597744903861894E-11},rate_median=0.010017058660377057,length=4.9648500798212405,length_median=4.914989368641,rate_95%_HPD={0.00800285929736551,0.012168567971791833}]:4.9109385935545,5[&rate_range={0.004099863369571514,0.01813916283429103},height_95%_HPD={0.0,4.000355602329364E-12},length_range={2.433528792473,8.50862037656},height_median=6.998845947236987E-13,length_95%_HPD={3.555159302401,6.414825406388},height=1.026129187314485E-12,rate=0.009908498714600186,height_range={0.0,1.0597744903861894E-11},rate_median=0.009970847005417517,length=4.964535817900834,length_median=4.914989368641,rate_95%_HPD={0.007914825108729049,0.011891179169895225}]:4.9109385935545)[&height_95%_HPD={3.555159302401801,6.3858063669269995},length_range={0.001884051942439,4.470999534114},length_95%_HPD={0.4382413868762,2.946608958227},height_range={2.433528792474,8.276828092959},rate_95%_HPD={0.007677590737815652,0.012161106019445794},rate_range={0.004099863369571514,0.01673446760354317},height_median=4.9109385935551995,rate=0.009901382815412444,height=4.957488992006755,posterior=0.9948752989408951,rate_median=0.009969557835591714,length=1.5379489030123459,length_median=1.4635636695765]:1.3901436884226497)[&height_95%_HPD={4.7547394289041005,7.732212010454999},length_range={0.001412131073129,3.568371363275},length_95%_HPD={0.004284180242445,1.834815028475},height_range={3.944051801724001,9.857471877641798},rate_95%_HPD={0.0073879629085586,0.011998158871773128},rate_range={0.004554801294731585,0.01646655412353998},height_median=6.301082281977849,rate=0.009836095952284848,height=6.345168230381095,posterior=0.7065254526819269,rate_median=0.009948735153880079,length=0.8044317962912597,length_median=0.7106307323667]:0.7368185430757519)[&height_95%_HPD={5.562754177109198,8.758991999736},length_range={0.7676937535296,7.257107610615},length_95%_HPD={1.542861290727,4.981590380352},height_range={4.416314976623401,10.836873117000998},rate_95%_HPD={0.007773221616274122,0.012290036227386742},rate_range={0.005685769014113941,0.020286799634433812},height_median=7.037900825053601,rate=0.010001850228648721,height=7.091202871650847,posterior=1.0,rate_median=0.009996676472330102,length=3.1705087147311812,length_median=3.108302419468]:3.2221187827394004,((3[&rate_range={0.006200519017645838,0.014454029934383286},height_95%_HPD={0.0,4.000355602329364E-12},length_range={4.374091748523,13.52481343397},height_median=6.998845947236987E-13,length_95%_HPD={6.246305058941,10.49252940709},height=1.0366277171965436E-12,rate=0.009958345682412,height_range={0.0,9.798384326131782E-12},rate_median=0.009982034824420997,length=8.293689428109904,length_median=8.25306612314,rate_95%_HPD={0.008107518417373264,0.011794639100493219}]:8.05775867706695,(8[&rate_range={0.004794566974512529,0.02007533768583198},height_95%_HPD={0.0,4.000355602329364E-12},length_range={2.019126808814,11.4951138828},height_median=6.998845947236987E-13,length_95%_HPD={2.785690530059,5.567530925831},height=1.0242077845971838E-12,rate=0.010012738280613828,height_range={0.0,1.000088900582341E-11},rate_median=0.009994377906376042,length=4.111831471649535,length_median=4.042833721589,rate_95%_HPD={0.007839359650449379,0.012161123873387993}]:4.0428337215884,9[&rate_range={0.003121268009803939,0.015109454511945166},height_95%_HPD={0.0,4.000355602329364E-12},length_range={2.019126808814,11.4951138828},height_median=6.998845947236987E-13,length_95%_HPD={2.785690530059,5.567530925831},height=1.0242077845971838E-12,rate=0.009721365402938924,height_range={0.0,1.000088900582341E-11},rate_median=0.009909039712396272,length=4.111831471649535,length_median=4.042833721589,rate_95%_HPD={0.007206933554151633,0.011492623824839754}]:4.0428337215884)[&height_95%_HPD={2.7856905300606982,5.567530925830999},length_range={1.181280463733,9.865536720095},length_95%_HPD={2.229616247116,6.499468799506},height_range={2.0191268088140983,11.495113882807999},rate_95%_HPD={0.007472096447676386,0.011822297643806233},rate_range={0.004225213756179013,0.01634099859275156},height_median=4.0428337215890995,rate=0.009772470978670046,height=4.111831471650543,posterior=1.0,rate_median=0.009921756883657913,length=4.44385876899832,length_median=4.378710348096]:4.01492495547855)[&posterior=0.4270584215920738]:0.8217125935143521,1[&rate_range={0.005020816813239905,0.01454194754796391},height_95%_HPD={0.0,4.142464149481384E-12},length_range={5.431001483087,14.16029546536},height_median=6.910028105266974E-13,length_95%_HPD={6.40796185214,11.05106112661},height=1.042902923796953E-12,rate=0.009860775419583382,height_range={0.0,9.798384326131782E-12},rate_median=0.009962200269357142,length=8.641221244723573,length_median=8.56125584583,rate_95%_HPD={0.007851483724830972,0.011810247943935953}]:8.87947127058131)[&height_95%_HPD={6.992584666786001,10.8764210088234},length_range={0.003785819044447,5.601167887957},length_95%_HPD={0.1075729134838,2.896387241942},height_range={5.854580411463498,13.57567257039},rate_95%_HPD={0.007305890115157607,0.011680370407827646},rate_range={0.004203370876004717,0.016259600723851172},height_median=8.879471270582002,rate=0.009802603424214884,height=8.940084115546147,posterior=0.8940895114451657,rate_median=0.009944813434576935,length=1.3849614995452642,length_median=1.281177618623]:1.3805483372109997)[&height_95%_HPD={8.369833126261598,12.48516466632},length_range={0.3469341258716,16.83895066638},length_95%_HPD={3.412239901419,10.25940824538},height_range={7.42750945234173,15.758495950665},rate_95%_HPD={0.007619609315845293,0.012141523593345815},rate_range={0.0040393269793667225,0.020254211003430545},height_median=10.260019607793001,rate=0.009958366567376583,height=10.332717916793628,posterior=1.0,rate_median=0.009986661835210717,length=6.803559678471878,length_median=6.641280459085]:6.683937558903999,((11[&rate_range={0.00619298226979096,0.0222653609316115},height_95%_HPD={0.0,4.000355602329364E-12},length_range={2.827298954472,8.707751593842},height_median=8.029132914089132E-13,length_95%_HPD={3.487173925743,6.792908313765},height=1.0561093813241785E-12,rate=0.010315699652163184,height_range={0.0,9.098499731408083E-12},rate_median=0.010051790667321413,length=5.051083205748664,length_median=4.997273745184,rate_95%_HPD={0.008424147797435015,0.012713212899237391}]:4.997273745183197,4[&rate_range={0.004203370876004717,0.014575101125908423},height_95%_HPD={0.0,4.000355602329364E-12},length_range={2.827298954472,8.707751593842},height_median=8.029132914089132E-13,length_95%_HPD={3.487173925743,6.792908313765},height=1.0561093813241785E-12,rate=0.00961807373465181,height_range={0.0,9.098499731408083E-12},rate_median=0.009862873005744646,length=5.051083205748664,length_median=4.997273745184,rate_95%_HPD={0.006816141118882482,0.011173053117385718}]:4.997273745183197)[&height_95%_HPD={3.4871739257444005,6.792908313768098},length_range={0.7701924317183,12.18268011531},length_95%_HPD={1.956601508505,6.971373820912},height_range={2.8272989544721394,8.707751593847},rate_95%_HPD={0.007555579180743362,0.011963799461789538},rate_range={0.004186757136199832,0.018899804722302974},height_median=4.997273745184,rate=0.009915460359825524,height=5.051083205749709,posterior=1.0,rate_median=0.009969309564101816,length=4.304947904469669,length_median=4.216973860097]:4.259607262364,7[&rate_range={0.005237717677565408,0.016845187310923396},height_95%_HPD={0.0,4.998668146072305E-12},length_range={5.521071397577,17.57267568582},height_median=6.714628852932947E-13,length_95%_HPD={6.759453310167,12.19905483631},height=1.1247992250244442E-12,rate=0.0099802585862278,height_range={0.0,9.400480394106125E-12},rate_median=0.009992412972828449,length=9.356031110218247,length_median=9.256881007547,rate_95%_HPD={0.007963813516391706,0.012176058940164897}]:9.256881007547328)[&height_95%_HPD={6.7594533101669985,12.199054836309998},length_range={2.22614229957,19.61660123238},length_95%_HPD={4.441789906418,11.35377476645},height_range={5.521071397576998,17.57267568582},rate_95%_HPD={0.007431955058101062,0.012136718088159599},rate_range={0.003848566039442493,0.019364080723321346},height_median=9.256881007548,rate=0.009937347588137515,height=9.356031110219405,posterior=1.0,rate_median=0.00997431223202339,length=7.780246485046114,length_median=7.626569273199]:7.687076159149001)[&height_95%_HPD={13.7515301637902,21.371862335943},height_median=16.943957166697,height=17.13627759526547,posterior=1.0,height_range={11.12623509028373,31.1314081810454},length=0.0];
End;
