# Supplementary material for: Speciation and Extinction Drive the Appearance of Directional Range Size Evolution in Phylogenies and the Fossil Record
Source: PLoS Biol. 2012 Feb 21;10(2):e1001260. doi: 10.1371/journal.pbio.1001260 (PMC3283545; doi:10.1371/journal.pbio.1001260)
Supplement: Dataset S1 — Bird and mammal phylogenetic trees. (ZIP) [file pbio.1001260.s001.zip › gibbon]

#NEXUS

Begin taxa;
	Dimensions ntax=16;
	Taxlabels
		Homo_sapiens
		Pan_troglodytes
		Nomascus_hainanus
		Nomascus_gabriellae
		Nomascus_leucogenys
		Nomascus_siki
		Nomascus_concolor
		Bunopithecus_hoolock
		Hylobates_klossii
		Hylobates_moloch
		Hylobates_muelleri
		Hylobates_lar
		Hylobates_albibarbis
		Hylobates_agilis
		Hylobates_pileatus
		Symphalangus_syndactylus
		;
End;

Begin trees;
	Translate
		1 Homo_sapiens,
		2 Pan_troglodytes,
		3 Nomascus_hainanus,
		4 Nomascus_gabriellae,
		5 Nomascus_leucogenys,
		6 Nomascus_siki,
		7 Nomascus_concolor,
		8 Bunopithecus_hoolock,
		9 Hylobates_klossii,
		10 Hylobates_moloch,
		11 Hylobates_muelleri,
		12 Hylobates_lar,
		13 Hylobates_albibarbis,
		14 Hylobates_agilis,
		15 Hylobates_pileatus,
		16 Symphalangus_syndactylus
		;
tree TREE1 = [&R] ((1[&rate_range={0.0061133003502378816,0.016254093211019012},height_95%_HPD={0.0,7.197797913249815E-12},length_range={7.019757246247,13.97296956829},height_median=7.034373084024992E-13,length_95%_HPD={7.035305103481,8.924336887134},height=2.028179873899455E-12,rate=0.01045929017790911,height_range={0.0,1.163158458439284E-11},rate_median=0.010444933095460272,length=7.692486560730369,length_median=7.480953635294,rate_95%_HPD={0.0078098453800818654,0.013108329128716631}]:7.59177926585,2[&rate_range={0.004541983738698754,0.01527342451226686},height_95%_HPD={0.0,7.197797913249815E-12},length_range={7.019757246247,13.97296956829},height_median=7.034373084024992E-13,length_95%_HPD={7.035305103481,8.924336887134},height=2.028179873899455E-12,rate=0.010144294197398143,height_range={0.0,1.163158458439284E-11},rate_median=0.010174651996656825,length=7.692486560730369,length_median=7.480953635294,rate_95%_HPD={0.00745573331307774,0.012659905795194746}]:7.59177926585)[&height_95%_HPD={7.035305103486294,8.924336887136704},length_range={10.03829444503,46.99360471521},length_95%_HPD={15.80106400106,34.95095660807},height_range={7.019757246247497,13.972969568289997},rate_95%_HPD={0.007022081014081953,0.014493852465109485},rate_range={0.0047998776731651505,0.02607656202343364},height_median=7.480953635294,rate=0.01075797081744321,height=7.692486560732416,posterior=1.0,rate_median=0.010583619164884431,length=25.72869153365938,length_median=25.402499272365]:21.64793172496,((3[&rate_range={0.005089146065659715,0.025015832413268338},height_95%_HPD={0.0,6.998845947236987E-12},length_range={2.151481553626,8.993614909659},height_median=1.0018652574217413E-12,length_95%_HPD={3.192710811617,6.14780826593},height=2.147971952268033E-12,rate=0.010588326374349305,height_range={0.0,1.0999201549566351E-11},rate_median=0.010499222157901186,length=4.515107681101652,length_median=4.418096413352499,rate_95%_HPD={0.007252923415634574,0.01428746921998267}]:4.458069336024,((4[&rate_range={0.005112327003540026,0.021227875878191624},height_95%_HPD={0.0,7.002398660915787E-12},length_range={0.6452779565286,3.536751363871},height_median=1.0977885267493548E-12,length_95%_HPD={1.035639918977,2.100482182083},height=2.137258595876943E-12,rate=0.010290880240519343,height_range={0.0,1.0999201549566351E-11},rate_median=0.010239475201667275,length=1.5675552458062352,length_median=1.5405346997725,rate_95%_HPD={0.006963552603112147,0.013661990853638365}]:1.725455902443,(5[&rate_range={0.0051555764674499505,0.03261310538926322},height_95%_HPD={0.0,7.204903340607416E-12},length_range={0.0775706024125,1.049451759409},height_median=1.1937117960769683E-12,length_95%_HPD={0.1603083639742,0.6599737756369},height=2.1450723573561168E-12,rate=0.010776356764617297,height_range={0.0,1.050182163453428E-11},rate_median=0.010562906466540796,length=0.3987983146601695,length_median=0.38198437978845,rate_95%_HPD={0.007218101743460288,0.014562360562631348}]:0.4244851077471,6[&rate_range={0.0036423149591158673,0.022266139922418157},height_95%_HPD={0.0,7.204903340607416E-12},length_range={0.0775706024125,1.049451759409},height_median=1.1937117960769683E-12,length_95%_HPD={0.1603083639742,0.6599737756369},height=2.1450723573561168E-12,rate=0.010143983377359694,height_range={0.0,1.050182163453428E-11},rate_median=0.010181786519844417,length=0.3987983146601695,length_median=0.38198437978845,rate_95%_HPD={0.00652930279200962,0.013274484533461122}]:0.4244851077471)[&height_95%_HPD={0.1603083639753038,0.6599737756376953},length_range={0.4406066112212,2.766177668242},length_95%_HPD={0.6751846757955,1.648965035106},height_range={0.07757060241250002,1.0494517594099015},rate_95%_HPD={0.007116187013104098,0.01422089502340769},rate_range={0.00471171227668022,0.024487210299806234},height_median=0.3819843797931508,rate=0.010645596107881062,height=0.39879831466231597,posterior=1.0,rate_median=0.010501189257736746,length=1.1687569311460588,length_median=1.1437494282205]:1.300970794696)[&height_95%_HPD={1.0356399189770968,2.1004821820853934},length_range={0.3840328508322,2.925897403419},length_95%_HPD={0.6649013750892,1.941111033933},height_range={0.6452779565324,3.5367513638738046},rate_95%_HPD={0.007301900529427226,0.01444291382618234},rate_range={0.00471171227668022,0.02811314149582794},height_median=1.540534699773854,rate=0.010582166581795371,height=1.5675552458083741,posterior=1.0,rate_median=0.010462240999091873,length=1.2679355476256255,length_median=1.222934848604]:0.9969664775992,7[&rate_range={0.004386431451702116,0.023543401577799713},height_95%_HPD={0.0,6.998845947236987E-12},length_range={1.34473580887,5.582984093729},height_median=1.0089706847793423E-12,length_95%_HPD={1.928806162253,3.784414326892},height=2.1358214190734853E-12,rate=0.010122162489834488,height_range={0.0,1.0999201549566351E-11},rate_median=0.01008670109252702,length=2.8354907934318643,length_median=2.7794799095165,rate_95%_HPD={0.0069690814226104235,0.013485988303907072}]:2.722422380043)[&height_95%_HPD={1.9288061622530002,3.784414326891998},length_range={0.23475210745,4.344294045873},length_95%_HPD={0.5927115681164,2.722890174903},height_range={1.3447358088718033,5.5829840937318025},rate_95%_HPD={0.006935620671538821,0.013673483681896146},rate_range={0.004888271697927653,0.025015832413268338},height_median=2.779479909516752,rate=0.010417324593856176,height=2.8354907934340003,posterior=1.0,rate_median=0.010316983759967199,length=1.6796168876698145,length_median=1.6380450425589999]:1.735646955982)[&height_95%_HPD={3.1927108116179994,6.147808265930003},length_range={2.568415166166,10.97858123864},length_95%_HPD={3.759619879526,7.943006930336},height_range={2.1514815536302017,8.993614909665993},rate_95%_HPD={0.007328851179020694,0.014493852465109485},rate_range={0.005028971787584656,0.028515768328669096},height_median=4.418096413355006,rate=0.010674360098870215,height=4.51510768110382,posterior=1.0,rate_median=0.010552883182883811,length=5.608583273325088,length_median=5.486974484475001]:4.349286607568,((8[&rate_range={0.005698633367217169,0.018120653328206386},height_95%_HPD={0.0,6.998845947236987E-12},length_range={4.305030054607,14.65749301755},height_median=1.0018652574217413E-12,length_95%_HPD={5.711796058608,10.60397523639},height=2.1165607257766487E-12,rate=0.010376913389698369,height_range={0.0,1.3095302620058646E-11},rate_median=0.010348736197685303,length=8.047709744045264,length_median=7.894110268477,rate_95%_HPD={0.007271119849331877,0.013731275805619133}]:7.373727177265,(((9[&rate_range={0.004228377311928587,0.01969931228681999},height_95%_HPD={0.0,7.069900220812997E-12},length_range={1.862828136905,7.229219698796},height_median=1.1013412404281553E-12,length_95%_HPD={2.656257136078,4.964956569796},height=2.1249566148523933E-12,rate=0.010296903357298708,height_range={0.0,1.1198153515579179E-11},rate_median=0.010259540195911602,length=3.7425580755955847,length_median=3.6774518616950003,rate_95%_HPD={0.007051835910470955,0.01338982773356357}]:3.703767286241,10[&rate_range={0.004228377311928587,0.01938297256098405},height_95%_HPD={0.0,7.069900220812997E-12},length_range={1.862828136905,7.229219698796},height_median=1.1013412404281553E-12,length_95%_HPD={2.631394754055,4.939328778201},height=2.12470420180239E-12,rate=0.010592102672877513,height_range={0.0,1.1198153515579179E-11},rate_median=0.010504052319085935,length=3.7425168419881967,length_median=3.6778983694185,rate_95%_HPD={0.0072153237284435495,0.013677954893176816}]:3.703767286241)[&height_95%_HPD={2.6313947540566964,4.9357487887441},length_range={0.02386644792979,1.979231774236},length_95%_HPD={0.1536780846033,1.061024659373},height_range={1.8628281369064013,7.229219698800392},rate_95%_HPD={0.006945158794108943,0.013916127119602184},rate_range={0.004717888033259629,0.021575469680597745},height_median=3.676208889150999,rate=0.010364298132865817,height=3.7384018124976017,posterior=0.9933392539964476,rate_median=0.010318130541077518,length=0.5802065099884205,length_median=0.5560282301877]:0.5232911147931,((11[&rate_range={0.006008428601062727,0.022349273390168838},height_95%_HPD={0.0,7.005951374594588E-12},length_range={1.994942079654,6.955515178356},height_median=1.1013412404281553E-12,length_95%_HPD={2.541110089252,4.79052720426},height=2.145444666604872E-12,rate=0.011036225398624219,height_range={0.0,1.1695533430611249E-11},rate_median=0.010837419856741044,length=3.622480858352143,length_median=3.5688887720739997,rate_95%_HPD={0.007620723507209692,0.01498413053043985}]:3.549011119785,(12[&rate_range={0.005020235464228158,0.023446402484654256},height_95%_HPD={0.0,7.0912165028858E-12},length_range={0.1234525607183,4.929346543898},height_median=1.1013412404281553E-12,length_95%_HPD={0.2781853615947,2.496075579418},height=2.1239122558580035E-12,rate=0.01061350235849189,height_range={0.0,1.0693668173189508E-11},rate_median=0.010514003818462833,length=1.3168060686225276,length_median=1.2263434251745,rate_95%_HPD={0.0070914290971130205,0.014241330099988346}]:1.298958637,13[&rate_range={0.003670275385853605,0.022312228961369807},height_95%_HPD={0.0,7.0912165028858E-12},length_range={0.1234525607183,4.929346543898},height_median=1.1013412404281553E-12,length_95%_HPD={0.252743325256,2.456801825695},height=2.12298463789924E-12,rate=0.010350725725771963,height_range={0.0,1.0693668173189508E-11},rate_median=0.010258578121104828,length=1.314997257203758,length_median=1.2263434251745,rate_95%_HPD={0.007008070558024664,0.014199276389820457}]:1.298958637)[&height_95%_HPD={0.27264735883960256,2.457166785862505},length_range={0.06481125743491,5.55926146693},length_95%_HPD={1.026443635061,3.728094101474},height_range={0.12345256072190125,4.929346543901197},rate_95%_HPD={0.0072613091537788495,0.014708001941277296},rate_range={0.005332654879795554,0.023640528012086583},height_median=1.223789341109299,rate=0.010779759691039479,height=1.3085388583592876,posterior=0.9964476021314387,rate_median=0.01058021675345164,length=2.3199319775739062,length_median=2.3303112507185]:2.250052482785)[&height_95%_HPD={2.5316620025236,4.790527204263398},length_range={0.02014695220846,1.416418896912},length_95%_HPD={0.06278728088518,0.7702566471101},height_range={1.9949420796542974,6.955515178360791},rate_95%_HPD={0.006921222953645435,0.014060320817485376},rate_range={0.005313407695262586,0.022915606324102236},height_median=3.5683468274126042,rate=0.010473557443575957,height=3.621871750711749,posterior=0.9800177619893428,rate_median=0.010419293777361258,length=0.4173699063526114,length_median=0.3974735306396]:0.3328420938954,14[&rate_range={0.005639968229661085,0.018218852025115136},height_95%_HPD={0.0,7.098321930243401E-12},length_range={1.943826868689,7.494619346472},height_median=1.1013412404281553E-12,length_95%_HPD={2.879604231971,5.247203959456},height=2.1428668983317104E-12,rate=0.010126452414641404,height_range={0.0,1.1098677532572765E-11},rate_median=0.010087905312739209,length=4.025286250137963,length_median=3.9615623591339997,rate_95%_HPD={0.0068644019125278285,0.013154155056041044}]:3.88185321368)[&height_95%_HPD={2.879604231975197,5.267641879751199},length_range={0.002455356877489,2.181251228223},length_95%_HPD={0.03743311884464,0.6660909364677},height_range={2.270795097792398,7.494619346476092},rate_95%_HPD={0.007019863080637021,0.014373843751837478},rate_range={0.0034960941920987925,0.022294598283841033},height_median=3.9487087244561003,rate=0.01043803915660964,height=4.0166995421756875,posterior=0.9009769094138543,rate_median=0.010352921478395973,length=0.3211773015662879,length_median=0.2948198315438]:0.3452051873535)[&height_95%_HPD={3.0614919888421,5.593306180776825},length_range={0.01371234110892,1.989196972747},length_95%_HPD={0.1188528292411,1.103687182741},height_range={2.5471821376908004,8.000856055131095},rate_95%_HPD={0.007002902849151383,0.01420084110924606},rate_range={0.005053708416127145,0.02645437431935163},height_median=4.260140581727448,rate=0.010445299259202439,height=4.334052160686435,posterior=0.9964476021314387,rate_median=0.010377333566588329,length=0.5791436107118082,length_median=0.5508318737019999]:0.5977723797396,15[&rate_range={0.004967503919572171,0.016191030801440884},height_95%_HPD={0.0,7.002398660915787E-12},length_range={2.783518196251,8.628467842576},height_median=1.0018652574217413E-12,length_95%_HPD={3.552041358036,6.465923929196},height=2.14318556980734E-12,rate=0.009785203942057046,height_range={0.0,1.0999201549566351E-11},rate_median=0.009838532606255291,length=4.910144709832142,length_median=4.8021789977595,rate_95%_HPD={0.006680280727252928,0.012716958380295271}]:4.824830780773)[&height_95%_HPD={3.559999255734901,6.465923929200997},length_range={1.247870458235,6.300758669111},length_95%_HPD={1.789810002155,4.511752872643},height_range={2.8393738694700996,8.628467842580996},rate_95%_HPD={0.007063512410901022,0.013899002892147166},rate_range={0.004224062323283592,0.023239838894769934},height_median=4.802484146295397,rate=0.010447329066414594,height=4.910664671481378,posterior=1.0,rate_median=0.010347055763539368,length=3.1637104402775527,length_median=3.112953957142]:2.548896396492)[&height_95%_HPD={5.9737658569916015,10.582269321951198},length_range={1.72668185062E-4,3.214487089699},length_95%_HPD={1.72668185062E-4,1.463250777842},height_range={4.3050300546071,13.119544670940002},rate_95%_HPD={0.006666913924289522,0.013568180147461662},rate_range={0.005016837691007783,0.024273075222991238},height_median=7.796558891999005,rate=0.010363237641803974,height=7.932124342835706,posterior=0.5883658969804618,rate_median=0.010273211254855226,length=0.6743227773185835,length_median=0.6131449242842]:0.3990957577531,16[&rate_range={0.005421996967597718,0.019402460929154014},height_95%_HPD={0.0,6.998845947236987E-12},length_range={4.665475631307,14.55878408211},height_median=1.0018652574217413E-12,length_95%_HPD={5.807911659564,10.91697657425},height=2.116854155947278E-12,rate=0.01034327040436399,height_range={0.0,1.1006306976923952E-11},rate_median=0.010280073171848366,length=8.369778960427384,length_median=8.235140968523499,rate_95%_HPD={0.007151925003691674,0.01342907351376203}]:7.772822935018)[&height_95%_HPD={6.117098470998,11.128121961171004},length_range={0.004019658286895,4.688409221871},length_95%_HPD={0.4364281183424,2.839963233185},height_range={4.960025475909999,14.657493017549996},rate_95%_HPD={0.006642852095119146,0.01348258384446219},rate_range={0.0028319204843928383,0.02206745543444281},height_median=8.379675733270116,rate=0.010381421890375912,height=8.54253443273398,posterior=0.9920071047957372,rate_median=0.010342143356425328,length=1.5909587634457878,length_median=1.560292160189]:1.034533008574)[&height_95%_HPD={7.541280266379001,13.382760750886401},length_range={11.65992685429,42.76718617988},length_95%_HPD={15.46772108404,31.6834867499},height_range={5.1588468467633,18.220273405929994},rate_95%_HPD={0.006871589829315231,0.014180681797810417},rate_range={0.0053621016317447435,0.024273075222991238},height_median=9.960920821742002,rate=0.010723745788314832,height=10.126305093393654,posterior=1.0,rate_median=0.010547882992355661,length=23.294873000998237,length_median=22.93019532692]:20.43235504722)[&height_95%_HPD={24.908741850299297,45.391366703528995},height_median=32.94064221037585,height=33.421178094391834,posterior=1.0,height_range={17.317658656769296,59.023547409261994},length=0.0];
End;
