# Supplementary material for: Speciation and Extinction Drive the Appearance of Directional Range Size Evolution in Phylogenies and the Fossil Record
Source: PLoS Biol. 2012 Feb 21;10(2):e1001260. doi: 10.1371/journal.pbio.1001260 (PMC3283545; doi:10.1371/journal.pbio.1001260)
Supplement: Dataset S1 — Bird and mammal phylogenetic trees. (ZIP) [file pbio.1001260.s001.zip › groundSquirrel]

#NEXUS
Begin taxa;
	Dimensions ntax=101;
	Taxlabels
		Xerus_inauris
		Xerus_princeps
		Xerus_rutilus
		Xerus_erythropus
		Paraxerus_cepapi
		Ammospermophilus_interpres
		Ammospermophilus_leucurus
		Ammospermophilus_harrisii
		Spermophilus_annulatus
		Spermophilus_adocetus
		Spermophilus_variegatus
		Spermophilus_beecheyi
		Spermophilus_atricapillus
		Spermophilus_lateralis_trepidus
		Spermophilus_saturatus
		Spermophilus_madrensis
		Marmota_flaviventris
		Marmota_caligata
		Marmota_vancouverensis
		Marmota_olympus
		Marmota_camtschatica
		Marmota_sibirica
		Marmota_himalayana
		Marmota_baibacina
		Marmota_bobak
		Marmota_menzbieri
		Marmota_caudata
		Marmota_broweri
		Marmota_marmota
		Marmota_monax
		Spermophilus_tridecemlineatus_arenicola
		Spermophilus_mexicanus_parvidens
		Spermophilus_mexicanus_mexicanus
		Spermophilus_franklinii
		Cynomys_parvidens
		Cynomys_gunnisoni
		Cynomys_leucurus
		Cynomys_ludovicianus
		Cynomys_mexicanus
		Spermophilus_mohavensis
		Spermophilus_tereticaudus
		Spermophilus_perotensis
		Spermophilus_spilosoma
		Spermophilus_beldingi_creber
		Spermophilus_armatus
		Spermophilus_townsendii_idahoensis
		Spermophilus_townsendii_vigilis
		Spermophilus_mollis
		Spermophilus_brunneus
		Spermophilus_townsendii_nancyae
		Spermophilus_townsendii_townsendii
		Spermophilus_washingtoni
		Spermophilus_undulatus
		Spermophilus_columbianus
		Spermophilus_parryii_kodiacensis
		Spermophilus_parryii_nebulicola
		Spermophilus_parryii_ablusus
		Spermophilus_parryii_plesius
		Spermophilus_parryii_lyratus
		Spermophilus_parryii_kennicotti
		Spermophilus_elegans_elegans
		Spermophilus_richardsonii
		Spermophilus_pygmaeus
		Spermophilus_musicus
		Spermophilus_fulvus
		Spermophilus_major
		Spermophilus_erythrogenys
		Spermophilus_alashanicus
		Spermophilus_pallidicauda
		Spermophilus_relictus
		Spermophilus_suslicus
		Spermophilus_xanthoprymnus
		Spermophilus_citellus
		Spermophilus_dauricus
		Tamias_sibiricus
		Tamias_striatus
		Tamias_obscurus
		Tamias_merriami
		Tamias_durangae
		Tamias_quadrivittatus
		Tamias_umbrinus
		Tamias_palmeri
		Tamias_cinereicollis
		Tamias_dorsalis
		Tamias_rufus
		Tamias_bulleri
		Tamias_canipes
		Tamias_panamintinus
		Tamias_alpinus
		Tamias_minimus
		Tamias_speciosus
		Tamias_quadrimaculatus
		Tamias_ruficaudus
		Tamias_amoenus
		Tamias_siskiyou
		Tamias_townsendii
		Tamias_ochrogenys
		Tamias_sonomae
		Tamias_senex
		Neotoma_albigula
		Peromyscus_truei
		;
End;
Begin trees;
	Translate
		1 Xerus_inauris,
		2 Xerus_princeps,
		3 Xerus_rutilus,
		4 Xerus_erythropus,
		5 Paraxerus_cepapi,
		6 Ammospermophilus_interpres,
		7 Ammospermophilus_leucurus,
		8 Ammospermophilus_harrisii,
		9 Spermophilus_annulatus,
		10 Spermophilus_adocetus,
		11 Spermophilus_variegatus,
		12 Spermophilus_beecheyi,
		13 Spermophilus_atricapillus,
		14 Spermophilus_lateralis_trepidus,
		15 Spermophilus_saturatus,
		16 Spermophilus_madrensis,
		17 Marmota_flaviventris,
		18 Marmota_caligata,
		19 Marmota_vancouverensis,
		20 Marmota_olympus,
		21 Marmota_camtschatica,
		22 Marmota_sibirica,
		23 Marmota_himalayana,
		24 Marmota_baibacina,
		25 Marmota_bobak,
		26 Marmota_menzbieri,
		27 Marmota_caudata,
		28 Marmota_broweri,
		29 Marmota_marmota,
		30 Marmota_monax,
		31 Spermophilus_tridecemlineatus_arenicola,
		32 Spermophilus_mexicanus_parvidens,
		33 Spermophilus_mexicanus_mexicanus,
		34 Spermophilus_franklinii,
		35 Cynomys_parvidens,
		36 Cynomys_gunnisoni,
		37 Cynomys_leucurus,
		38 Cynomys_ludovicianus,
		39 Cynomys_mexicanus,
		40 Spermophilus_mohavensis,
		41 Spermophilus_tereticaudus,
		42 Spermophilus_perotensis,
		43 Spermophilus_spilosoma,
		44 Spermophilus_beldingi_creber,
		45 Spermophilus_armatus,
		46 Spermophilus_townsendii_idahoensis,
		47 Spermophilus_townsendii_vigilis,
		48 Spermophilus_mollis,
		49 Spermophilus_brunneus,
		50 Spermophilus_townsendii_nancyae,
		51 Spermophilus_townsendii_townsendii,
		52 Spermophilus_washingtoni,
		53 Spermophilus_undulatus,
		54 Spermophilus_columbianus,
		55 Spermophilus_parryii_kodiacensis,
		56 Spermophilus_parryii_nebulicola,
		57 Spermophilus_parryii_ablusus,
		58 Spermophilus_parryii_plesius,
		59 Spermophilus_parryii_lyratus,
		60 Spermophilus_parryii_kennicotti,
		61 Spermophilus_elegans_elegans,
		62 Spermophilus_richardsonii,
		63 Spermophilus_pygmaeus,
		64 Spermophilus_musicus,
		65 Spermophilus_fulvus,
		66 Spermophilus_major,
		67 Spermophilus_erythrogenys,
		68 Spermophilus_alashanicus,
		69 Spermophilus_pallidicauda,
		70 Spermophilus_relictus,
		71 Spermophilus_suslicus,
		72 Spermophilus_xanthoprymnus,
		73 Spermophilus_citellus,
		74 Spermophilus_dauricus,
		75 Tamias_sibiricus,
		76 Tamias_striatus,
		77 Tamias_obscurus,
		78 Tamias_merriami,
		79 Tamias_durangae,
		80 Tamias_quadrivittatus,
		81 Tamias_umbrinus,
		82 Tamias_palmeri,
		83 Tamias_cinereicollis,
		84 Tamias_dorsalis,
		85 Tamias_rufus,
		86 Tamias_bulleri,
		87 Tamias_canipes,
		88 Tamias_panamintinus,
		89 Tamias_alpinus,
		90 Tamias_minimus,
		91 Tamias_speciosus,
		92 Tamias_quadrimaculatus,
		93 Tamias_ruficaudus,
		94 Tamias_amoenus,
		95 Tamias_siskiyou,
		96 Tamias_townsendii,
		97 Tamias_ochrogenys,
		98 Tamias_sonomae,
		99 Tamias_senex,
		100 Neotoma_albigula,
		101 Peromyscus_truei
		;
tree TREE1 = [&R] ((((((1[&rate_range={0.008047190749830265,0.02760849417256174},height_95%_HPD={0.0,1.0999201549566351E-11},length_range={1.470612469779,5.438078060205},height_median=4.988010005035903E-12,length_95%_HPD={1.991176872215,4.101583165625},height=4.952334575581021E-12,rate=0.015109789340698865,height_range={0.0,1.899991275422508E-11},rate_median=0.014894776998627974,length=3.01975768…
End;
