# Supplementary material for: Speciation and Extinction Drive the Appearance of Directional Range Size Evolution in Phylogenies and the Fossil Record
Source: PLoS Biol. 2012 Feb 21;10(2):e1001260. doi: 10.1371/journal.pbio.1001260 (PMC3283545; doi:10.1371/journal.pbio.1001260)
Supplement: Dataset S1 — Bird and mammal phylogenetic trees. (ZIP) [file pbio.1001260.s001.zip › hemispingus]

#NEXUS

Begin taxa;
	Dimensions ntax=12;
	Taxlabels
		Hemispingus_piurae
		Hemispingus_frontalis
		Hemispingus_melanotis
		Hemispingus_verticalis
		Hemispingus_xanthophthalmus
		Hemispingus_auricularis
		Hemispingus_atropileus
		Hemispingus_calophrys
		Hemispingus_parodii
		Hemispingus_superciliaris
		Hemispingus_trifasciatus
		Hemispingus_rufosuperciliaris
		;
End;

Begin trees;
	Translate
		1 Hemispingus_piurae,
		2 Hemispingus_frontalis,
		3 Hemispingus_melanotis,
		4 Hemispingus_verticalis,
		5 Hemispingus_xanthophthalmus,
		6 Hemispingus_auricularis,
		7 Hemispingus_atropileus,
		8 Hemispingus_calophrys,
		9 Hemispingus_parodii,
		10 Hemispingus_superciliaris,
		11 Hemispingus_trifasciatus,
		12 Hemispingus_rufosuperciliaris
		;
tree TREE1 = [&R] (((1[&rate_range={0.0016881116495775861,0.022673305602792532},height_95%_HPD={0.0,5.002220859751105E-12},length_range={3.289952843718,28.9283733453},height_median=1.9984014443252818E-12,length_95%_HPD={5.38405966501,12.11015436491},height=2.1926443293739803E-12,rate=0.009436779704836848,height_range={0.0,1.1006306976923952E-11},rate_median=0.009679412356243765,length=8.374612748008742,length_median=8.1362100086225,rate_95%_HPD={0.00468444372236624,0.012710732782156812}]:8.508058074018,(2[&rate_range={0.0028809032541891617,0.028581963904406246},height_95%_HPD={0.0,5.000444502911705E-12},length_range={2.32302847078,15.38927876185},height_median=2.000177801164682E-12,length_95%_HPD={3.606200964723,7.858790289196},height=2.1748989031679468E-12,rate=0.010298979856662598,height_range={0.0,9.102052445086883E-12},rate_median=0.010051794522905833,length=5.588748446249014,length_median=5.4749609882205,rate_95%_HPD={0.006038268034543699,0.014586364994565353}]:6.340899497624,3[&rate_range={0.003562769540230344,0.03340140750105461},height_95%_HPD={0.0,5.000444502911705E-12},length_range={2.32302847078,15.38927876185},height_median=2.000177801164682E-12,length_95%_HPD={3.606200964723,7.858790289196},height=2.1766523850746905E-12,rate=0.01017807262066841,height_range={0.0,9.102052445086883E-12},rate_median=0.009996400188683958,length=5.57427527243872,length_median=5.4657114434985,rate_95%_HPD={0.005844793339666416,0.014188538505206325}]:6.340899497624)[&height_95%_HPD={3.582998407872001,7.820110261969338},length_range={0.076802229952,17.9574083905},length_95%_HPD={0.4088460700906,5.581489139107},height_range={2.3230284707805,15.389278761855},rate_95%_HPD={0.004858877144454971,0.014416742609626646},rate_range={0.00113352874647488,0.027873504076184535},height_median=5.467291063345,rate=0.00990682546347959,height=5.576272020363251,posterior=0.9853463587921847,rate_median=0.00994630690814334,length=2.8451536096081296,length_median=2.586249224641]:2.167158576394)[&height_95%_HPD={5.475894173886498,11.951881721964998},length_range={0.202160617993,20.86961709294},length_95%_HPD={0.9113790681092,7.967230643661},height_range={4.247012532124,28.928373345306202},rate_95%_HPD={0.004108743927360359,0.013850511409345252},rate_range={8.0235089465573E-4,0.041081484203325566},height_median=8.137026834621068,rate=0.009859092895527478,height=8.375936099653844,posterior=0.9977797513321492,rate_median=0.009903659194897465,length=4.322841374875624,length_median=4.063008344797]:5.321612168957,(((4[&rate_range={0.0028667099372640184,0.021190624851570285},height_95%_HPD={0.0,5.000444502911705E-12},length_range={1.884271925351,14.32927678296},height_median=2.000177801164682E-12,length_95%_HPD={2.526572221786,7.51601287153},height=2.1715252449964925E-12,rate=0.009769591432949436,height_range={0.0,9.301004411099711E-12},rate_median=0.009863841142005362,length=4.962252951943231,length_median=4.781569781776,rate_95%_HPD={0.005261972485260254,0.014159131689241518}]:4.082303064491,5[&rate_range={0.0017324898478054546,0.024586517982812348},height_95%_HPD={0.0,5.000444502911705E-12},length_range={1.884271925351,14.32927678296},height_median=2.000177801164682E-12,length_95%_HPD={2.512402180971,7.507198408297},height=2.1729813527787007E-12,rate=0.009850313328300128,height_range={0.0,9.301004411099711E-12},rate_median=0.00988563816941895,length=4.963860339641378,length_median=4.781569781776,rate_95%_HPD={0.005487598721644536,0.014179347319912659}]:4.082303064491)[&height_95%_HPD={2.52657222178928,7.50719840829965},length_range={0.02147416629638,22.19954276041},length_95%_HPD={0.8812542644426,9.642275213842},height_range={1.8842719253584015,14.329276782962001},rate_95%_HPD={0.004871875157074578,0.014059539190364715},rate_range={0.0014987194821256009,0.029331714213752483},height_median=4.777043954631001,rate=0.0096681192536864,height=4.954826867320738,posterior=0.9955595026642984,rate_median=0.009819814306348193,length=4.913277179624197,length_median=4.629929459876]:5.32488142774,((6[&rate_range={8.072599321117124E-4,0.02556681501287851},height_95%_HPD={0.0,5.101696842757519E-12},length_range={0.001367661471707,4.376593758077},height_median=1.801225835151854E-12,length_95%_HPD={0.01244976281566,0.9157684682942},height=2.161177887527908E-12,rate=0.009572950699781034,height_range={0.0,9.301004411099711E-12},rate_median=0.009785812465938293,length=0.3797932790367463,length_median=0.30183758644220005,rate_95%_HPD={0.004428089248994617,0.013733790143546969}]:0.1307529255088,7[&rate_range={8.072599321117124E-4,0.028375505381552472},height_95%_HPD={0.0,5.101696842757519E-12},length_range={0.001367661471707,4.376593758077},height_median=1.801225835151854E-12,length_95%_HPD={0.01244976281566,0.9157684682942},height=2.161177887527908E-12,rate=0.009371996595603012,height_range={0.0,9.301004411099711E-12},rate_median=0.009702672156583023,length=0.3797932790367463,length_median=0.30183758644220005,rate_95%_HPD={0.003570119579117874,0.013281499649481667}]:0.1307529255088)[&height_95%_HPD={0.012449762815659682,0.9157684682987028},length_range={2.056830670459,18.87861562206},length_95%_HPD={3.583325637195,10.46161238204},height_range={0.0013676614720008473,4.376593758078998},rate_95%_HPD={0.005669000671419072,0.014639370608935758},rate_range={0.002502248095927442,0.03008704390331667},height_median=0.30183758644574965,rate=0.00998277547572384,height=0.3797932790389065,posterior=1.0,rate_median=0.009923041783761872,length=6.872071634800424,length_median=6.6545020725225]:5.577093102414,(8[&rate_range={0.0012791145157401318,0.041093430338017656},height_95%_HPD={0.0,5.002220859751105E-12},length_range={0.002823774450868,2.884659145177},height_median=1.8971491044794675E-12,length_95%_HPD={0.00873039689478,0.9621827174045},height=2.1658538392792246E-12,rate=0.009553754675272877,height_range={0.0,1.0096812275151024E-11},rate_median=0.009745441455631415,length=0.39154499677142457,length_median=0.313287064253,rate_95%_HPD={0.004576797190798227,0.014653992782726818}]:0.07969915107691,9[&rate_range={0.00113352874647488,0.024012602151309962},height_95%_HPD={0.0,5.002220859751105E-12},length_range={0.002823774450868,2.884659145177},height_median=1.8971491044794675E-12,length_95%_HPD={0.00873039689478,0.9621827174045},height=2.1658538392792246E-12,rate=0.009286413270933136,height_range={0.0,1.0096812275151024E-11},rate_median=0.009612815026741483,length=0.39154499677142457,length_median=0.313287064253,rate_95%_HPD={0.004007993181377909,0.01324050442210814}]:0.07969915107691)[&height_95%_HPD={0.008730396900002546,0.9621827174069999},length_range={1.851492734299,20.33321000349},length_95%_HPD={3.36698524864,10.26903964674},height_range={0.0028237744511994123,2.884659145183001},rate_95%_HPD={0.004967773821520636,0.013263985851646287},rate_range={0.00113352874647488,0.02999663222567495},height_median=0.31328706425540087,rate=0.00939470072556876,height=0.3915449967735899,posterior=1.0,rate_median=0.009669637491286463,length=6.864330446194217,length_median=6.67011278915]:5.628146876846)[&height_95%_HPD={4.083137677073999,10.9651370537617},length_range={0.1324871564004,18.71696674867},length_95%_HPD={0.6185152018368,7.739904999545},height_range={2.1300631664560026,19.375565857934703},rate_95%_HPD={0.003966395251643778,0.013047800447968},rate_range={0.0014857720424381086,0.024300376029041774},height_median=7.0044462596245,rate=0.009283737038690466,height=7.216282717117206,posterior=0.9893428063943162,rate_median=0.009618049181149925,length=4.057483419025037,length_median=3.7742522674825]:3.699338464309)[&posterior=0.3259325044404973]:2.676619114748,(10[&rate_range={0.0012670887981763167,0.024692322690922763},height_95%_HPD={0.0,6.000533403494046E-12},length_range={3.74800852769,30.49054612205},height_median=1.602273869139026E-12,length_95%_HPD={5.07713625328,14.48848329485},height=2.1949326114304192E-12,rate=0.009318888505547568,height_range={0.0,1.1830536550405668E-11},rate_median=0.009606845388807007,length=9.466567910248836,length_median=9.075382127834,rate_95%_HPD={0.0049515368171638655,0.013624729502881355}]:9.730645873745,11[&rate_range={0.0020512753255713953,0.041081484203325566},height_95%_HPD={0.0,6.59738930153253E-12},length_range={3.74800852769,27.20796859157},height_median=1.4992451724538114E-12,length_95%_HPD={5.594922401798,16.6452874544},height=2.186113930495919E-12,rate=0.010325835599604836,height_range={0.0,1.0302869668521453E-11},rate_median=0.010030467144434719,length=11.042923833229587,length_median=10.731631025175,rate_95%_HPD={0.005934582470267617,0.015418464934730227}]:9.730645873745)[&posterior=0.3308170515097691]:2.353157733235)[&posterior=0.3383658969804618]:1.745866635996)[&posterior=0.3654529307282416]:1.422619695089,12[&rate_range={0.004254390719589294,0.037089795177587453},height_95%_HPD={0.0,6.501466032204917E-12},length_range={4.784442786203,35.98452430743},height_median=1.4992451724538114E-12,length_95%_HPD={7.871157983953,21.12140949948},height=2.212419314260199E-12,rate=0.01119295070692306,height_range={0.0,1.0199840971836238E-11},rate_median=0.010394958262781558,length=14.00448998060208,length_median=13.508035352330001,rate_95%_HPD={0.007029478195662319,0.018138742662754052}]:15.25228993806)[&height_95%_HPD={11.4373862298298,21.67919959489},height_median=15.3869662130628,height=15.966023441619985,posterior=1.0,height_range={10.7334399335649,35.984524307434},length=0.0];
End;
