# Supplementary material for: Speciation and Extinction Drive the Appearance of Directional Range Size Evolution in Phylogenies and the Fossil Record
Source: PLoS Biol. 2012 Feb 21;10(2):e1001260. doi: 10.1371/journal.pbio.1001260 (PMC3283545; doi:10.1371/journal.pbio.1001260)
Supplement: Dataset S1 — Bird and mammal phylogenetic trees. (ZIP) [file pbio.1001260.s001.zip › howlerMonkey]

#NEXUS

Begin taxa;
	Dimensions ntax=15;
	Taxlabels
		Alouatta_belzebul
		Alouatta_guariba
		Alouatta_caraya
		Alouatta_sara
		Alouatta_seniculus
		Alouatta_macconnelli
		Alouatta_coibensis
		Alouatta_palliata_mexicana
		Alouatta_palliata
		Alouatta_pigra
		Lagothrix_lagotricha
		Brachyteles_arachnoides
		Ateles_geoffroyi
		Pan_troglodytes
		Homo_sapiens
		;
End;

Begin trees;
	Translate
		1 Alouatta_belzebul,
		2 Alouatta_guariba,
		3 Alouatta_caraya,
		4 Alouatta_sara,
		5 Alouatta_seniculus,
		6 Alouatta_macconnelli,
		7 Alouatta_coibensis,
		8 Alouatta_palliata_mexicana,
		9 Alouatta_palliata,
		10 Alouatta_pigra,
		11 Lagothrix_lagotricha,
		12 Brachyteles_arachnoides,
		13 Ateles_geoffroyi,
		14 Pan_troglodytes,
		15 Homo_sapiens
		;
tree TREE1 = [&R] ((((1[&rate_range={1.4834805410377622E-4,0.02924501387601122},height_95%_HPD={0.0,8.000711204658728E-12},length_range={0.9108915138866,32.03879886366},height_median=1.70174985214544E-12,length_95%_HPD={2.292850315682,12.96283979433},height=2.656476972479011E-12,rate=0.0067342473546552345,height_range={0.0,1.3606893389805919E-11},rate_median=0.006282818584051101,length=6.23253425220301,length_median=5.3343895510235,rate_95%_HPD={6.885989816098349E-4,0.01362343623569376}]:12.35747289362,(2[&rate_range={0.0025299136631820934,0.040885192741348775},height_95%_HPD={0.0,7.887024366937112E-12},length_range={0.9108915138866,17.20032979248},height_median=1.7976731214730535E-12,length_95%_HPD={1.963420030741,7.940192515768},height=2.6492043214757826E-12,rate=0.010768927997410497,height_range={0.0,1.3493206552084303E-11},rate_median=0.010525647307389863,length=4.49407356653339,length_median=4.07961779341,rate_95%_HPD={0.003483959114670132,0.017733873435638658}]:10.51295979462,(3[&rate_range={0.0021223904685231353,0.03224140892399598},height_95%_HPD={0.0,7.8017592386459E-12},length_range={1.129891359257,13.3225264018},height_median=1.7976731214730535E-12,length_95%_HPD={1.635364125017,6.366218272767},height=2.6433925109994503E-12,rate=0.01091762893579066,height_range={0.0,1.3798739928461146E-11},rate_median=0.010626482193257198,length=3.4961010207342156,length_median=3.1952916045325,rate_95%_HPD={0.0037627581238790972,0.017878093449971374}]:7.472597111142,(4[&rate_range={0.003043961259406344,0.14676973011663325},height_95%_HPD={0.0,7.8017592386459E-12},length_range={0.2581943384609,7.445150835841},height_median=1.7976731214730535E-12,length_95%_HPD={0.6185006616107,3.618931209554},height=2.6606039258465697E-12,rate=0.016480736133811485,height_range={0.0,1.389821591146756E-11},rate_median=0.014701910400864004,length=1.9909658989429382,length_median=1.8612938412414999,rate_95%_HPD={0.004796309725382136,0.03211443129851416}]:3.570899682271,(5[&rate_range={0.0011298534547570908,0.039280081872003034},height_95%_HPD={0.0,7.695177828281885E-12},length_range={0.2581943384609,6.993941456311},height_median=1.7976731214730535E-12,length_95%_HPD={0.4004364867732,2.455424678917},height=2.6557386643077505E-12,rate=0.009704443927627454,height_range={0.0,1.389821591146756E-11},rate_median=0.009165307047019814,length=1.346695661773662,length_median=1.2249038801855,rate_95%_HPD={0.0021093070975077366,0.017701834474684604}]:3.06223264762,6[&rate_range={0.0013889213561489658,0.053839156296600715},height_95%_HPD={0.0,7.688072400924284E-12},length_range={0.3693596505984,10.10885371271},height_median=1.8047785488306545E-12,length_95%_HPD={0.4004364867732,2.966011112193},height=2.657313090707148E-12,rate=0.014495812352998225,height_range={0.0,1.3798739928461146E-11},rate_median=0.013677023156287068,length=1.5145784159820974,length_median=1.324901192364,rate_95%_HPD={0.003483959114670132,0.02686434254315862}]:3.06223264762)[&height_95%_HPD={0.4682072389094287,2.3269605627824035},length_range={0.003493513294234,4.163076918767},length_95%_HPD={0.1209419972951,1.888392046015},height_range={0.36935965059900155,6.993941456313202},rate_95%_HPD={0.0023303252147110973,0.023513090396524647},rate_range={5.383907129155023E-4,0.04609080637171219},height_median=1.2066675411588008,rate=0.011929467255797225,height=1.3048861702952679,posterior=0.783303730017762,rate_median=0.011213722722437444,length=0.8225037268170174,length_median=0.70382991396615]:0.5086670346512)[&height_95%_HPD={0.9177491207115978,3.8844272602000984},length_range={0.1412796910465,8.539628341461},length_95%_HPD={0.2921333865674,2.975658861286},height_range={0.5235612186769032,10.108853712717},rate_95%_HPD={0.002473410479459645,0.02475076568826303},rate_range={0.0020431080711911776,0.07158041573100749},height_median=1.9416773852761438,rate=0.013130619151188506,height=2.1588486531540343,posterior=1.0,rate_median=0.012169118728686267,length=1.3378347418746375,length_median=1.1243354795915002]:3.901697428871)[&height_95%_HPD={1.6353641250200042,6.388558235650301},length_range={0.05251956111872,7.320412403207},length_95%_HPD={0.1038712664724,2.539534721124},height_range={1.1298913592572006,13.322526401800005},rate_95%_HPD={0.0018185789288446613,0.02333781277347069},rate_range={0.0013812433116586363,0.06512375307238485},height_median=3.1949171303973927,rate=0.011704325406334756,height=3.4955805892810456,posterior=0.9968916518650088,rate_median=0.0108005564098634,length=1.047006651575565,length_median=0.8464318456786]:3.040362683481)[&height_95%_HPD={2.0785101256226,7.940192515770001},length_range={1.717631877418E-4,11.80568065373},length_95%_HPD={0.01882917093889,3.562509167773},height_range={1.9634200307420997,17.200329792480005},rate_95%_HPD={0.0014379434611887757,0.02292656615874189},rate_range={8.28333571373499E-4,0.07971802200419639},height_median=4.140127243165004,rate=0.011455796917729943,height=4.566839369174878,posterior=0.9373889875666075,rate_median=0.01047097159888773,length=1.3713989820988508,length_median=1.044812025418]:1.844513099)[&height_95%_HPD={2.402889519195,8.786983575576297},length_range={0.001726796785591,21.47112295731},length_95%_HPD={0.001726796785591,2.833886053958},height_range={1.8795792519749952,16.901658394409996},rate_95%_HPD={0.0016105464517752318,0.02142685346569311},rate_range={7.602055637503516E-4,0.04013837566681172},height_median=4.6387778421979,rate=0.011154732228589473,height=5.1027100386592155,posterior=0.5079928952042628,rate_median=0.010515526671728961,length=1.127822208408808,length_median=0.8819469717830499]:1.230763320512,((7[&rate_range={2.6709740475535884E-4,0.046351053882686316},height_95%_HPD={0.0,7.737810392427491E-12},length_range={0.01191779273071,4.787640147664},height_median=1.7053025658242404E-12,length_95%_HPD={0.02177503826223,0.4438231703582},height=2.6582375535027864E-12,rate=0.01031800515754943,height_range={0.0,1.439559582649963E-11},rate_median=0.009680315003993616,length=0.18133452327660501,length_median=0.1373657870635,rate_95%_HPD={7.752281927679574E-4,0.020368549776353308}]:0.4934002916422,(8[&rate_range={4.4682858412493736E-4,0.06600778659226354},height_95%_HPD={0.0,7.716494110354688E-12},length_range={7.242239997093E-6,1.391091929729},height_median=1.7124079931818414E-12,length_95%_HPD={7.242239997093E-6,0.1312305164182},height=2.6572058151608964E-12,rate=0.011231692706047985,height_range={0.0,1.4374279544426827E-11},rate_median=0.010179535290760756,length=0.04168213293263863,length_median=0.024138104060904997,rate_95%_HPD={5.514916622161836E-4,0.02312031202984765}]:0.02363234754813,9[&rate_range={3.125787918923644E-4,0.05193015339718259},height_95%_HPD={0.0,7.716494110354688E-12},length_range={7.242239997093E-6,1.391091929729},height_median=1.7124079931818414E-12,length_95%_HPD={7.242239997093E-6,0.1336644256388},height=2.657224746139647E-12,rate=0.012127979968543373,height_range={0.0,1.4374279544426827E-11},rate_median=0.011213662510258597,length=0.041698123495919226,length_median=0.024138104060904997,rate_95%_HPD={9.773421587728336E-4,0.02440828261833224}]:0.02363234754813)[&height_95%_HPD={7.2422400023697264E-6,0.13037489191499674},length_range={2.007989876093E-5,4.68162331513},length_95%_HPD={2.007989876093E-5,0.3628750300193},height_range={7.2422400023697264E-6,1.3910919297315019},rate_95%_HPD={0.0013729584617312128,0.02438270992225936},rate_range={4.959216484030508E-4,0.06918722196227811},height_median=0.02361543739519334,rate=0.012235907914181719,height=0.04070284923618036,posterior=0.9897868561278863,rate_median=0.01113262837829972,length=0.14143752788128433,length_median=0.1023626240632]:0.4697679440941)[&height_95%_HPD={0.021775038266000024,0.44431326184879794},length_range={0.4913896256549,14.22024087316},length_95%_HPD={0.7236563089507,5.062704557258},height_range={0.011917792734998045,4.787640147668},rate_95%_HPD={0.0019299391991502237,0.020212073602680927},rate_range={0.001352099369723989,0.039798048103135766},height_median=0.1377163691165002,rate=0.011233416969147756,height=0.18203174527484206,posterior=1.0,rate_median=0.01044992831011644,length=2.4563921479848827,length_median=2.133868489166]:3.095502328801,10[&rate_range={0.0020562417452653667,0.053202590472228375},height_95%_HPD={0.0,8.000711204658728E-12},length_range={0.5902201652357,14.71596116771},height_median=1.9966250874858815E-12,length_95%_HPD={0.8300823407388,5.343732972055},height=2.651476038925815E-12,rate=0.014272142859193149,height_range={0.0,1.3997691894473974E-11},rate_median=0.013677685838252247,length=2.6384238932570856,length_median=2.2987891537605,rate_95%_HPD={0.0034383565857048076,0.02544341745139941}]:3.588902620443)[&height_95%_HPD={0.8300823407393025,5.343732972055996},length_range={0.8033015238578,27.61187912016},length_95%_HPD={1.071275020727,7.473258531242},height_range={0.5902201652360972,14.715961167718},rate_95%_HPD={0.0037214742606951393,0.02525667370351837},rate_range={0.001132697597955735,0.06229688531500868},height_median=2.2987891537652985,rate=0.013470067086662409,height=2.6384238932597333,posterior=1.0,rate_median=0.012574602371649576,length=3.682909848638563,length_median=3.2144195394404997]:9.999333593692)[&height_95%_HPD={3.1302282570449975,13.309171020925003},length_range={0.4198694773066,31.06662800851},length_95%_HPD={2.331259861359,16.59773155915},height_range={2.8058737554169966,35.095134692605995},rate_95%_HPD={0.0016879878508038733,0.018400754514551452},rate_range={4.424581829150113E-4,0.06027696725724196},height_median=6.017912669059996,rate=0.009388608491413965,height=6.908921911029211,posterior=0.9982238010657194,rate_median=0.008689260611608466,length=9.018732148223565,length_median=8.3510418996145]:2.870867623142,((11[&rate_range={0.0033739655602765452,0.09053009366633313},height_95%_HPD={0.0,8.000711204658728E-12},length_range={2.325928045371,37.51893197042},height_median=1.8047785488306545E-12,length_95%_HPD={3.532957561447,14.58299015902},height=2.6268941630185905E-12,rate=0.018923413907762737,height_range={0.0,1.610089839232387E-11},rate_median=0.017706791418651467,length=8.666952513403718,length_median=8.0950981925785,rate_95%_HPD={0.005870677184562983,0.033654603279091505}]:5.820195054472,12[&rate_range={0.0029677463443962774,0.06481692651727618},height_95%_HPD={0.0,8.000711204658728E-12},length_range={2.542387694441,39.91392056122},height_median=1.794120407794253E-12,length_95%_HPD={3.69391290211,15.15504400748},height=2.628452813602363E-12,rate=0.01638272319736795,height_range={0.0,1.4999557151895715E-11},rate_median=0.015589513293210285,length=8.849306217566191,length_median=8.2440732732175,rate_95%_HPD={0.005979120195307821,0.027789978085958483}]:5.820195054472)[&height_95%_HPD={3.693912902111002,14.398242096949001},length_range={0.001703832302765,24.83433896987},length_95%_HPD={0.02786026063137,4.931934800242},height_range={2.5423876944458925,34.14699475696},rate_95%_HPD={0.0010884946909776251,0.024242250456752996},rate_range={1.4466919495242795E-4,0.06917811323757186},height_median=7.864634464755742,rate=0.012120076894761899,height=8.441676966861255,posterior=0.5896980461811723,rate_median=0.011248450638227051,length=1.9676898198012067,length_median=1.4973716772725]:7.768090724145,13[&rate_range={0.0024905509570856154,0.04508331934736674},height_95%_HPD={0.0,8.000711204658728E-12},length_range={2.325928045371,40.61440790749},height_median=1.8118839761882555E-12,length_95%_HPD={3.680203433089,16.00077272135},height=2.6685738679004332E-12,rate=0.013980558454225094,height_range={0.0,1.610089839232387E-11},rate_median=0.013320388861752765,length=9.562760902008993,length_median=8.901228651395499,rate_95%_HPD={0.005514112133177353,0.024271362826000873}]:13.58828577862)[&height_95%_HPD={4.496302681980005,16.66721053203},length_range={0.2652552782125,31.22882795245},length_95%_HPD={1.151836375001,12.90704367235},height_range={2.690205947915196,39.9139205612255},rate_95%_HPD={0.003648380027984334,0.028319805596644307},rate_range={6.285243887642888E-4,0.05274762983253564},height_median=9.550087947240002,rate=0.014667701938606966,height=10.22957124237623,posterior=0.9964476021314387,rate_median=0.013528984609915005,length=5.885273013015462,length_median=4.9384519600525]:2.87081805866)[&height_95%_HPD={8.592097484548297,25.6078975971509},length_range={0.6028216604327,45.58701182835},length_95%_HPD={14.6418382691,32.96278770317},height_range={6.401019039908924,39.64704485321389},rate_95%_HPD={0.0016814394886195576,0.03754762420890265},rate_range={1.9621458478007078E-4,0.08315228326586108},height_median=14.570902731028998,rate=0.01971655510808529,height=15.678316013334166,posterior=0.9809058614564832,rate_median=0.018411288692174715,length=25.329171040079856,length_median=26.28021187602]:27.07215569408,(14[&rate_range={0.0020671573768908163,0.02319377974356742},height_95%_HPD={0.0,8.995471034722868E-12},length_range={7.008364698019,11.78226427297},height_median=1.2008172234345693E-12,length_95%_HPD={7.008364698019,8.763185728113},height=2.5776546872891407E-12,rate=0.01021188935378124,height_range={0.0,1.7699619547784096E-11},rate_median=0.010196524682800877,length=7.652783729074391,length_median=7.4762614034325,rate_95%_HPD={0.004691920502536558,0.016168886239040156}]:7.122616547994,15[&rate_range={0.0018989455570164026,0.024658679116777795},height_95%_HPD={0.0,8.995471034722868E-12},length_range={7.008364698019,11.78226427297},height_median=1.2008172234345693E-12,length_95%_HPD={7.008364698019,8.763185728113},height=2.5776546872891407E-12,rate=0.01133471308834712,height_range={0.0,1.7699619547784096E-11},rate_median=0.011149103774646164,length=7.652783729074391,length_median=7.4762614034325,rate_95%_HPD={0.005479286640324494,0.016713876751273872}]:7.122616547994)[&height_95%_HPD={7.008364698019001,8.763185728113001},length_range={9.180703952416,53.31800514421},length_95%_HPD={30.75042793418,36.78895789206},height_range={7.008364698019001,11.7822642729726},rate_95%_HPD={0.007214678975068058,0.041277470421611784},rate_range={9.082461228379155E-4,0.12350646502634521},height_median=7.476261403435302,rate=0.023072021519044122,height=7.6527837290769405,posterior=1.0,rate_median=0.02176408607209213,length=33.126788613510904,length_median=33.102915405510004]:36.40864298337)[&height_95%_HPD={40.015501536835096,43.160218096564},height_median=40.619563610629996,height=41.001881388938415,posterior=1.0,height_range={40.015501536835096,60.541684989938},length=0.0];
End;
