# Supplementary material for: Speciation and Extinction Drive the Appearance of Directional Range Size Evolution in Phylogenies and the Fossil Record
Source: PLoS Biol. 2012 Feb 21;10(2):e1001260. doi: 10.1371/journal.pbio.1001260 (PMC3283545; doi:10.1371/journal.pbio.1001260)
Supplement: Dataset S1 — Bird and mammal phylogenetic trees. (ZIP) [file pbio.1001260.s001.zip › macaca]

#NEXUS

Begin taxa;
	Dimensions ntax=22;
	Taxlabels
		Papio_hamadryas
		Macaca_sylvanus
		Macaca_silenus
		Macaca_nemestrina
		Macaca_maura
		Macaca_brunnescens
		Macaca_ochreata
		Macaca_tonkeana
		Macaca_hecki
		Macaca_nigrescens
		Macaca_nigra
		Macaca_pagensis
		Macaca_siberu
		Macaca_leonina
		Macaca_radiata
		Macaca_assamensis
		Macaca_thibetana
		Macaca_fascicularis
		Macaca_fuscata
		Macaca_mulatta
		Macaca_cyclopis
		Macaca_arctoides
		;
End;

Begin trees;
	Translate
		1 Papio_hamadryas,
		2 Macaca_sylvanus,
		3 Macaca_silenus,
		4 Macaca_nemestrina,
		5 Macaca_maura,
		6 Macaca_brunnescens,
		7 Macaca_ochreata,
		8 Macaca_tonkeana,
		9 Macaca_hecki,
		10 Macaca_nigrescens,
		11 Macaca_nigra,
		12 Macaca_pagensis,
		13 Macaca_siberu,
		14 Macaca_leonina,
		15 Macaca_radiata,
		16 Macaca_assamensis,
		17 Macaca_thibetana,
		18 Macaca_fascicularis,
		19 Macaca_fuscata,
		20 Macaca_mulatta,
		21 Macaca_cyclopis,
		22 Macaca_arctoides
		;
tree TREE1 = [&R] (1[&rate_range={0.004952938259463962,0.11354338750325675},height_95%_HPD={0.0,3.097966327914037E-12},length_range={2.788362251919,23.52655937487},height_median=6.998845947236987E-13,length_95%_HPD={4.370800108343,12.51632075939},height=8.780262879499028E-13,rate=0.029101027375610235,height_range={0.0,6.201261726346274E-12},rate_median=0.026201969454315188,length=8.361250531119536,length_median=8.2529453578905,rate_95%_HPD={0.009367661971035801,0.05310555290580824}]:6.597689953876,(((2[&rate_range={0.0054888952134239215,0.09972286947710651},height_95%_HPD={0.0,2.2026824808563106E-12},length_range={0.2017300234899,2.728245790618},height_median=6.998845947236987E-13,length_95%_HPD={0.3300633439933,1.742401426388},height=8.522442668689894E-13,rate=0.018466118252512185,height_range={0.0,6.000533403494046E-12},rate_median=0.017177582187799224,length=1.0049131658895099,length_median=0.95210288879835,rate_95%_HPD={0.006377328880724571,0.03186811497066546}]:1.163970051248,3[&rate_range={0.004257146879413818,0.062016833817711406},height_95%_HPD={0.0,2.2026824808563106E-12},length_range={0.2017300234899,2.728245790618},height_median=6.998845947236987E-13,length_95%_HPD={0.3300633439933,1.742401426388},height=8.522442668689894E-13,rate=0.017622930061711325,height_range={0.0,6.000533403494046E-12},rate_median=0.016542751034955068,length=1.0049131658895099,length_median=0.95210288879835,rate_95%_HPD={0.00653989916233284,0.030716013992824566}]:1.163970051248)[&height_95%_HPD={0.3300633439940004,1.7424014263899998},length_range={0.715971141695,7.179002750729},length_95%_HPD={1.714313100751,4.282195219194},height_range={0.2017300234899002,2.7282457906179998},rate_95%_HPD={0.008474994755227774,0.02522133661169243},rate_range={0.00610209718272944,0.06412568013072768},height_median=0.9521028887988452,rate=0.016031414181024144,height=1.0049131658903632,posterior=1.0,rate_median=0.015381638891288404,length=2.8905091425321396,length_median=2.8587388182895]:2.973345941156,((((4[&rate_range={0.00793861280317179,0.07472608523618723},height_95%_HPD={0.0,2.3021584638627246E-12},length_range={0.5869868476988,5.445037415445},height_median=6.998845947236987E-13,length_95%_HPD={0.7694351855105,3.250824038118},height=8.455257413895971E-13,rate=0.024784775174476786,height_range={0.0,5.696776383956603E-12},rate_median=0.02334877306588834,length=1.9693075504530977,length_median=1.892901702323,rate_95%_HPD={0.010849025023156881,0.041873468496139744}]:1.443533489605,5[&rate_range={0.008633157963943011,0.08267411226216258},height_95%_HPD={0.0,2.3003821070233244E-12},length_range={0.3902582196447,4.398308934976},height_median=6.998845947236987E-13,length_95%_HPD={0.8298625555687,2.475202346601},height=8.500956007808339E-13,rate=0.028144663233535396,height_range={0.0,5.6701310313655995E-12},rate_median=0.026711916091194186,length=1.6279685490079283,length_median=1.58627129321,rate_95%_HPD={0.013933327161328387,0.04674928642710678}]:1.443533489605)[&posterior=0.4182948490230906]:0.1989875299769,((6[&rate_range={0.0062455485231626175,0.04872722620664693},height_95%_HPD={0.0,2.3785418079569354E-12},length_range={0.4858392731201,4.222641565579},height_median=6.896705428971472E-13,length_95%_HPD={0.7372708111855,2.494373598979},height=8.405326957442136E-13,rate=0.018200808682109694,height_range={0.0,5.597300400950189E-12},rate_median=0.017315192529410578,length=1.5694938018188054,length_median=1.525713409888,rate_95%_HPD={0.008446502975496737,0.0301572827990626}]:1.178229081225,(7[&rate_range={0.005054621440062534,0.0513173964587158},height_95%_HPD={0.0,2.3803181647963356E-12},length_range={0.4818901680427,5.126059836938},height_median=6.705747068735946E-13,length_95%_HPD={0.6405256734302,2.255724933458},height=8.399560896831116E-13,rate=0.018721921704210696,height_range={0.0,5.597300400950189E-12},rate_median=0.01777072888750272,length=1.4156438791593202,length_median=1.37448752344,rate_95%_HPD={0.007808096708475831,0.030887868553908248}]:0.9152303252184,8[&rate_range={0.0060731752610226055,0.05664069270314141},height_95%_HPD={0.0,2.4016344468691386E-12},length_range={0.4818901680427,3.338693346061},height_median=6.714628852932947E-13,length_95%_HPD={0.6427376394956,2.283461027218},height=8.458499344006954E-13,rate=0.017944023971579036,height_range={0.0,5.870859354217828E-12},rate_median=0.01715161469500054,length=1.4797841958073976,length_median=1.448618716015,rate_95%_HPD={0.008388739980605875,0.0294250437037771}]:0.9152303252184)[&posterior=0.38809946714031973]:0.2629987560067)[&posterior=0.31527531083481347]:0.2775689699643,9[&rate_range={0.00496029559316989,0.04804679890007684},height_95%_HPD={0.0,2.3003821070233244E-12},length_range={0.3902582196447,4.549430421717},height_median=6.998845947236987E-13,length_95%_HPD={0.8845627398174,2.456350980582},height=8.437793585998847E-13,rate=0.017261026156948155,height_range={0.0,5.700329097635404E-12},rate_median=0.01643553809727434,length=1.610559872148188,length_median=1.564301506753,rate_95%_HPD={0.007543814758065658,0.027763680650343077}]:1.455798051189)[&posterior=0.458259325044405]:0.1867229683922)[&height_95%_HPD={1.257564093661701,2.938593312325793},length_range={0.002129894845283,1.542648299158},length_95%_HPD={0.004491433486499,0.6954620104189},height_range={1.02747744135781,5.126059836939701},rate_95%_HPD={0.00520442051064344,0.03287790939067502},rate_range={0.004255778870098568,0.06116369247466463},height_median=1.97823264637569,rate=0.01799278878267306,height=2.041943837838667,posterior=0.5412966252220248,rate_median=0.01659788732848163,length=0.3049965887735345,length_median=0.2613077091605]:0.07783291522193,(10[&rate_range={0.005076557272719881,0.0769480153611369},height_95%_HPD={0.0,2.3518964553659316E-12},length_range={0.2536750948672,3.106990025623},height_median=6.998845947236987E-13,length_95%_HPD={0.4805054043057,1.92297463528},height=8.466907853735198E-13,rate=0.020370530465521817,height_range={0.0,5.4996007747831754E-12},rate_median=0.01917269004423642,length=1.1071654227590335,length_median=1.0473756132385001,rate_95%_HPD={0.00884952902205018,0.035951558696790384}]:0.7694729081449,11[&rate_range={0.003561102549886369,0.07492337258882628},height_95%_HPD={0.0,2.3518964553659316E-12},length_range={0.2536750948672,3.106990025623},height_median=6.998845947236987E-13,length_95%_HPD={0.4805054043057,1.92297463528},height=8.466907853735198E-13,rate=0.01456680043016077,height_range={0.0,5.4996007747831754E-12},rate_median=0.01378603650100657,length=1.1071654227590335,length_median=1.0473756132385001,rate_95%_HPD={0.005338473508224022,0.024561516826073142}]:0.7694729081449)[&height_95%_HPD={0.4805054043061805,1.922974635280701},length_range={0.1001036580526,4.560642905145},length_95%_HPD={0.2926504147286,1.930418149834},height_range={0.2536750948677007,3.1069900256238014},rate_95%_HPD={0.005524603945555987,0.02835881020773214},rate_range={0.0021205672317739597,0.053776486229311665},height_median=1.047375613239049,rate=0.015843667423487612,height=1.1071654227598793,posterior=1.0,rate_median=0.014761689472969464,length=1.090622495601439,length_median=1.0481130489165]:0.9508810266587)[&height_95%_HPD={1.5272844375575598,3.4996046478454605},length_range={0.01396343964944,4.031337115148},length_95%_HPD={0.1602569679356,1.733973633302},height_range={1.1718645403634103,5.693784766863201},rate_95%_HPD={0.0068313879828712,0.031050230588770322},rate_range={0.004145479837013321,0.1138549631917903},height_median=2.3550769598113046,rate=0.0178852076769055,height=2.4119564553054467,posterior=0.9928952042628775,rate_median=0.01688227462964168,length=0.9347509339644857,length_median=0.8926124385559]:1.728273258876,(12[&rate_range={0.013950194611977605,0.12167450072783285},height_95%_HPD={0.0,2.4016344468691386E-12},length_range={0.6268424909153,6.99270122395},height_median=6.998845947236987E-13,length_95%_HPD={1.249800480815,3.380998739845},height=8.618032279517034E-13,rate=0.03732664988319094,height_range={0.0,5.700329097635404E-12},rate_median=0.03525940811925407,length=2.2828373419194103,length_median=2.2489612573135,rate_95%_HPD={0.018713544744897045,0.06086321233899132}]:2.492840843624,(13[&rate_range={0.0030089252627830618,0.05361336070198713},height_95%_HPD={0.0,2.3998580900297384E-12},length_range={0.2716374323274,3.726230119631},height_median=6.998845947236987E-13,length_95%_HPD={0.5141713703534,2.317476026295},height=8.457749992764756E-13,rate=0.01681767661671689,height_range={0.0,5.700329097635404E-12},rate_median=0.015712216297079272,length=1.3540012535153867,length_median=1.2969329032435,rate_95%_HPD={0.0064667364012989835,0.029584703337245544}]:1.892269236039,14[&rate_range={0.004257573705355485,0.0692301591514277},height_95%_HPD={0.0,2.3998580900297384E-12},length_range={0.2716374323274,3.726230119631},height_median=6.998845947236987E-13,length_95%_HPD={0.5450280072876,2.321077889392},height=8.496720201312966E-13,rate=0.015529805602630349,height_range={0.0,5.700329097635404E-12},rate_median=0.014530865808972265,length=1.349246756195035,length_median=1.2936313260565,rate_95%_HPD={0.0064612392327348875,0.02688809425267758}]:1.892269236039)[&height_95%_HPD={0.4554648856219998,2.177668326642319},length_range={0.001715614936391,3.266471104319},length_95%_HPD={0.03042787979833,1.899301422316},height_range={0.271637432328399,3.7262301196350105},rate_95%_HPD={0.0052531092470266315,0.0265698422056115},rate_range={0.0032577800678268007,0.07615136445424366},height_median=1.2791484917959988,rate=0.014658815401621077,height=1.3309979082054928,posterior=0.9658081705150977,rate_median=0.013503423724316864,length=0.9687815712718711,length_median=0.9156654327254]:0.6005716075856)[&height_95%_HPD={1.255675145385701,3.3428729177003005},length_range={0.152873343818,3.453994437451},length_95%_HPD={0.2945538362962,1.883931389114},height_range={0.6268424909156103,6.992701223954009},rate_95%_HPD={0.008104805154055962,0.034866946867843515},rate_range={0.004145479837013321,0.12441604089786615},height_median=2.2561956317396996,rate=0.019783775233290963,height=2.2917249817495,posterior=1.0,rate_median=0.018412428998582503,length=1.0513923038362432,length_median=0.9871647137691499]:0.9557863500557)[&height_95%_HPD={2.2240675586685996,4.596152342902901},length_range={0.02513153449301,2.146937140318},length_95%_HPD={0.07410374118554,1.14891263145},height_range={1.4873638198303007,8.74987290951601},rate_95%_HPD={0.00608877234417424,0.0314974062003661},rate_range={0.004455508497298702,0.12619771172106903},height_median=3.2783896254932,rate=0.017812828100258207,height=3.3443583932954533,posterior=0.9960035523978685,rate_median=0.01640169330818752,length=0.5537448649399764,length_median=0.4908814582436]:0.6886887987247)[&height_95%_HPD={2.6449807699666,5.260430250582921},length_range={0.4023224997764,5.120822631053},length_95%_HPD={1.014227365712,3.389032009961},height_range={1.9638983745481995,9.25679191364151},rate_95%_HPD={0.006801115212040354,0.028542944592355384},rate_range={0.00510681211221347,0.06966171002378117},height_median=3.83600589518485,rate=0.018011902909071426,height=3.8975005441320256,posterior=1.0,rate_median=0.017220977418057573,length=2.1946076514223294,length_median=2.176145146789]:1.662284610887,((15[&rate_range={0.006577559687821449,0.07366618290111289},height_95%_HPD={0.0,2.0019541580040823E-12},length_range={0.7066725558212,6.365923997526},height_median=7.296385717836529E-13,length_95%_HPD={1.375532873351,4.264501264555},height=8.61549631715528E-13,rate=0.023025040622923744,height_range={0.0,6.000533403494046E-12},rate_median=0.02165321294646387,length=2.7770413246306136,length_median=2.7197866975835,rate_95%_HPD={0.010280955490603441,0.03879976790693584}]:2.006004314587,(16[&rate_range={0.005056831446475289,0.08183239311300765},height_95%_HPD={0.0,2.099653784171096E-12},length_range={0.2338629483379,3.269169686629},height_median=7.016609515630989E-13,length_95%_HPD={0.4133310752868,1.647852134731},height=8.824770399331692E-13,rate=0.019326364430917564,height_range={0.0,6.000533403494046E-12},rate_median=0.01823594037670864,length=0.9675768013808662,length_median=0.9134471785929,rate_95%_HPD={0.007770229917889217,0.0333980142075907}]:0.6991134794834,17[&rate_range={0.0043782050326648,0.05852457529792039},height_95%_HPD={0.0,2.099653784171096E-12},length_range={0.2338629483379,3.269169686629},height_median=7.016609515630989E-13,length_95%_HPD={0.4133310752868,1.647852134731},height=8.824770399331692E-13,rate=0.01662498061657412,height_range={0.0,6.000533403494046E-12},rate_median=0.01573672013401342,length=0.9675768013808662,length_median=0.9134471785929,rate_95%_HPD={0.006952000551079643,0.02867736443830686}]:0.6991134794834)[&height_95%_HPD={0.41333107528739976,1.647852134732},length_range={0.1661001238371,5.816656955872},length_95%_HPD={0.5904296793633,3.343830775277},height_range={0.23386294833840093,3.269169686629101},rate_95%_HPD={0.006904623289518871,0.028925952052689274},rate_range={0.005013166971999376,0.08812966737284827},height_median=0.9134471785934997,rate=0.017443873247925207,height=0.9675768013817497,posterior=1.0,rate_median=0.016482906834668458,length=1.8087085552532793,length_median=1.727958017662]:1.306890835103)[&height_95%_HPD={1.3755328733510002,4.259658289225801},length_range={0.1223163037491,5.699349654276},length_95%_HPD={0.6022476090195,3.458160916607},height_range={0.7066725558217,6.365923997527999},rate_95%_HPD={0.008105310598917611,0.03208010118097501},rate_range={0.00496029559316989,0.055752966293181605},height_median=2.71834071736575,rate=0.018318577067568197,height=2.7739425073925768,posterior=0.9991119005328597,rate_median=0.017380761985972017,length=2.0415038091045425,length_median=1.9829230935985]:2.592080862565,(18[&rate_range={0.00825102964413,0.069836480993186},height_95%_HPD={0.0,2.241762331323116E-12},length_range={1.123792404283,8.867902957663},height_median=7.034373084024992E-13,length_95%_HPD={1.8519179239,4.325731015705},height=8.535915215233836E-13,rate=0.022451066442449208,height_range={0.0,5.998757046654646E-12},rate_median=0.0216574051960076,length=3.0542424879595633,length_median=3.0128994130414997,rate_95%_HPD={0.012756176942953943,0.03511979033281342}]:2.972821005476,(((19[&rate_range={0.004968042167048884,0.12619771172106903},height_95%_HPD={0.0,2.390976305832737E-12},length_range={5.340717081518E-4,3.642924412401},height_median=6.998845947236987E-13,length_95%_HPD={5.340717081518E-4,1.999099618991},height=8.53230255345566E-13,rate=0.021317922018453138,height_range={0.0,5.998757046654646E-12},rate_median=0.019785555309763052,length=0.9452272699240057,length_median=0.9031334540916001,rate_95%_HPD={0.006669588978125749,0.03787623229038823}]:0.1786656073084,20[&rate_range={0.003721544054374063,0.07985340651645725},height_95%_HPD={0.0,2.398081733190338E-12},length_range={5.340717081518E-4,5.771417915841},height_median=6.998845947236987E-13,length_95%_HPD={5.340717081518E-4,2.089546132859},height=8.602575924158221E-13,rate=0.01933862606834466,height_range={0.0,5.998757046654646E-12},rate_median=0.017931054106728052,length=0.9836514192159849,length_median=0.9294226257217499,rate_95%_HPD={0.007750269105282619,0.03487899208749395}]:0.1786656073084)[&height_95%_HPD={5.340717084996172E-4,1.6149957857249113},length_range={3.947335428074E-4,2.757886642057},length_95%_HPD={3.947335428074E-4,1.731716069936},height_range={5.340717084996172E-4,3.5039745374007802},rate_95%_HPD={0.007239135870400352,0.037217576864600505},rate_range={0.005279426804374519,0.06748028399472981},height_median=0.5764276728506759,rate=0.020734692268372396,height=0.6671707544902841,posterior=0.6243339253996447,rate_median=0.019232963067257858,length=0.8393273824771709,length_median=0.79023118846945]:1.536089626225,21[&rate_range={0.003920493615403962,0.04215631091506315},height_95%_HPD={0.0,2.398081733190338E-12},length_range={0.3690022692717,3.581212487172},height_median=6.998845947236987E-13,length_95%_HPD={0.611729771814,2.256613761992},height=8.639349350380619E-13,rate=0.015464951329180446,height_range={0.0,5.9969806898152456E-12},rate_median=0.014683542934407894,length=1.4007898577203122,length_median=1.3550114599245,rate_95%_HPD={0.0066236336696266765,0.02596182647500005}]:1.714755233533)[&height_95%_HPD={0.7742438847260491,2.506505971077752},length_range={0.1064560461543,4.148926406587},length_95%_HPD={0.3086653631946,2.268607085387},height_range={0.4530408824524015,5.771417915845609},rate_95%_HPD={0.007677284493590067,0.03292923102036474},rate_range={0.004486007835975332,0.13742565584501412},height_median=1.5250110698935497,rate=0.018855757054221354,height=1.5761299502152895,posterior=1.0,rate_median=0.017457276738401504,length=1.3045025127736807,length_median=1.251187815569]:0.6513377562954,22[&rate_range={0.00727913315120413,0.06800984823037291},height_95%_HPD={0.0,2.3714363805993344E-12},length_range={0.9836325919778,7.367689273554},height_median=6.998845947236987E-13,length_95%_HPD={1.712086103012,4.000638272943},height=8.533923518511151E-13,rate=0.021700355165685147,height_range={0.0,5.801581437481218E-12},rate_median=0.02086774285207839,length=2.8007865133567775,length_median=2.7532984759729997,rate_95%_HPD={0.01247015668062707,0.03282335717687298}]:2.366092989828)[&height_95%_HPD={1.7120861030121999,3.9416242222495},length_range={2.46485604662E-4,2.797389577451},length_95%_HPD={2.46485604662E-4,0.9198115705173},height_range={0.9836325919785001,7.367689273555},rate_95%_HPD={0.00608632825696545,0.030522390434360985},rate_range={0.004659873577934271,0.059922409186461315},height_median=2.7449914703305005,rate=0.0173644786018048,height=2.796867608140029,posterior=0.6798401420959147,rate_median=0.016291798054544015,length=0.40075013190783154,length_median=0.3345885017763]:0.6067280156479)[&height_95%_HPD={1.96282507691906,4.324369460331001},length_range={0.2450961459932,4.964391804027},length_95%_HPD={0.6228143197885,2.804502948811},height_range={1.1859509207403,8.867902957663},rate_95%_HPD={0.007284792613017428,0.031920525572108456},rate_range={0.005184819185983167,0.08828429540162121},height_median=3.123638590290985,rate=0.019234876850927812,height=3.1720685416285375,posterior=1.0,rate_median=0.0180721998630056,length=1.640991841898026,length_median=1.5688469130304998]:1.625264171676)[&height_95%_HPD={3.3711734859612004,6.168930180361019},length_range={0.07977500984483,4.873459157566},length_95%_HPD={0.2669860093149,2.347292664259},height_range={2.4287924107789998,10.7637241131361},rate_95%_HPD={0.006327150667562344,0.030818571931936288},rate_range={0.004371476275269549,0.07413329858695696},height_median=4.718725827136001,rate=0.01798052797415935,height=4.796782961981196,posterior=0.9817939609236235,rate_median=0.016792865014422103,length=1.3217627094015156,length_median=1.292749634516]:1.201515426139)[&height_95%_HPD={5.522328080018,7.371477649467},length_range={0.007712321065791,12.78822210615},length_95%_HPD={0.03041549580662,5.942793537738},height_range={5.508023111006302,13.856730107402509},rate_95%_HPD={0.0068313879828712,0.03750355722235495},rate_range={0.004543440444918528,0.06939174848797411},height_median=5.95197262547055,rate=0.020310624902181985,height=6.155153145801648,posterior=0.8259325044404974,rate_median=0.018703436605156963,length=2.7967158581893528,length_median=2.613043977139]:0.7980893505848)[&height_95%_HPD={5.55408817372253,12.28834765801},height_median=8.26540255860935,height=8.46820439076123,posterior=1.0,height_range={5.5294006959737,23.526559374876097},length=0.0];
End;
