# Supplementary material for: Speciation and Extinction Drive the Appearance of Directional Range Size Evolution in Phylogenies and the Fossil Record
Source: PLoS Biol. 2012 Feb 21;10(2):e1001260. doi: 10.1371/journal.pbio.1001260 (PMC3283545; doi:10.1371/journal.pbio.1001260)
Supplement: Dataset S1 — Bird and mammal phylogenetic trees. (ZIP) [file pbio.1001260.s001.zip › maluridae]

#NEXUS

Begin taxa;
	Dimensions ntax=21;
	Taxlabels
		Amytornis_barbatus
		Amytornis_dorotheae
		Amytornis_goyderi
		Amytornis_housei
		Amytornis_purnelli
		Amytornis_striatus
		Amytornis_textilis
		Amytornis_woodwardi
		Clytomyias_insignis
		Malurus_amabilis
		Malurus_coronatus
		Malurus_cyaneus
		Malurus_elegans
		Malurus_lamberti
		Malurus_leucopterus
		Malurus_melanocephalus
		Malurus_pulcherrimus
		Malurus_splendens
		Stipiturus_malachurus
		Stipiturus_mallee
		Stipiturus_ruficeps
		;
End;

Begin trees;
	Translate
		1 Amytornis_barbatus,
		2 Amytornis_dorotheae,
		3 Amytornis_goyderi,
		4 Amytornis_housei,
		5 Amytornis_purnelli,
		6 Amytornis_striatus,
		7 Amytornis_textilis,
		8 Amytornis_woodwardi,
		9 Clytomyias_insignis,
		10 Malurus_amabilis,
		11 Malurus_coronatus,
		12 Malurus_cyaneus,
		13 Malurus_elegans,
		14 Malurus_lamberti,
		15 Malurus_leucopterus,
		16 Malurus_melanocephalus,
		17 Malurus_pulcherrimus,
		18 Malurus_splendens,
		19 Stipiturus_malachurus,
		20 Stipiturus_mallee,
		21 Stipiturus_ruficeps
		;
tree TREE1 = [&R] (((((2[&rate_range={0.002123900516183774,0.028837220006418893},height_95%_HPD={0.0,7.8017592386459E-12},length_range={0.3917560539692,5.683477038281},height_median=2.9984903449076228E-12,length_95%_HPD={0.6558093099638,2.647372178917},height=3.097870095438723E-12,rate=0.00935719281698844,height_range={0.0,1.1997514093309292E-11},rate_median=0.008989997638120693,length=1.5865028516690685,length_median=1.4906923441825,rate_95%_HPD={0.0038557692065462846,0.01567470588163618}]:1.4906923441810012,8[&rate_range={0.002141568443011731,0.02750162528192902},height_95%_HPD={0.0,7.8017592386459E-12},length_range={0.3917560539692,5.683477038281},height_median=2.9984903449076228E-12,length_95%_HPD={0.6558093099638,2.647372178917},height=3.097870095438723E-12,rate=0.0081029154144086,height_range={0.0,1.1997514093309292E-11},rate_median=0.007737342809648388,length=1.5865028516690685,length_median=1.4906923441825,rate_95%_HPD={0.0032012951004165378,0.01340703384654612}]:1.4906923441810012)[&height_95%_HPD={0.655809309967001,2.647372178921099},length_range={1.313859755023,13.26895575943},length_95%_HPD={1.93497451188,7.593889653925},height_range={0.3917560539717009,5.683477038284},rate_95%_HPD={0.003093093923894302,0.012321083464015274},rate_range={0.0024986360706630005,0.021642557043266675},height_median=1.4906923441839997,rate=0.007478238225515465,height=1.5865028516721653,posterior=1.0,rate_median=0.007071147833146,length=4.808137410815433,length_median=4.698972416571]:4.765566609147351,6[&rate_range={0.003835308256712331,0.020616414029987522},height_95%_HPD={0.0,7.901235221652314E-12},length_range={2.787118130545,14.64403346427},height_median=2.9984903449076228E-12,length_95%_HPD={3.641696467263,9.393757951074},height=3.0995265560793714E-12,rate=0.009272914027526434,height_range={0.0,1.2995826637052232E-11},rate_median=0.008989782900838161,length=6.394640262484512,length_median=6.2562589533290005,rate_95%_HPD={0.004896005893804634,0.013921417547996952}]:6.256258953328352)[&height_95%_HPD={3.6416964672710073,9.393757951075997},length_range={0.3207107603716,12.38674033917},length_95%_HPD={1.011380067567,6.521081939354},height_range={2.7871181305469968,14.644033464278003},rate_95%_HPD={0.0030554661317303182,0.01258843746681151},rate_range={0.0018189228892647171,0.026473190300437675},height_median=6.256258953331351,rate=0.00730745425478348,height=6.394640262487605,posterior=1.0,rate_median=0.006849381050955465,length=3.7294901388009234,length_median=3.5473110339394998]:3.6649026601500516,((4[&rate_range={0.006199183079908494,0.02766836723861324},height_95%_HPD={0.0,7.599254558954271E-12},length_range={2.441666164696,12.37616158879},height_median=2.9984903449076228E-12,length_95%_HPD={3.781967316093,7.68704344685},height=3.097721802771846E-12,rate=0.012826865416039585,height_range={0.0,1.2498446722020162E-11},rate_median=0.012604323238851942,length=5.6303483251486455,length_median=5.559181245463,rate_95%_HPD={0.00802750213107645,0.017981133420975702}]:5.626819726726902,(5[&rate_range={0.0036797370785265474,0.022558603994976854},height_95%_HPD={0.0,7.691625114603085E-12},length_range={2.022203062652,9.640543323562},height_median=2.9984903449076228E-12,length_95%_HPD={2.554106733362,6.10074691381},height=3.096511797713391E-12,rate=0.010544073017494375,height_range={0.0,1.2498446722020162E-11},rate_median=0.010205902206047134,length=4.320564287319993,length_median=4.254307035757,rate_95%_HPD={0.005911082252800298,0.015501310234024294}]:4.208287701581806,3[&rate_range={0.0034923076268620055,0.021681690089040962},height_95%_HPD={0.0,7.606359986311872E-12},length_range={2.022203062652,10.1941753128},height_median=2.9984903449076228E-12,length_95%_HPD={2.517707577461,6.415299542305},height=3.096089005854635E-12,rate=0.010405063028088437,height_range={0.0,1.2498446722020162E-11},rate_median=0.010091018386158375,length=4.392291385892908,length_median=4.2870336257025,rate_95%_HPD={0.00591415279610575,0.01572710209609853}]:4.208287701581806)[&height_95%_HPD={2.554106733363403,6.042074840304998},length_range={0.08974026562901,6.195383720498},length_95%_HPD={0.2570092369713,2.717827324832},height_range={2.022203062654839,9.640543323570004},rate_95%_HPD={0.0033573960149982348,0.01572833991788561},rate_range={0.002121147695274403,0.026311997020732274},height_median=4.208287701584805,rate=0.009142768561046436,height=4.275969304492642,posterior=0.9231793960923623,rate_median=0.008755965676032061,length=1.418953077770309,length_median=1.302112440841]:1.4185320251450957)[&height_95%_HPD={3.867822557041702,7.649255084105398},length_range={0.7257332316633,7.613173937509},length_95%_HPD={1.171737061974,4.778289601542},height_range={3.1737164439530012,12.376161588793003},rate_95%_HPD={0.004935563931973693,0.01815830502877381},rate_range={0.002931273838706291,0.027533310561305004},height_median=5.6268197267299005,rate=0.0110859057226995,height=5.702403838906133,posterior=1.0,rate_median=0.010616682746852343,length=2.7501326266242536,length_median=2.5897033425225002]:2.681384954228246,7[&rate_range={0.00512425023341356,0.01715892134001232},height_95%_HPD={0.0,8.000711204658728E-12},length_range={5.299680943207,14.68412529699},height_median=2.9984903449076228E-12,length_95%_HPD={5.992101321574,10.99498701857},height=3.1350663135198767E-12,rate=0.009865588070269167,height_range={0.0,1.2796874671039404E-11},rate_median=0.009782544330087435,length=8.452536465527276,length_median=8.308204680953502,rate_95%_HPD={0.006632127139253341,0.013462392625031521}]:8.308204680955148)[&height_95%_HPD={5.992101321576138,10.994987018572},length_range={0.1975990218398,7.705942611818},length_95%_HPD={0.349806201651,3.307911874308},height_range={5.299680943207003,14.68412529699},rate_95%_HPD={0.00408048342856354,0.017377560818194478},rate_range={0.002319309164459751,0.028675363096582307},height_median=8.308204680958147,rate=0.009913661659358138,height=8.452536465530374,posterior=1.0,rate_median=0.009362554437436919,length=1.6661425961468361,length_median=1.5079909978705]:1.6129569325232556)[&height_95%_HPD={7.572964205490006,13.198510995280001},length_range={0.003256892531295,7.02446356004},length_95%_HPD={0.003256892531295,2.838932503815},height_range={6.398080176202399,17.843995960516004},rate_95%_HPD={0.0031449393711172986,0.015621783458101344},rate_range={0.0015039404782653712,0.024196777590200294},height_median=9.921161613481402,rate=0.008743440982025176,height=10.084494267752419,posterior=0.8450266429840142,rate_median=0.008289885994718416,length=1.2399589414958125,length_median=1.039196883865]:1.0208625576954482,1[&rate_range={0.004290324428241577,0.017400319683698776},height_95%_HPD={0.0,8.999023748401669E-12},length_range={6.893264481626,24.86845952055},height_median=2.801314735734195E-12,length_95%_HPD={8.040273012659,14.52941284924},height=3.197865891569988E-12,rate=0.010222964087818387,height_range={0.0,1.3034906487519038E-11},rate_median=0.010160591917245504,length=11.140626001063826,length_median=10.908978315665,rate_95%_HPD={0.006801961573219349,0.014086739666169867}]:10.94202417117405)[&height_95%_HPD={8.064672211405199,14.517640311219001},length_range={3.696249676283,25.10210491498},length_95%_HPD={5.628247310088,17.35503337515},height_range={6.893264481631002,24.868459520556005},rate_95%_HPD={0.004301856687985826,0.019909454047653718},rate_range={0.0025998524803244657,0.03979818535518772},height_median=10.94202417117685,rate=0.011336422003907604,height=11.197780145439197,posterior=1.0,rate_median=0.010637911799513351,length=11.583920804866906,length_median=11.29438886562]:11.75568250168725,(((((11[&rate_range={0.00566699280412661,0.02692823917886032},height_95%_HPD={0.0,6.103562100179261E-12},length_range={4.048017780814,15.39610047559},height_median=3.0020430585864233E-12,length_95%_HPD={5.152804100733,9.809072851909},height=3.128492531148846E-12,rate=0.014937078810948013,height_range={0.0,1.2001066806988092E-11},rate_median=0.014707372573914596,length=7.412469877910257,length_median=7.2920448093135,rate_95%_HPD={0.010133260902059373,0.020704183507864276}]:7.283431720939497,(18[&rate_range={0.005640876904554905,0.03229714987352486},height_95%_HPD={0.0,6.103562100179261E-12},length_range={2.311621254208,12.86981579784},height_median=3.0020430585864233E-12,length_95%_HPD={2.962710627169,7.206330193475},height=3.124685038047698E-12,rate=0.01399134261695866,height_range={0.0,1.2001066806988092E-11},rate_median=0.01348719018780569,length=5.114634074190898,length_median=5.0195506442380005,rate_95%_HPD={0.00810144161117943,0.020337949534872633}]:5.019550644237,12[&rate_range={0.002088140953061636,0.014726231361501408},height_95%_HPD={0.0,6.103562100179261E-12},length_range={2.311621254208,12.86981579784},height_median=3.0020430585864233E-12,length_95%_HPD={2.962710627169,7.206330193475},height=3.124685038047698E-12,rate=0.0061137859149295,height_range={0.0,1.2001066806988092E-11},rate_median=0.005974560610392824,length=5.114634074190898,length_median=5.0195506442380005,rate_95%_HPD={0.0033807505718182213,0.00934195671973121}]:5.019550644237)[&height_95%_HPD={2.962710627173003,7.206330193475598},length_range={0.1923902302171,8.541982309065},length_95%_HPD={0.5443644309153,4.288072931517},height_range={2.3116212542130015,12.869815797840001},rate_95%_HPD={0.0032013285880802657,0.015240557828908598},rate_range={0.0020741855216336296,0.027576857869208587},height_median=5.019550644240002,rate=0.008641703190580144,height=5.114634074194031,posterior=1.0,rate_median=0.008027218098970047,length=2.293835490477803,length_median=2.1324360654155]:2.2638810767024964)[&height_95%_HPD={5.1528041007344,9.725955153914},length_range={0.00734588851021,7.825797552299},length_95%_HPD={0.4870722568978,4.023619487716},height_range={4.0480177808188,15.396100475597002},rate_95%_HPD={0.003519156088186145,0.01600926785142446},rate_range={0.0022381300435722795,0.03626116836364193},height_median=7.283431720942499,rate=0.009436461165140207,height=7.398208156303344,posterior=0.9928952042628775,rate_median=0.008927555793588345,length=2.030027497208656,length_median=1.8436315349905001]:2.0066677643576014,(13[&rate_range={0.00301026420704391,0.02042593887057835},height_95%_HPD={0.0,6.0040861171728466E-12},length_range={2.958834835006,13.18753932667},height_median=3.0020430585864233E-12,length_95%_HPD={3.633722224157,7.710996349898},height=3.112802693718779E-12,rate=0.009016080328844189,height_range={0.0,1.1997514093309292E-11},rate_median=0.008808757138646893,length=5.61075120417661,length_median=5.510361914023,rate_95%_HPD={0.005084994830672606,0.013393945492647769}]:5.512518630376297,(17[&rate_range={0.0034020184086416766,0.02979423081861143},height_95%_HPD={0.0,6.10000938650046E-12},length_range={1.169389146591,8.107563392358},height_median=3.0055957722652238E-12,length_95%_HPD={1.787167784333,5.608701349283},height=3.1197858585052843E-12,rate=0.010635803294340178,height_range={0.0,1.2999379350731033E-11},rate_median=0.009894042618294425,length=3.8017116009172094,length_median=3.823194468404,rate_95%_HPD={0.005430318934978977,0.017876609208971165}]:4.393300262659693,(10[&rate_range={0.0016304149823212438,0.01338674312030491},height_95%_HPD={0.0,6.210143510543276E-12},length_range={1.497126197071,8.994088884243},height_median=3.0055957722652238E-12,length_95%_HPD={2.203198325065,5.771138432122},height=3.116175563099452E-12,rate=0.005623482472203642,height_range={0.0,1.3095302620058646E-11},rate_median=0.0054221375820872435,length=3.9109626125202412,length_median=3.8449006035515,rate_95%_HPD={0.002824626659431127,0.00870020983004277}]:3.384496313094992,14[&rate_range={0.002707784303603042,0.03535312814258492},height_95%_HPD={0.0,6.199485369506874E-12},length_range={1.169389146591,7.221133230239},height_median=3.1015190415928373E-12,length_95%_HPD={1.82664788704,4.634022987793},height=3.12262866048095E-12,rate=0.014130410172965142,height_range={0.0,1.3095302620058646E-11},rate_median=0.01375836934518677,length=3.2376325797698033,length_median=3.1832211582895003,rate_95%_HPD={0.0074135423058163605,0.021467532908359722}]:3.384496313094896)[&height_95%_HPD={2.070619780131498,4.746088298134499},length_range={0.007677381910487,4.92449458275},length_95%_HPD={0.1578651057081,2.009841885243},height_range={1.4971261970749978,6.498154718245299},rate_95%_HPD={0.0032742330060970834,0.0154034889447187},rate_range={0.002228122433722771,0.02393884499337546},height_median=3.3844963130979977,rate=0.009004252477730562,height=3.4214042146069694,posterior=0.5741563055062167,rate_median=0.008484564067020332,length=0.9809907231942211,length_median=0.8876324583093]:1.008803949564701)[&height_95%_HPD={2.9915644666363335,6.086905215622},length_range={0.02126652177578,9.506970094077},length_95%_HPD={0.09941941230463,2.542150536562},height_range={2.2653924930238993,8.9940888842503},rate_95%_HPD={0.0032267268021512773,0.015700901427398963},rate_range={0.0017097503096254768,0.02628819959117344},height_median=4.393300262662699,rate=0.008813999635798738,height=4.473910846464449,posterior=0.9871225577264654,rate_median=0.008276914121652811,length=1.155616230509114,length_median=1.009294224905]:1.1192183677166003)[&height_95%_HPD={3.6732673605239974,7.690687752298},length_range={0.932561692533,10.70340454531},length_95%_HPD={1.686582291771,6.15206223297},height_range={3.1543194181260006,13.187539326672002},rate_95%_HPD={0.004232874854892413,0.015934572041803433},rate_range={0.003075728856622278,0.033348704071808545},height_median=5.512518630379299,rate=0.009486791080596864,height=5.61759264180422,posterior=1.0,rate_median=0.00895953285902908,length=3.8070931188294814,length_median=3.7048671151240002]:3.777580854920801)[&height_95%_HPD={7.079318712198102,12.118680452958001},length_range={0.5149018126883,14.55215608196},length_95%_HPD={0.9395594608328,6.239825094527},height_range={5.76693973591,17.220257518676004},rate_95%_HPD={0.004278293247073097,0.017233645455711395},rate_range={0.002960835174241519,0.024901297894355974},height_median=9.2900994853001,rate=0.010240924910376967,height=9.427760626018266,posterior=0.9986678507992895,rate_median=0.009765122480513212,length=3.3625978677721533,length_median=3.126095123302]:3.2278514307419,(15[&rate_range={0.0018993960523732627,0.019352450247306027},height_95%_HPD={0.0,6.302514066192089E-12},length_range={2.264178798936,13.75901401731},height_median=3.0020430585864233E-12,length_95%_HPD={2.928059075679,8.897007195104},height=3.1231768700739264E-12,rate=0.006906955268883434,height_range={0.0,1.2001066806988092E-11},rate_median=0.006660618987539545,length=5.910052388731693,length_median=5.704181856273,rate_95%_HPD={0.00336765458165042,0.010918828849286188}]:5.704181856273999,16[&rate_range={0.005068670907666583,0.03297147948560987},height_95%_HPD={0.0,6.302514066192089E-12},length_range={2.264178798936,13.75901401731},height_median=3.0020430585864233E-12,length_95%_HPD={2.928059075679,8.897007195104},height=3.1231768700739264E-12,rate=0.013600042091468114,height_range={0.0,1.2001066806988092E-11},rate_median=0.013261442341480545,length=5.910052388731693,length_median=5.704181856273,rate_95%_HPD={0.007268698808628304,0.02082483585018387}]:5.704181856273999)[&height_95%_HPD={2.9280590756840006,8.897007195108},length_range={1.919648265608,18.44458945138},length_95%_HPD={2.699298318112,10.54758944912},height_range={2.2641787989400015,13.75901401731},rate_95%_HPD={0.0047662468520255795,0.015793782560577643},rate_range={0.0035351314193063886,0.02836879977736452},height_median=5.7041818562770015,rate=0.00993204489360655,height=5.910052388734805,posterior=1.0,rate_median=0.009603264014207498,length=6.885792737631791,length_median=6.716484924515]:6.813769059764999)[&height_95%_HPD={9.5974843940553,16.576259687138197},length_range={0.006155268482186,10.44816626384},length_95%_HPD={0.2921553755244,4.481159755268},height_range={8.222694082715002,24.158313060382},rate_95%_HPD={0.0035610973414366746,0.01631518526272847},rate_range={0.002030738965893401,0.031577035133931126},height_median=12.517950916042,rate=0.00945751425214362,height=12.78111991220412,posterior=0.9755772646536413,rate_median=0.00898084589908143,length=2.2108632202945984,length_median=1.984285396175]:2.1646200236420015,9[&rate_range={0.004013485132163986,0.017762424695206218},height_95%_HPD={0.0,8.498091119690798E-12},length_range={9.369715507143,31.37994014323},height_median=2.9984903449076228E-12,length_95%_HPD={11.18867344705,19.58786383291},height=3.1702732012506896E-12,rate=0.009388565450562028,height_range={0.0,1.4999557151895715E-11},rate_median=0.009238656767593697,length=14.945880249671571,length_median=14.694970854495,rate_95%_HPD={0.005691197886359324,0.012811656304832282}]:14.682570939681003)[&height_95%_HPD={11.20249795202,19.176614683144997},length_range={0.5580971493016,19.16377742794},length_95%_HPD={1.437214701718,8.243728554519},height_range={9.617135712567002,26.118520403212997},rate_95%_HPD={0.00316547286406285,0.017001096353927665},rate_range={0.001329672561611601,0.03003062755007542},height_median=14.682570939684002,rate=0.010136482975857451,height=14.921016219703931,posterior=0.9942273534635879,rate_median=0.009754728587771804,length=4.535774017316272,length_median=4.206290369648]:4.012612450251748,(21[&rate_range={0.002604743841907718,0.02124714442389596},height_95%_HPD={0.0,8.100187187665142E-12},length_range={2.73329315505,18.85878563937},height_median=2.7000623958883807E-12,length_95%_HPD={3.58944225624,10.66061473252},height=3.0731675345419655E-12,rate=0.00846826126778368,height_range={0.0,1.3034906487519038E-11},rate_median=0.008219701711207632,length=6.7962323919107925,length_median=6.511813037822,rate_95%_HPD={0.003499016059449854,0.013516657685111826}]:6.511813037822152,(19[&rate_range={0.0037270420752199833,0.04533864291805691},height_95%_HPD={0.0,8.004263918337529E-12},length_range={0.5376603858074,6.292655478507},height_median=2.9949376312288223E-12,length_95%_HPD={0.9172380982436,3.292590694692},height=3.0901817516937697E-12,rate=0.01340402029275218,height_range={0.0,1.4036771744940779E-11},rate_median=0.012761727716694865,length=1.89730700938278,length_median=1.7907729891115,rate_95%_HPD={0.0062091987616062815,0.02225776518560907}]:1.7907729891120052,20[&rate_range={0.0014676922198662613,0.01987793963363108},height_95%_HPD={0.0,8.004263918337529E-12},length_range={0.5376603858074,6.292655478507},height_median=2.9949376312288223E-12,length_95%_HPD={0.9172380982436,3.292590694692},height=3.0901817516937697E-12,rate=0.005994097166793556,height_range={0.0,1.4036771744940779E-11},rate_median=0.005742525381095666,length=1.89730700938278,length_median=1.7907729891115,rate_95%_HPD={0.00250385416700893,0.010054063257602577}]:1.7907729891120052)[&height_95%_HPD={0.917238098247001,3.292590694695999},length_range={1.244278404905,17.86893516853},length_95%_HPD={1.82410294257,8.526191862819},height_range={0.5376603858073992,6.292655478507001},rate_95%_HPD={0.0035486238883433636,0.015997772629462823},rate_range={0.0024038086489652044,0.02913200718703539},height_median=1.7907729891150002,rate=0.00922706623707768,height=1.897307009385869,posterior=1.0,rate_median=0.008612732760983479,length=4.898925382528,length_median=4.601797411342]:4.721040048709852)[&height_95%_HPD={3.589442256243693,10.660614732524},length_range={3.739381708239,37.38764178474},length_95%_HPD={7.040804119391,18.54457139485},height_range={2.733293155056998,18.8587856393736},rate_95%_HPD={0.0038197218034037358,0.011263586220459601},rate_range={0.002321507901175179,0.026809096471061316},height_median=6.511813037824852,rate=0.007420382584339831,height=6.79623239191385,posterior=1.0,rate_median=0.007164099252510723,length=12.555798490004586,length_median=12.38357486382]:12.183370352110899)[&height_95%_HPD={14.419039706838,24.354128427205005},length_range={0.006747929026236,16.29648522841},length_95%_HPD={0.006747929026236,9.050050538819},height_range={11.933288916674002,35.255243793482705},rate_95%_HPD={0.0036790102165675446,0.016687051309729667},rate_range={0.0025014712028935933,0.029487197646394424},height_median=18.69518338993575,rate=0.009765344185264263,height=18.99325518067343,posterior=0.8063943161634103,rate_median=0.009248390197465673,length=4.3598323747780485,length_median=4.050433667161499]:4.002523282928351)[&height_95%_HPD={17.544775488236,29.309578132966003},height_median=22.6977066728641,height=23.081681619631304,posterior=1.0,height_range={15.317775475889999,41.781098090032},length=0.0];
End;
