# Supplementary material for: Speciation and Extinction Drive the Appearance of Directional Range Size Evolution in Phylogenies and the Fossil Record
Source: PLoS Biol. 2012 Feb 21;10(2):e1001260. doi: 10.1371/journal.pbio.1001260 (PMC3283545; doi:10.1371/journal.pbio.1001260)
Supplement: Dataset S1 — Bird and mammal phylogenetic trees. (ZIP) [file pbio.1001260.s001.zip › microtus]

#NEXUS
Begin taxa;
	Dimensions ntax=108;
	Taxlabels
		Dicrostonyx_torquatus
		Dicrostonyx_richardsoni
		Dicrostonyx_groenlandicus
		Dicrostonyx_hudsonius
		Ondatra_zibethicus
		Neofiber_alleni
		Phenacomys_intermedius
		Arborimus_longicaudus
		Arborimus_pomo
		Arborimus_albipes
		Synaptomys_borealis
		Myopus_schisticolor
		Synaptomys_cooperi
		Lemmus_lemmus
		Lemmus_amurensis
		Lemmus_sibiricus
		Lemmus_trimucronatus
		Eothenomys_melanogaster
		Eothenomys_cachinus
		Eothenomys_fidelis
		Eothenomys_miletus
		Eothenomys_custos
		Eothenomys_olitor
		Eothenomys_proditor
		Eothenomys_chinensis
		Myodes_andersoni
		Eothenomys_smithii
		Myodes_rex
		Myodes_rufocanus
		Myodes_regulus
		Myodes_glareolus
		Alticola_macrotis
		Myodes_centralis
		Myodes_californicus
		Myodes_gapperi
		Myodes_rutilus
		Alticola_argentatus
		Alticola_semicanus
		Alticola_strelzowi
		Alticola_barakshin
		Arvicola_sapidus
		Dinaromys_bogdanovi
		Ellobius_fuscocapillus
		Ellobius_tancrei
		Lagurus_lagurus
		Lasiopodomys_mandarinus
		Microtus_gregalis
		Chionomys_gud
		Chionomys_roberti
		Chionomys_nivalis
		Microtus_xanthognathus
		Microtus_ochrogaster
		Microtus_chrotorrhinus
		Microtus_umbrosus
		Microtus_abbreviatus
		Microtus_miurus
		Microtus_guatemalensis
		Microtus_oaxacensis
		Microtus_pinetorum
		Microtus_quasiater
		Microtus_californicus
		Microtus_mexicanus
		Microtus_cabrerae
		Microtus_richardsoni
		Microtus_montanus
		Microtus_pennsylvanicus
		Microtus_townsendii
		Microtus_canicaudus
		Microtus_longicaudus
		Microtus_oregoni
		Microtus_agrestis
		Blanfordimys_afghanus
		Blanfordimys_bucharensis
		Neodon_juldaschi
		Microtus_thomasi
		Microtus_felteni
		Microtus_multiplex
		Microtus_liechtensteini
		Microtus_bavaricus
		Microtus_tatricus
		Microtus_savii
		Microtus_gerbei
		Microtus_duodecimcostatus
		Microtus_lusitanicus
		Microtus_daghestanicus
		Microtus_subterraneus
		Microtus_majori
		Microtus_schelkovnikovi
		Microtus_irani
		Microtus_anatolicus
		Microtus_socialis
		Microtus_guentheri
		Microtus_dogramacii
		Microtus_rossiaemeridionalis
		Microtus_arvalis
		Microtus_fortis
		Microtus_limnophilus
		Microtus_maximowiczii
		Microtus_sachalinensis
		Microtus_middendorffii
		Microtus_mongolicus
		Microtus_oeconomus
		Microtus_kikuchii
		Microtus_montebelli
		Microtus_clarkei
		Prometheomys_schaposchnikowi
		Peromyscus_truei
		Neotoma_albigula
		;
End;
Begin trees;
	Translate
		1 Dicrostonyx_torquatus,
		2 Dicrostonyx_richardsoni,
		3 Dicrostonyx_groenlandicus,
		4 Dicrostonyx_hudsonius,
		5 Ondatra_zibethicus,
		6 Neofiber_alleni,
		7 Phenacomys_intermedius,
		8 Arborimus_longicaudus,
		9 Arborimus_pomo,
		10 Arborimus_albipes,
		11 Synaptomys_borealis,
		12 Myopus_schisticolor,
		13 Synaptomys_cooperi,
		14 Lemmus_lemmus,
		15 Lemmus_amurensis,
		16 Lemmus_sibiricus,
		17 Lemmus_trimucronatus,
		18 Eothenomys_melanogaster,
		19 Eothenomys_cachinus,
		20 Eothenomys_fidelis,
		21 Eothenomys_miletus,
		22 Eothenomys_custos,
		23 Eothenomys_olitor,
		24 Eothenomys_proditor,
		25 Eothenomys_chinensis,
		26 Myodes_andersoni,
		27 Eothenomys_smithii,
		28 Myodes_rex,
		29 Myodes_rufocanus,
		30 Myodes_regulus,
		31 Myodes_glareolus,
		32 Alticola_macrotis,
		33 Myodes_centralis,
		34 Myodes_californicus,
		35 Myodes_gapperi,
		36 Myodes_rutilus,
		37 Alticola_argentatus,
		38 Alticola_semicanus,
		39 Alticola_strelzowi,
		40 Alticola_barakshin,
		41 Arvicola_sapidus,
		42 Dinaromys_bogdanovi,
		43 Ellobius_fuscocapillus,
		44 Ellobius_tancrei,
		45 Lagurus_lagurus,
		46 Lasiopodomys_mandarinus,
		47 Microtus_gregalis,
		48 Chionomys_gud,
		49 Chionomys_roberti,
		50 Chionomys_nivalis,
		51 Microtus_xanthognathus,
		52 Microtus_ochrogaster,
		53 Microtus_chrotorrhinus,
		54 Microtus_umbrosus,
		55 Microtus_abbreviatus,
		56 Microtus_miurus,
		57 Microtus_guatemalensis,
		58 Microtus_oaxacensis,
		59 Microtus_pinetorum,
		60 Microtus_quasiater,
		61 Microtus_californicus,
		62 Microtus_mexicanus,
		63 Microtus_cabrerae,
		64 Microtus_richardsoni,
		65 Microtus_montanus,
		66 Microtus_pennsylvanicus,
		67 Microtus_townsendii,
		68 Microtus_canicaudus,
		69 Microtus_longicaudus,
		70 Microtus_oregoni,
		71 Microtus_agrestis,
		72 Blanfordimys_afghanus,
		73 Blanfordimys_bucharensis,
		74 Neodon_juldaschi,
		75 Microtus_thomasi,
		76 Microtus_felteni,
		77 Microtus_multiplex,
		78 Microtus_liechtensteini,
		79 Microtus_bavaricus,
		80 Microtus_tatricus,
		81 Microtus_savii,
		82 Microtus_gerbei,
		83 Microtus_duodecimcostatus,
		84 Microtus_lusitanicus,
		85 Microtus_daghestanicus,
		86 Microtus_subterraneus,
		87 Microtus_majori,
		88 Microtus_schelkovnikovi,
		89 Microtus_irani,
		90 Microtus_anatolicus,
		91 Microtus_socialis,
		92 Microtus_guentheri,
		93 Microtus_dogramacii,
		94 Microtus_rossiaemeridionalis,
		95 Microtus_arvalis,
		96 Microtus_fortis,
		97 Microtus_limnophilus,
		98 Microtus_maximowiczii,
		99 Microtus_sachalinensis,
		100 Microtus_middendorffii,
		101 Microtus_mongolicus,
		102 Microtus_oeconomus,
		103 Microtus_kikuchii,
		104 Microtus_montebelli,
		105 Microtus_clarkei,
		106 Prometheomys_schaposchnikowi,
		107 Peromyscus_truei,
		108 Neotoma_albigula
		;
tree TREE1 = [&R] ((((((1[&rate_range={0.0215768913966322,0.16542186449669766},height_95%_HPD={0.0,1.3002932064409833E-12},length_range={0.4148171475482,2.105853066564},height_median=6.803446694902959E-13,length_95%_HPD={0.5503799273028,1.369686595256},height=6.77566548358694E-13,rate=0.06499562178060674,height_range={0.0,2.19912976717751E-12},rate_median=0.06261263596375993,length=0.923781843786…
End;
