# Supplementary material for: Speciation and Extinction Drive the Appearance of Directional Range Size Evolution in Phylogenies and the Fossil Record
Source: PLoS Biol. 2012 Feb 21;10(2):e1001260. doi: 10.1371/journal.pbio.1001260 (PMC3283545; doi:10.1371/journal.pbio.1001260)
Supplement: Dataset S1 — Bird and mammal phylogenetic trees. (ZIP) [file pbio.1001260.s001.zip › muscisaxicolla]

#NEXUS

Begin taxa;
	Dimensions ntax=12;
	Taxlabels
		Muscisaxicola_albilora
		Muscisaxicola_macloviana
		Muscisaxicola_rufivertex
		Muscisaxicola_albifrons
		Muscisaxicola_cinerea
		Muscisaxicola_flavinucha
		Muscisaxicola_juninensis
		Muscisaxicola_alpina
		Muscisaxicola_frontalis
		Muscisaxicola_capistrata
		Muscisaxicola_fluviatilis
		Muscisaxicola_maculirostris
		;
End;

Begin trees;
	Translate
		1 Muscisaxicola_albilora,
		2 Muscisaxicola_macloviana,
		3 Muscisaxicola_rufivertex,
		4 Muscisaxicola_albifrons,
		5 Muscisaxicola_cinerea,
		6 Muscisaxicola_flavinucha,
		7 Muscisaxicola_juninensis,
		8 Muscisaxicola_alpina,
		9 Muscisaxicola_frontalis,
		10 Muscisaxicola_capistrata,
		11 Muscisaxicola_fluviatilis,
		12 Muscisaxicola_maculirostris
		;
tree TREE1 = [&R] ((((1[&rate_range={4.0620669543655594E-4,0.050170419549500606},height_95%_HPD={0.0,1.5987211554602254E-12},length_range={0.08321118321791,16.38357853493},height_median=3.9879211044535623E-13,length_95%_HPD={0.1926529048059,3.10870648532},height=5.430534648371335E-13,rate=0.0075870075405337035,height_range={0.0,9.901413022816996E-12},rate_median=0.006301095350800761,length=1.3703798919147203,length_median=1.09801267714,rate_95%_HPD={9.089695123074835E-4,0.01645760530151765}]:1.095198901529,2[&rate_range={8.31846871238487E-5,0.024270886494023293},height_95%_HPD={0.0,1.5987211554602254E-12},length_range={0.08321118321791,12.83063856901},height_median=3.9879211044535623E-13,length_95%_HPD={0.1926529048059,3.10870648532},height=5.431280055659626E-13,rate=0.00335062888369351,height_range={0.0,9.901413022816996E-12},rate_median=0.0027467267218861512,length=1.3679803593889432,length_median=1.09801267714,rate_95%_HPD={1.3630399236129787E-4,0.008140328389286635}]:1.095198901529)[&height_95%_HPD={0.2074773645250012,3.1087064853202007},length_range={0.00817847238727,19.06169094151},length_95%_HPD={0.0278127923557,3.338835573596},height_range={0.08321118321833065,12.830638569016},rate_95%_HPD={4.649012851313032E-5,0.009946504069918993},rate_range={4.649012851313032E-5,0.03359152483905745},height_median=1.0972644390955,rate=0.0033873262312210497,height=1.3597035273170612,posterior=0.9982238010657194,rate_median=0.0023575287644266585,length=1.271553214008568,length_median=0.93260265590585]:2.063568083436,((3[&rate_range={1.2175559613153583E-4,0.049225469761220365},height_95%_HPD={0.0,1.4512835377900046E-12},length_range={0.07352218614735,9.798341047886},height_median=3.9968028886505635E-13,length_95%_HPD={0.1072837843846,1.950026652586},height=5.652547701665115E-13,rate=0.006046357392686588,height_range={0.0,9.702461056804168E-12},rate_median=0.004870549740573627,length=0.7883245442838156,length_median=0.6065867693806499,rate_95%_HPD={1.2175559613153583E-4,0.015408662120820434}]:1.120034131637,((4[&rate_range={4.836710627536663E-4,0.06173926005632468},height_95%_HPD={0.0,1.4814816040598089E-12},length_range={0.05209270585642,8.218977903793},height_median=3.9968028886505635E-13,length_95%_HPD={0.1405030895067,1.73139365963},height=5.632206759393341E-13,rate=0.010521801455122185,height_range={0.0,9.702461056804168E-12},rate_median=0.009064103262138988,length=0.7176948494684339,length_median=0.56775028446855,rate_95%_HPD={4.836710627536663E-4,0.021783855317370038}]:0.4568359555915,5[&rate_range={6.254020485589833E-5,0.03019887362705099},height_95%_HPD={0.0,1.4352963262354024E-12},length_range={0.05209270585642,5.790572729488},height_median=4.005684672847565E-13,length_95%_HPD={0.1013798840703,1.492400552465},height=5.699297359293514E-13,rate=0.0036111430136866705,height_range={0.0,9.706013770482969E-12},rate_median=0.002926654954523887,length=0.6065062968288149,length_median=0.47374359621695,rate_95%_HPD={9.516071124235964E-5,0.008741541936728388}]:0.4568359555915)[&posterior=0.1922735346358792]:0.02692047180706,(6[&rate_range={2.0858128150216473E-4,0.04751792825673946},height_95%_HPD={0.0,1.4619416788264061E-12},length_range={0.08060665477284,8.091784579999},height_median=3.9968028886505635E-13,length_95%_HPD={0.08060665477284,1.786419039823},height=5.627576557507339E-13,rate=0.0069055649661844505,height_range={0.0,9.691802915767767E-12},rate_median=0.005576365440340513,length=0.7269238698645091,length_median=0.5447435047432,rate_95%_HPD={3.185118537617014E-4,0.01645707039353673}]:0.1463425431258,7[&rate_range={7.490745656455761E-4,0.0662039801459839},height_95%_HPD={0.0,1.5001333508735115E-12},length_range={0.08637028826199,8.051143066205},height_median=3.9968028886505635E-13,length_95%_HPD={0.1351233805634,1.743838060722},height=5.643490411519284E-13,rate=0.014401328609680745,height_range={0.0,9.691802915767767E-12},rate_median=0.012574601390483643,length=0.7389959157703591,length_median=0.5840950087415,rate_95%_HPD={0.0029236528367987866,0.03032098328975966}]:0.1463425431258)[&posterior=0.33126110124333924]:0.3374138842728)[&posterior=0.31216696269982236]:0.6362777042381)[&height_95%_HPD={0.3051312007622897,2.6314003978623},length_range={0.1125153351586,13.31162791632},length_95%_HPD={0.1125153351586,2.515898504088},height_range={0.2518550477691992,9.798341047887376},rate_95%_HPD={1.9738592052069912E-4,0.03741088683831344},rate_range={1.9738592052069912E-4,0.07393122787146911},height_median=0.8908711111828049,rate=0.016669846612197312,height=1.1523253832023896,posterior=1.0,rate_median=0.014056612364297855,length=0.9886606629431058,length_median=0.73353066208185]:1.311160299736,8[&rate_range={5.0246973653514035E-5,0.014055681717355082},height_95%_HPD={0.0,1.4006573678670975E-12},length_range={0.5742757030801,25.70581135683},height_median=3.9968028886505635E-13,length_95%_HPD={0.6819025652947,4.838702502427},height=5.840739378235369E-13,rate=0.003428388634386444,height_range={0.0,9.901413022816996E-12},rate_median=0.003020271592261076,length=2.136326600619056,length_median=1.672626735205,rate_95%_HPD={3.027640748740397E-4,0.0075710880018268}]:2.431194431372)[&height_95%_HPD={0.6044633368073002,4.3246733560821},length_range={0.009038534460052,17.65323888389},length_95%_HPD={0.009038534460052,1.852092122811},height_range={0.5742757030805983,21.200677141397378},rate_95%_HPD={1.5280628783300755E-4,0.02006902052461061},rate_range={4.266854517833347E-5,0.06143356448895027},height_median=1.6568508396483002,rate=0.007602546201746437,height=2.0468145155762447,posterior=0.9729129662522202,rate_median=0.005950344212231968,length=0.6241729739702602,length_median=0.4158707769472]:0.7275725535923)[&height_95%_HPD={0.7795628160667096,5.247268758614},length_range={0.002234116738928,9.897467676022},length_95%_HPD={0.002234116738928,2.164437721366},height_range={0.7795628160667096,16.732144351911998},rate_95%_HPD={2.2265529595624827E-4,0.016457374375988768},rate_range={7.479019852339683E-5,0.05780414004130235},height_median=2.106965526708901,rate=0.005539320089638133,height=2.557776488560185,posterior=0.816607460035524,rate_median=0.003786725413566429,length=0.6680875695611431,length_median=0.4201955431736]:1.199646977894,(9[&rate_range={1.9162688809393232E-4,0.07268247242214886},height_95%_HPD={0.0,1.5010215292932116E-12},length_range={0.03922379806419,11.64595357199},height_median=3.979039320256561E-13,length_95%_HPD={0.1000386464376,3.071157584151},height=5.524185805853525E-13,rate=0.006236035308778417,height_range={0.0,9.49995637711254E-12},rate_median=0.0047406413862139726,length=1.1554234266274581,length_median=0.84300384288125,rate_95%_HPD={6.763747681064803E-4,0.016460136921592743}]:1.90535514045,10[&rate_range={1.4060300203714936E-4,0.04709300466392975},height_95%_HPD={0.0,1.5010215292932116E-12},length_range={0.03922379806419,11.64595357199},height_median=3.979039320256561E-13,length_95%_HPD={0.1000386464376,3.071157584151},height=5.52507713943635E-13,rate=0.004400564356802021,height_range={0.0,9.49995637711254E-12},rate_median=0.003288988954462874,length=1.1553662049470481,length_median=0.84300384288125,rate_95%_HPD={2.0248545135981175E-4,0.01156287096885004}]:1.90535514045)[&height_95%_HPD={0.1138601483718995,3.071157584150999},length_range={0.007096611671188,19.56075598506},length_95%_HPD={0.0712091805245,4.796560832251},height_range={0.03922379806499965,11.6459535719993},rate_95%_HPD={1.073179126771954E-4,0.00906611165899036},rate_range={1.015502499035598E-4,0.06515112274506514},height_median=0.8424775844478996,rate=0.0035480405563347796,height=1.1538131037413315,posterior=0.9995559502664298,rate_median=0.0026737183944737213,length=1.9827065556711503,length_median=1.583498369973]:2.453058822408)[&height_95%_HPD={0.9910183067062093,6.487524665585999},length_range={2.53064843498E-4,17.6057030482},length_95%_HPD={0.357637505704,7.604415167279},height_range={0.9386258503251681,20.284000423523},rate_95%_HPD={7.508537727035874E-4,0.030212831367351995},rate_range={7.324447109909985E-5,0.06983478016552855},height_median=2.5443811547190998,rate=0.01356202087415513,height=3.07303506479806,posterior=0.9440497335701599,rate_median=0.011452542222270582,length=3.416056761842609,length_median=3.010478462152]:2.015588734879,(11[&rate_range={4.0415522577865555E-5,0.0739489026081523},height_95%_HPD={0.0,1.801225835151854E-12},length_range={1.36664416831,28.58400599489},height_median=3.0109248427834245E-13,length_95%_HPD={1.450234315179,11.20392535967},height=5.7658022820386E-13,rate=0.026497888787900367,height_range={0.0,1.0999201549566351E-11},rate_median=0.024772657686612236,length=6.015566084094646,length_median=5.4808819502384996,rate_95%_HPD={0.00431253943676143,0.059542001146996926}]:5.07186757441,12[&rate_range={1.249704168398388E-4,0.0739489026081523},height_95%_HPD={0.0,1.8989254613188677E-12},length_range={1.36664416831,40.97934291886},height_median=3.0109248427834245E-13,length_95%_HPD={1.458956674834,11.12260155282},height=5.738218268417895E-13,rate=0.02204608464841172,height_range={0.0,1.0999201549566351E-11},rate_median=0.01974223657854199,length=5.930445193796642,length_median=5.4551832207010005,rate_95%_HPD={3.641792691211611E-4,0.05559273494698252}]:5.07186757441)[&posterior=0.4564831261101243]:1.302135123327)[&height_95%_HPD={2.655077592304,14.443913951056},height_median=6.872341059726155,height=7.651964249336662,posterior=1.0,height_range={2.5239468447786,40.9793429188658},length=0.0];
End;
