# Supplementary material for: Speciation and Extinction Drive the Appearance of Directional Range Size Evolution in Phylogenies and the Fossil Record
Source: PLoS Biol. 2012 Feb 21;10(2):e1001260. doi: 10.1371/journal.pbio.1001260 (PMC3283545; doi:10.1371/journal.pbio.1001260)
Supplement: Dataset S1 — Bird and mammal phylogenetic trees. (ZIP) [file pbio.1001260.s001.zip › mustelid]

#NEXUS
Begin taxa;
	Dimensions ntax=52;
	Taxlabels
		Potos_flavus
		Taxidea_taxus
		Mellivora_capensis
		Melogale_moschata
		Melogale_personata
		Galictis_vittata
		Galictis_cuja
		Mustela_frenata
		Mustela_felipei
		Mustela_africana
		Neovison_vison
		Mustela_strigidorsa
		Mustela_nudipes
		Mustela_erminea
		Mustela_nigripes
		Mustela_lutreola
		Mustela_furo
		Mustela_eversmanii
		Mustela_putorius
		Mustela_sibirica
		Mustela_itatsi
		Mustela_altaica
		Mustela_nivalis
		Mustela_kathiah
		Lontra_longicaudis
		Lontra_felina
		Lontra_provocax
		Lontra_canadensis
		Enhydra_lutris
		Hydrictis_maculicollis
		Lutra_lutra
		Lutra_sumatrana
		Aonyx_capensis
		Lutrogale_perspicillata
		Aonyx_cinerea
		Pteronura_brasiliensis
		Ictonyx_libyca
		Poecilogale_albinucha
		Vormela_peregusna
		Ictonyx_striatus
		Martes_pennanti
		Eira_barbara
		Gulo_gulo
		Martes_foina
		Martes_melampus
		Martes_martes
		Martes_zibellina
		Martes_americana
		Martes_flavigula
		Arctonyx_collaris
		Meles_anakuma
		Meles_meles
		;
End;
Begin trees;
	Translate
		1 Potos_flavus,
		2 Taxidea_taxus,
		3 Mellivora_capensis,
		4 Melogale_moschata,
		5 Melogale_personata,
		6 Galictis_vittata,
		7 Galictis_cuja,
		8 Mustela_frenata,
		9 Mustela_felipei,
		10 Mustela_africana,
		11 Neovison_vison,
		12 Mustela_strigidorsa,
		13 Mustela_nudipes,
		14 Mustela_erminea,
		15 Mustela_nigripes,
		16 Mustela_lutreola,
		17 Mustela_furo,
		18 Mustela_eversmanii,
		19 Mustela_putorius,
		20 Mustela_sibirica,
		21 Mustela_itatsi,
		22 Mustela_altaica,
		23 Mustela_nivalis,
		24 Mustela_kathiah,
		25 Lontra_longicaudis,
		26 Lontra_felina,
		27 Lontra_provocax,
		28 Lontra_canadensis,
		29 Enhydra_lutris,
		30 Hydrictis_maculicollis,
		31 Lutra_lutra,
		32 Lutra_sumatrana,
		33 Aonyx_capensis,
		34 Lutrogale_perspicillata,
		35 Aonyx_cinerea,
		36 Pteronura_brasiliensis,
		37 Ictonyx_libyca,
		38 Poecilogale_albinucha,
		39 Vormela_peregusna,
		40 Ictonyx_striatus,
		41 Martes_pennanti,
		42 Eira_barbara,
		43 Gulo_gulo,
		44 Martes_foina,
		45 Martes_melampus,
		46 Martes_martes,
		47 Martes_zibellina,
		48 Martes_americana,
		49 Martes_flavigula,
		50 Arctonyx_collaris,
		51 Meles_anakuma,
		52 Meles_meles
		;
tree TREE1 = [&R] ((1[&rate_range={0.006196141745711873,0.05718249687128426},height_95%_HPD={0.0,9.00257646208047E-12},length_range={8.384405945634,46.53808455205},height_median=4.078515303262975E-12,length_95%_HPD={13.70663027778,35.0482415489},height=4.227809208571764E-12,rate=0.02250347050078308,height_range={0.0,1.3500311979441904E-11},rate_median=0.022503444188939535,length=23.88547305100675…
End;
