# Supplementary material for: Speciation and Extinction Drive the Appearance of Directional Range Size Evolution in Phylogenies and the Fossil Record
Source: PLoS Biol. 2012 Feb 21;10(2):e1001260. doi: 10.1371/journal.pbio.1001260 (PMC3283545; doi:10.1371/journal.pbio.1001260)
Supplement: Dataset S1 — Bird and mammal phylogenetic trees. (ZIP) [file pbio.1001260.s001.zip › parulidae]

#NEXUS
Begin taxa;
	Dimensions ntax=110;
	Taxlabels
		Basileuterus_basilicus
		Basileuterus_belli
		Basileuterus_bivittatus
		Basileuterus_chrysogaster
		Basileuterus_cinereicollis
		Basileuterus_conspicillatus
		Basileuterus_coronatus
		Basileuterus_culicivorus
		Basileuterus_flaveolus
		Basileuterus_fraseri
		Basileuterus_fulvicauda
		Basileuterus_hypoleucus
		Basileuterus_leucoblepharus
		Basileuterus_leucophrys
		Basileuterus_luteoviridis
		Basileuterus_melanogenys
		Basileuterus_nigrocristatus
		Basileuterus_rivularis
		Basileuterus_rufifrons
		Basileuterus_signatus
		Basileuterus_trifasciatus
		Basileuterus_tristriatus
		Cardellina_rubrifrons
		Catharopeza_bishopi
		Dendroica_adelaidae
		Dendroica_angelae
		Dendroica_caerulescens
		Dendroica_castanea
		Dendroica_cerulea
		Dendroica_chrysoparia
		Dendroica_coronata
		Dendroica_discolor
		Dendroica_dominica
		Dendroica_fusca
		Dendroica_graciae
		Dendroica_kirtlandii
		Dendroica_magnolia
		Dendroica_nigrescens
		Dendroica_occidentalis
		Dendroica_palmarum
		Dendroica_pensylvanica
		Dendroica_petechia
		Dendroica_pharetra
		Dendroica_pinus
		Dendroica_pityophila
		Dendroica_plumbea
		Dendroica_striata
		Dendroica_tigrina
		Dendroica_townsendi
		Dendroica_virens
		Dendroica_vitellina
		Ergaticus_ruber
		Euthlypis_lachrymosa
		Geothlypis_aequinoctialis
		Geothlypis_beldingi
		Geothlypis_flavovelata
		Geothlypis_nelsoni
		Geothlypis_poliocephala
		Geothlypis_rostrata
		Geothlypis_semiflava
		Geothlypis_speciosa
		Geothlypis_trichas
		Granatellus_pelzelni
		Granatellus_sallaei
		Granatellus_venustus
		Helmitheros_vermivorus
		Icteria_virens
		Leucopeza_semperi
		Microligea_palustris
		Mniotilta_varia
		Myioborus_albifacies
		Myioborus_albifrons
		Myioborus_brunniceps
		Myioborus_cardonai
		Myioborus_castaneocapillus
		Myioborus_flavivertex
		Myioborus_melanocephalus
		Myioborus_miniatus
		Myioborus_ornatus
		Myioborus_pariae
		Myioborus_pictus
		Myioborus_torquatus
		Oporornis_agilis
		Oporornis_formosus
		Oporornis_philadelphia
		Oporornis_tolmiei
		Parula_americana
		Parula_gutturalis
		Parula_pitiayumi
		Parula_superciliosa
		Protonotaria_citrea
		Seiurus_aurocapillus
		Seiurus_motacilla
		Seiurus_noveboracensis
		Setophaga_ruticilla
		Teretistris_fernandinae
		Vermivora_bachmanii
		Vermivora_celata
		Vermivora_chrysoptera
		Vermivora_crissalis
		Vermivora_luciae
		Vermivora_peregrina
		Vermivora_pinus
		Vermivora_ruficapilla
		Vermivora_virginiae
		Wilsonia_canadensis
		Wilsonia_citrina
		Wilsonia_pusilla
		Xenoligea_montana
		Zeledonia_coronata
		;
End;
Begin trees;
	Translate
		1 Basileuterus_basilicus,
		2 Basileuterus_belli,
		3 Basileuterus_bivittatus,
		4 Basileuterus_chrysogaster,
		5 Basileuterus_cinereicollis,
		6 Basileuterus_conspicillatus,
		7 Basileuterus_coronatus,
		8 Basileuterus_culicivorus,
		9 Basileuterus_flaveolus,
		10 Basileuterus_fraseri,
		11 Basileuterus_fulvicauda,
		12 Basileuterus_hypoleucus,
		13 Basileuterus_leucoblepharus,
		14 Basileuterus_leucophrys,
		15 Basileuterus_luteoviridis,
		16 Basileuterus_melanogenys,
		17 Basileuterus_nigrocristatus,
		18 Basileuterus_rivularis,
		19 Basileuterus_rufifrons,
		20 Basileuterus_signatus,
		21 Basileuterus_trifasciatus,
		22 Basileuterus_tristriatus,
		23 Cardellina_rubrifrons,
		24 Catharopeza_bishopi,
		25 Dendroica_adelaidae,
		26 Dendroica_angelae,
		27 Dendroica_caerulescens,
		28 Dendroica_castanea,
		29 Dendroica_cerulea,
		30 Dendroica_chrysoparia,
		31 Dendroica_coronata,
		32 Dendroica_discolor,
		33 Dendroica_dominica,
		34 Dendroica_fusca,
		35 Dendroica_graciae,
		36 Dendroica_kirtlandii,
		37 Dendroica_magnolia,
		38 Dendroica_nigrescens,
		39 Dendroica_occidentalis,
		40 Dendroica_palmarum,
		41 Dendroica_pensylvanica,
		42 Dendroica_petechia,
		43 Dendroica_pharetra,
		44 Dendroica_pinus,
		45 Dendroica_pityophila,
		46 Dendroica_plumbea,
		47 Dendroica_striata,
		48 Dendroica_tigrina,
		49 Dendroica_townsendi,
		50 Dendroica_virens,
		51 Dendroica_vitellina,
		52 Ergaticus_ruber,
		53 Euthlypis_lachrymosa,
		54 Geothlypis_aequinoctialis,
		55 Geothlypis_beldingi,
		56 Geothlypis_flavovelata,
		57 Geothlypis_nelsoni,
		58 Geothlypis_poliocephala,
		59 Geothlypis_rostrata,
		60 Geothlypis_semiflava,
		61 Geothlypis_speciosa,
		62 Geothlypis_trichas,
		63 Granatellus_pelzelni,
		64 Granatellus_sallaei,
		65 Granatellus_venustus,
		66 Helmitheros_vermivorus,
		67 Icteria_virens,
		68 Leucopeza_semperi,
		69 Microligea_palustris,
		70 Mniotilta_varia,
		71 Myioborus_albifacies,
		72 Myioborus_albifrons,
		73 Myioborus_brunniceps,
		74 Myioborus_cardonai,
		75 Myioborus_castaneocapillus,
		76 Myioborus_flavivertex,
		77 Myioborus_melanocephalus,
		78 Myioborus_miniatus,
		79 Myioborus_ornatus,
		80 Myioborus_pariae,
		81 Myioborus_pictus,
		82 Myioborus_torquatus,
		83 Oporornis_agilis,
		84 Oporornis_formosus,
		85 Oporornis_philadelphia,
		86 Oporornis_tolmiei,
		87 Parula_americana,
		88 Parula_gutturalis,
		89 Parula_pitiayumi,
		90 Parula_superciliosa,
		91 Protonotaria_citrea,
		92 Seiurus_aurocapillus,
		93 Seiurus_motacilla,
		94 Seiurus_noveboracensis,
		95 Setophaga_ruticilla,
		96 Teretistris_fernandinae,
		97 Vermivora_bachmanii,
		98 Vermivora_celata,
		99 Vermivora_chrysoptera,
		100 Vermivora_crissalis,
		101 Vermivora_luciae,
		102 Vermivora_peregrina,
		103 Vermivora_pinus,
		104 Vermivora_ruficapilla,
		105 Vermivora_virginiae,
		106 Wilsonia_canadensis,
		107 Wilsonia_citrina,
		108 Wilsonia_pusilla,
		109 Xenoligea_montana,
		110 Zeledonia_coronata
		;
tree TREE1 = [&R] (((69[&rate_range={0.0058784445799437285,0.016040945720549114},height_95%_HPD={0.0,8.000711204658728E-12},length_range={0.01946675982488,17.4464311348},height_median=3.5704772471945034E-12,length_95%_HPD={2.047026338089,13.96761529777},height=3.5311165872095688E-12,rate=0.009868967248453653,height_range={0.0,1.0800249583553523E-11},rate_median=0.009775421473438569,length=9.86091…
End;
