# Supplementary material for: Speciation and Extinction Drive the Appearance of Directional Range Size Evolution in Phylogenies and the Fossil Record
Source: PLoS Biol. 2012 Feb 21;10(2):e1001260. doi: 10.1371/journal.pbio.1001260 (PMC3283545; doi:10.1371/journal.pbio.1001260)
Supplement: Dataset S1 — Bird and mammal phylogenetic trees. (ZIP) [file pbio.1001260.s001.zip › turdus]

#NEXUS
Begin taxa;
	Dimensions ntax=67;
	Taxlabels
		Cichlherminia_lherminieri
		Nesocichla_eremita
		Platycichla_flavipes
		Platycichla_leucops
		Turdus_albicollis
		Turdus_albocinctus
		Turdus_amaurochalinus
		Turdus_assimilis
		Turdus_aurantius
		Turdus_bewsheri
		Turdus_boulboul
		Turdus_cardis
		Turdus_celaenops
		Turdus_chiguanco
		Turdus_chrysolaus
		Turdus_dissimilis
		Turdus_falcklandii
		Turdus_feae
		Turdus_fulviventris
		Turdus_fumigatus
		Turdus_fuscater
		Turdus_grayi
		Turdus_haplochrous
		Turdus_hauxwelli
		Turdus_hortulorum
		Turdus_ignobilis
		Turdus_iliacus
		Turdus_infuscatus
		Turdus_jamaicensis
		Turdus_kessleri
		Turdus_lawrencii
		Turdus_leucomelas
		Turdus_libonyanus
		Turdus_maculirostris
		Turdus_maranonicus
		Turdus_menachensis
		Turdus_merula
		Turdus_migratorius
		Turdus_mupinensis
		Turdus_naumanni
		Turdus_nigrescens
		Turdus_nigriceps
		Turdus_nudigenis
		Turdus_obscurus
		Turdus_obsoletus
		Turdus_olivaceofuscus
		Turdus_olivaceus
		Turdus_olivater
		Turdus_pallidus
		Turdus_pelios
		Turdus_philomelos
		Turdus_pilaris
		Turdus_plebejus
		Turdus_plumbeus
		Turdus_poliocephalus
		Turdus_reevei
		Turdus_rubrocanus
		Turdus_ruficollis
		Turdus_rufitorques
		Turdus_rufiventris
		Turdus_rufopalliatus
		Turdus_serranus
		Turdus_swalesi
		Turdus_tephronotus
		Turdus_torquatus
		Turdus_unicolor
		Turdus_viscivorus
		;
End;
Begin trees;
	Translate
		1 Cichlherminia_lherminieri,
		2 Nesocichla_eremita,
		3 Platycichla_flavipes,
		4 Platycichla_leucops,
		5 Turdus_albicollis,
		6 Turdus_albocinctus,
		7 Turdus_amaurochalinus,
		8 Turdus_assimilis,
		9 Turdus_aurantius,
		10 Turdus_bewsheri,
		11 Turdus_boulboul,
		12 Turdus_cardis,
		13 Turdus_celaenops,
		14 Turdus_chiguanco,
		15 Turdus_chrysolaus,
		16 Turdus_dissimilis,
		17 Turdus_falcklandii,
		18 Turdus_feae,
		19 Turdus_fulviventris,
		20 Turdus_fumigatus,
		21 Turdus_fuscater,
		22 Turdus_grayi,
		23 Turdus_haplochrous,
		24 Turdus_hauxwelli,
		25 Turdus_hortulorum,
		26 Turdus_ignobilis,
		27 Turdus_iliacus,
		28 Turdus_infuscatus,
		29 Turdus_jamaicensis,
		30 Turdus_kessleri,
		31 Turdus_lawrencii,
		32 Turdus_leucomelas,
		33 Turdus_libonyanus,
		34 Turdus_maculirostris,
		35 Turdus_maranonicus,
		36 Turdus_menachensis,
		37 Turdus_merula,
		38 Turdus_migratorius,
		39 Turdus_mupinensis,
		40 Turdus_naumanni,
		41 Turdus_nigrescens,
		42 Turdus_nigriceps,
		43 Turdus_nudigenis,
		44 Turdus_obscurus,
		45 Turdus_obsoletus,
		46 Turdus_olivaceofuscus,
		47 Turdus_olivaceus,
		48 Turdus_olivater,
		49 Turdus_pallidus,
		50 Turdus_pelios,
		51 Turdus_philomelos,
		52 Turdus_pilaris,
		53 Turdus_plebejus,
		54 Turdus_plumbeus,
		55 Turdus_poliocephalus,
		56 Turdus_reevei,
		57 Turdus_rubrocanus,
		58 Turdus_ruficollis,
		59 Turdus_rufitorques,
		60 Turdus_rufiventris,
		61 Turdus_rufopalliatus,
		62 Turdus_serranus,
		63 Turdus_swalesi,
		64 Turdus_tephronotus,
		65 Turdus_torquatus,
		66 Turdus_unicolor,
		67 Turdus_viscivorus
		;
tree TREE1 = [&R] ((((37[&rate_range={0.006725508236007608,0.01623858073530483},height_95%_HPD={0.0,5.101696842757519E-12},length_range={3.784930830702,12.46532326416},height_median=2.4016344468691386E-12,length_95%_HPD={6.076908781406,10.44965266914},height=2.6005496664311283E-12,rate=0.010228459486950628,height_range={0.0,1.000444171950221E-11},rate_median=0.010128268710453334,length=8.48077184…
End;
