# Supplementary material for: Speciation and Extinction Drive the Appearance of Directional Range Size Evolution in Phylogenies and the Fossil Record
Source: PLoS Biol. 2012 Feb 21;10(2):e1001260. doi: 10.1371/journal.pbio.1001260 (PMC3283545; doi:10.1371/journal.pbio.1001260)
Supplement: Dataset S1 — Bird and mammal phylogenetic trees. (ZIP) [file pbio.1001260.s001.zip › pikas]

#NEXUS

Begin taxa;
	Dimensions ntax=38;
	Taxlabels
		Oryctolagus_cuniculus
		Lepus_europaeus
		Ochotona_pusilla
		Ochotona_thomasi
		Ochotona_cansus_morosa
		Ochotona_annectens
		Ochotona_cansus_stevensi
		Ochotona_cansus_cansus
		Ochotona_nubrica
		Ochotona_curzoniae
		Ochotona_thibetana
		Ochotona_dauurica_dauurica
		Ochotona_dauurica_bedfordi
		Ochotona_collaris
		Ochotona_princeps
		Ochotona_hyperborea
		Ochotona_mantchurica
		Ochotona_hoffmanni
		Ochotona_coreana
		Ochotona_alpina
		Ochotona_turuchanensis
		Ochotona_pallasi_pricei
		Ochotona_pallasi_sunidica
		Ochotona_pallasi_helanshanensis
		Ochotona_huangensis
		Ochotona_forresti
		Ochotona_muliensis
		Ochotona_brookei
		Ochotona_gloveri
		Ochotona_erythrotis
		Ochotona_koslowi
		Ochotona_iliensis
		Ochotona_ladacensis
		Ochotona_himalayana
		Ochotona_rutila
		Ochotona_macrotis
		Ochotona_roylei
		Ochotona_rufescens
		;
End;

Begin trees;
	Translate
		1 Oryctolagus_cuniculus,
		2 Lepus_europaeus,
		3 Ochotona_pusilla,
		4 Ochotona_thomasi,
		5 Ochotona_cansus_morosa,
		6 Ochotona_annectens,
		7 Ochotona_cansus_stevensi,
		8 Ochotona_cansus_cansus,
		9 Ochotona_nubrica,
		10 Ochotona_curzoniae,
		11 Ochotona_thibetana,
		12 Ochotona_dauurica_dauurica,
		13 Ochotona_dauurica_bedfordi,
		14 Ochotona_collaris,
		15 Ochotona_princeps,
		16 Ochotona_hyperborea,
		17 Ochotona_mantchurica,
		18 Ochotona_hoffmanni,
		19 Ochotona_coreana,
		20 Ochotona_alpina,
		21 Ochotona_turuchanensis,
		22 Ochotona_pallasi_pricei,
		23 Ochotona_pallasi_sunidica,
		24 Ochotona_pallasi_helanshanensis,
		25 Ochotona_huangensis,
		26 Ochotona_forresti,
		27 Ochotona_muliensis,
		28 Ochotona_brookei,
		29 Ochotona_gloveri,
		30 Ochotona_erythrotis,
		31 Ochotona_koslowi,
		32 Ochotona_iliensis,
		33 Ochotona_ladacensis,
		34 Ochotona_himalayana,
		35 Ochotona_rutila,
		36 Ochotona_macrotis,
		37 Ochotona_roylei,
		38 Ochotona_rufescens
		;
tree TREE1 = [&R] ((1[&rate_range={0.010860348393405644,0.037797855849114825},height_95%_HPD={0.0,1.0409451078885468E-11},length_range={7.455778526087,23.56650566864},height_median=1.9966250874858815E-12,length_95%_HPD={9.079606514566,17.00023298324},height=3.1938044078372743E-12,rate=0.020601158732106942,height_range={0.0,1.7998047496803338E-11},rate_median=0.02012043326399112,length=12.864614142405795,length_median=12.65960850946,rate_95%_HPD={0.013728111341583504,0.028471450756150447}]:12.83126469072,2[&rate_range={0.008878130649250752,0.03702465796273864},height_95%_HPD={0.0,1.0409451078885468E-11},length_range={7.455778526087,23.56650566864},height_median=1.9966250874858815E-12,length_95%_HPD={9.079606514566,17.00023298324},height=3.1938044078372743E-12,rate=0.01820698371265133,height_range={0.0,1.7998047496803338E-11},rate_median=0.01816999648057726,length=12.864614142405795,length_median=12.65960850946,rate_95%_HPD={0.011540025210191162,0.02483427021886669}]:12.83126469072)[&height_95%_HPD={9.079606514566002,17.000232983240696},length_range={13.82747142904,32.4524142325},length_95%_HPD={20.49221527084,28.83147525223},height_range={7.455778526091002,23.56650566865},rate_95%_HPD={0.013664007110431255,0.026353560837998762},rate_range={0.010015311409997764,0.034534791603514074},height_median=12.659608509463247,rate=0.02010754700926835,height=12.86461414240898,posterior=1.0,rate_median=0.019831917281571503,length=25.040586333712103,length_median=25.148391610885]:24.88019077892,(((3[&rate_range={0.010697936308339654,0.03836451749843089},height_95%_HPD={0.0,9.00257646208047E-12},length_range={6.112361309641,21.40318226372},height_median=2.0037305148434825E-12,length_95%_HPD={7.565152695465,13.57775879544},height=3.053784578674034E-12,rate=0.02240263708922383,height_range={0.0,1.680433570072637E-11},rate_median=0.021952322658440555,length=10.383091062303237,length_median=10.28094801063,rate_95%_HPD={0.015453922212922739,0.030168789607332665}]:11.2390840725,(4[&rate_range={0.0052639646649866294,0.026038418531976675},height_95%_HPD={0.0,8.007816632016329E-12},length_range={3.037530998472,9.667987567062},height_median=2.5011104298755527E-12,length_95%_HPD={3.698495272764,6.518489370164},height=3.0816888413519306E-12,rate=0.014597210439842573,height_range={0.0,1.4004797321831575E-11},rate_median=0.014372887709358552,length=5.0102180496269195,length_median=4.939000082727,rate_95%_HPD={0.009266384228857743,0.020621361554532994}]:4.808688836511,(((((5[&rate_range={0.008155127013212585,0.038040068572403225},height_95%_HPD={0.0,8.242295734817162E-12},length_range={0.2552385503767,1.384969550076},height_median=2.5011104298755527E-12,length_95%_HPD={0.3891439260545,0.9190519206111},height=3.084200351199466E-12,rate=0.01931608499559566,height_range={0.0,1.3862688774679555E-11},rate_median=0.019161251669581776,length=0.6204509292360065,length_median=0.5974281717423,rate_95%_HPD={0.013015953121304227,0.027737986098779158}]:0.5059526309132,6[&rate_range={0.006570602532725043,0.03792670973414104},height_95%_HPD={0.0,8.242295734817162E-12},length_range={0.2552385503767,1.384969550076},height_median=2.5082158572331537E-12,length_95%_HPD={0.3629709243484,0.8605804872794},height=3.0855065887332345E-12,rate=0.018063812764300143,height_range={0.0,1.389821591146756E-11},rate_median=0.01791847431919778,length=0.5971791953254145,length_median=0.5747528487782,rate_95%_HPD={0.011092045449361338,0.025388808588625272}]:0.5059526309132)[&height_95%_HPD={0.3588379237109649,0.8076651098644732},length_range={8.187141728266E-5,0.3486072573545},length_95%_HPD={0.001036010137639,0.201388487632},height_range={0.2552385503782091,1.384969550076704},rate_95%_HPD={0.010842268178405116,0.02595967158636429},rate_range={0.006670142882027393,0.0366709024550024},height_median=0.5551694741635558,rate=0.01842983271411163,height=0.5728694505831209,posterior=0.5879218472468917,rate_median=0.018374957247486938,length=0.0886598330863571,length_median=0.079526059405785]:0.3143093143838,(7[&rate_range={0.007231530103623681,0.044187080980905104},height_95%_HPD={0.0,8.249401162174763E-12},length_range={0.2919763198063,1.67992377202},height_median=2.5082158572331537E-12,length_95%_HPD={0.4194894544515,0.940701841128},height=3.0855476058538604E-12,rate=0.019194535652915103,height_range={0.0,1.3862688774679555E-11},rate_median=0.018909519086122616,length=0.6639179851620232,length_median=0.6515324486071,rate_95%_HPD={0.011918440346142053,0.026893997895663595}]:0.7461869616401,8[&rate_range={0.007222188533519749,0.03596203695570264},height_95%_HPD={0.0,8.249401162174763E-12},length_range={0.2919763198063,1.507347439882},height_median=2.5082158572331537E-12,length_95%_HPD={0.3877810481412,0.8486555232959},height=3.085661191726362E-12,rate=0.017781518977940287,height_range={0.0,1.389821591146756E-11},rate_median=0.01772587843417652,length=0.6102616408102982,length_median=0.5959674827095001,rate_95%_HPD={0.010885056017665797,0.02429284882139899}]:0.7461869616401)[&posterior=0.44849023090586143]:0.07407498365691)[&height_95%_HPD={0.5095140425044278,1.0142448774309898},length_range={1.062855286696,3.873409175141},length_95%_HPD={1.400078781015,2.836697780223},height_range={0.3282972665230943,1.679923772020203},rate_95%_HPD={0.01409457149453531,0.02868405980335247},rate_range={0.01123437290180755,0.03769084980297151},height_median=0.713987367945851,rate=0.020871530748606003,height=0.7291220866928182,posterior=1.0,rate_median=0.020380023349420903,length=2.129385983154953,length_median=2.1146259543859998]:2.057954879781,(9[&rate_range={0.0088621208481359,0.0428081618106002},height_95%_HPD={0.0,8.213874025386758E-12},length_range={0.396502121969,1.77105777588},height_median=2.5011104298755527E-12,length_95%_HPD={0.4856546861774,1.146690565369},height=3.086314310493246E-12,rate=0.020108591127525628,height_range={0.0,1.390532133882516E-11},rate_median=0.019726777210457007,length=0.8010519492929009,length_median=0.7816639216861501,rate_95%_HPD={0.012959757926895795,0.028887810305580238}]:0.6233493956302,10[&rate_range={0.007115422276071453,0.03366783411043038},height_95%_HPD={0.0,8.213874025386758E-12},length_range={0.396502121969,1.77105777588},height_median=2.5011104298755527E-12,length_95%_HPD={0.4856546861774,1.146690565369},height=3.086314310493246E-12,rate=0.01699260130830585,height_range={0.0,1.390532133882516E-11},rate_median=0.016844906966444848,length=0.8010519492929009,length_median=0.7816639216861501,rate_95%_HPD={0.010250674903531981,0.024027938775797685}]:0.6233493956302)[&height_95%_HPD={0.48565468617810126,1.1466905653729071},length_range={0.7855630105815,3.863350318067},length_95%_HPD={1.32162437944,2.760170542209},height_range={0.3965021219746063,1.7710577758841026},rate_95%_HPD={0.012041285381745084,0.026082412905534272},rate_range={0.00820647553123492,0.04266616639685952},height_median=0.7816639216944488,rate=0.019102223019179746,height=0.8010519492959898,posterior=1.0,rate_median=0.018806467125727432,length=2.0574561205517847,length_median=2.0354609172930003]:2.254867429448)[&height_95%_HPD={2.0576459819248996,3.740064933344101},length_range={0.1495769319566,2.158391399675},length_95%_HPD={0.306843726982,1.32627624881},height_range={1.6935064448238037,4.910505386744795},rate_95%_HPD={0.011984065561765615,0.028129392236459574},rate_range={0.0069384926068073805,0.04001568026735026},height_median=2.8236132348199163,rate=0.019088771597756626,height=2.858508069847771,posterior=1.0,rate_median=0.01879411628970687,length=0.8089835376314083,length_median=0.77832823257855]:0.8413306159725,11[&rate_range={0.00890109137588659,0.032578246454698395},height_95%_HPD={0.0,8.29913915367797E-12},length_range={2.201264155634,6.015010221145},height_median=2.5011104298755527E-12,length_95%_HPD={2.708073387349,4.763176904804},height=3.0905485394070564E-12,rate=0.017588997286846455,height_range={0.0,1.389821591146756E-11},rate_median=0.017448970814656586,length=3.6768888327494933,length_median=3.6305862847655,rate_95%_HPD={0.012318179618728251,0.023501783993566387}]:3.71954744105)[&height_95%_HPD={2.7080733873490033,4.749520344245703},length_range={0.008573609171434,1.749178449638},length_95%_HPD={0.04884279138427,0.9222282747442},height_range={2.2012641556428036,5.9772446405808},rate_95%_HPD={0.010797013779718614,0.02632905112973864},rate_range={0.007072877133175442,0.03836451749843089},height_median=3.609824687155207,rate=0.018624695373283547,height=3.6586471437375327,posterior=0.933392539964476,rate_median=0.01847419078711817,length=0.4601549661398621,length_median=0.42049333467405]:0.2871375920345,(12[&rate_range={0.007071574986323242,0.044247957421985035},height_95%_HPD={0.0,8.199663170671556E-12},length_range={0.06143908786404,0.7081608996078},height_median=2.5011104298755527E-12,length_95%_HPD={0.09583544887734,0.3444301589904},height=3.083215940304452E-12,rate=0.019588078600988823,height_range={0.0,1.3706369372812333E-11},rate_median=0.01927244215352221,length=0.21265451161669527,length_median=0.2029758146458,rate_95%_HPD={0.012020104978317965,0.027747837908357276}]:0.2087156752421,13[&rate_range={0.004052701652091915,0.035614552628466196},height_95%_HPD={0.0,8.199663170671556E-12},length_range={0.06143908786404,0.7081608996078},height_median=2.5011104298755527E-12,length_95%_HPD={0.09583544887734,0.3444301589904},height=3.083215940304452E-12,rate=0.01743243411578168,height_range={0.0,1.3706369372812333E-11},rate_median=0.01725625523659534,length=0.21265451161669527,length_median=0.2029758146458,rate_95%_HPD={0.00994994440910096,0.02494040046027149}]:0.2087156752421)[&height_95%_HPD={0.09583544887760809,0.34443015899550034},length_range={2.23947645384,7.054689123527},length_95%_HPD={2.878372587304,5.051687686494},height_range={0.06143908786560104,0.7081608996086004},rate_95%_HPD={0.01433415468235525,0.027239897208305157},rate_range={0.010271126817623872,0.04062555258511366},height_median=0.20297581465040437,rate=0.02016869942573508,height=0.21265451161977822,posterior=1.0,rate_median=0.019920204261928445,length=3.8805823402088726,length_median=3.829566685625]:3.797969357843)[&height_95%_HPD={3.0292058888268016,5.261630017971903},length_range={0.006721159826868,3.148703650836},length_95%_HPD={0.2560364839387,1.725389025471},height_range={2.4618960158525027,7.2401947342509985},rate_95%_HPD={0.011396392642760428,0.027086034700514287},rate_range={0.007345953815823732,0.04559359755186926},height_median=4.058505890870251,rate=0.01932073515630403,height=4.10728785995244,posterior=0.9946714031971581,rate_median=0.019019080399639676,length=0.9091211003224009,length_median=0.8586892591548]:0.8020038034261)[&height_95%_HPD={3.698495272766003,6.5127183298731985},length_range={1.82970101202,9.943334388047},length_95%_HPD={3.113537778148,7.184384431078},height_range={3.0375309984730094,9.667987567064998},rate_95%_HPD={0.012084757869221379,0.025841329755964943},rate_range={0.008688066153108685,0.03808650700914242},height_median=4.93900008273015,rate=0.018853658768420843,height=5.0123567294366556,posterior=1.0,rate_median=0.018541819631303504,length=5.162743072422178,length_median=5.128604420378]:6.430395235985)[&posterior=0.47202486678507993]:0.6658126816825,(((14[&rate_range={0.008803931628825867,0.039069928587550776},height_95%_HPD={0.0,8.000711204658728E-12},length_range={2.016002805029,9.523490992021},height_median=2.5011104298755527E-12,length_95%_HPD={3.062554756617,6.401613168708},height=3.0873271178563857E-12,rate=0.018269015575392518,height_range={0.0,1.49000811688893E-11},rate_median=0.018034516834761927,length=4.647786026827639,length_median=4.586708045498,rate_95%_HPD={0.011703118591542454,0.024909367472002515}]:3.815031280574,15[&rate_range={0.0075442501278553285,0.04148608679188341},height_95%_HPD={0.0,8.000711204658728E-12},length_range={2.016002805029,9.523490992021},height_median=2.5011104298755527E-12,length_95%_HPD={3.062554756617,6.401613168708},height=3.0873271178563857E-12,rate=0.019452587648392312,height_range={0.0,1.49000811688893E-11},rate_median=0.01907403168369072,length=4.647786026827639,length_median=4.586708045498,rate_95%_HPD={0.012837117523369721,0.026597534254261167}]:3.815031280574)[&height_95%_HPD={3.0625547566209974,6.401613168712199},length_range={0.8417441642622,7.171893497521},length_95%_HPD={1.504931508442,4.653805336738},height_range={2.0160028050303964,9.523490992024996},rate_95%_HPD={0.011073375995203968,0.025587850286457065},rate_range={0.0074522621422645294,0.03865796042176929},height_median=4.5867080454986,rate=0.018366337940357295,height=4.647786026830735,posterior=1.0,rate_median=0.018174492439711778,length=2.963010126119161,length_median=2.898645550769]:3.802914324278,((((16[&rate_range={0.0069384926068073805,0.03404723907855085},height_95%_HPD={0.0,8.220979452744359E-12},length_range={1.614058158031,6.512016388058},height_median=2.4868995751603507E-12,length_95%_HPD={2.165270068334,4.455619416866},height=3.0960542990602598E-12,rate=0.01867713638570361,height_range={0.0,1.4807710613240488E-11},rate_median=0.018482126991363593,length=3.406011714022644,length_median=3.364244668704,rate_95%_HPD={0.012340161932264572,0.02506476272717887}]:3.276328962582,(17[&rate_range={0.008729316239164519,0.03573376238298477},height_95%_HPD={0.0,8.306244581035571E-12},length_range={1.34908038188,5.882114794446},height_median=2.5011104298755527E-12,length_95%_HPD={2.001630263501,4.032399388592},height=3.1065925438979095E-12,rate=0.019008314693187374,height_range={0.0,1.5198509117908543E-11},rate_median=0.01873635887890933,length=2.9760479038753496,length_median=2.9224874330695,rate_95%_HPD={0.012282425490142215,0.025626099493613705}]:2.608622786883,18[&rate_range={0.008323728668655628,0.035138240940670994},height_95%_HPD={0.0,8.398615136684384E-12},length_range={1.34908038188,5.882114794446},height_median=2.5011104298755527E-12,length_95%_HPD={1.927811193309,4.070367892165},height=3.1053273234847664E-12,rate=0.019605984970661527,height_range={0.0,1.5198509117908543E-11},rate_median=0.01944651323177117,length=3.016503846227819,length_median=2.9569637186330002,rate_95%_HPD={0.013260003011453903,0.026780189400233422}]:2.608622786883)[&height_95%_HPD={1.9293549101634326,3.9084384268580052},length_range={0.002009889991014,2.595680968095},length_95%_HPD={0.002009889991014,1.17974402267},height_range={1.3490803818809027,5.882114794450295},rate_95%_HPD={0.011218685652269491,0.026771308539041985},rate_range={0.007297334043889528,0.03479491981062587},height_median=2.877995081591898,rate=0.01852829848412478,height=2.9285384560333307,posterior=0.7730905861456483,rate_median=0.018229265901311735,length=0.5886766410573614,length_median=0.5482293258675]:0.6677061756993)[&posterior=0.43872113676731794]:0.6718742619417,19[&rate_range={0.009512412808623975,0.04148608679188341},height_95%_HPD={0.0,8.199663170671556E-12},length_range={1.536378320986,7.330495489234},height_median=2.4940050025179517E-12,length_95%_HPD={2.1631769921,4.837841425682},height=3.104084189213499E-12,rate=0.021166158092737145,height_range={0.0,1.440270125385723E-11},rate_median=0.020590245928026354,length=3.5150864275893188,length_median=3.4613959324990002,rate_95%_HPD={0.013437268330997645,0.029567283324011887}]:3.948203224524)[&height_95%_HPD={2.604750113142508,4.819047474608595},length_range={0.008675962530717,2.762389037294},length_95%_HPD={0.08457236962478,1.430556454511},height_range={2.082533960156603,6.587779273584303},rate_95%_HPD={0.011463524099194492,0.027581697215074932},rate_range={0.007337143952707064,0.04004995775004894},height_median=3.655026138437197,rate=0.019095676049495722,height=3.708709322399832,posterior=0.8845470692717584,rate_median=0.018759496916491723,length=0.7557564169262809,length_median=0.7154530951874001]:0.7425952411554,(20[&rate_range={0.00835012164857372,0.032974713884515804},height_95%_HPD={0.0,8.29913915367797E-12},length_range={0.3270589327201,2.066042445827},height_median=2.454925152051146E-12,length_95%_HPD={0.4687831782567,1.325401699426},height=3.092066172870203E-12,rate=0.017160283050977162,height_range={0.0,1.4502177236863645E-11},rate_median=0.017104731743078472,length=0.87160044558029,length_median=0.8475012726736,rate_95%_HPD={0.010392844375484496,0.023877321626661372}]:0.6312100600843,21[&rate_range={0.00774430962044714,0.04248758852021091},height_95%_HPD={0.0,8.29913915367797E-12},length_range={0.3270589327201,2.066042445827},height_median=2.454925152051146E-12,length_95%_HPD={0.4687831782567,1.325401699426},height=3.092066172870203E-12,rate=0.01912787399865601,height_range={0.0,1.4502177236863645E-11},rate_median=0.018880892811708357,length=0.87160044558029,length_median=0.8475012726736,rate_95%_HPD={0.011254837038292956,0.026954408860152483}]:0.6312100600843)[&height_95%_HPD={0.46878317825829896,1.325401699427104},length_range={1.429820802403,6.688485669783},length_95%_HPD={2.288969582211,4.826521513098},height_range={0.32705893272049735,2.0660424458313003},rate_95%_HPD={0.010300261743943427,0.02213732595084958},rate_range={0.006741803894334116,0.027687669921864725},height_median=0.8475012726742968,rate=0.015888444508030154,height=0.8716004455833825,posterior=1.0,rate_median=0.01577563792922368,length=3.5198594449917846,length_median=3.4726289028345]:4.059588405595)[&height_95%_HPD={3.2852436573082997,5.813729326237201},length_range={0.009381121363278,3.659045442758},length_95%_HPD={0.2773677965043,1.878023346853},height_range={2.9083978869432983,7.679127030192998},rate_95%_HPD={0.010755885326321001,0.026034964331702826},rate_range={0.005119151320063724,0.034499887127949304},height_median=4.390500704822095,rate=0.01839267696152233,height=4.451229131809205,posterior=0.9862344582593251,rate_median=0.01826510515894131,length=1.0870373656816803,length_median=1.042843745455]:0.6266498482263,((22[&rate_range={0.008310122038543345,0.041263701922482465},height_95%_HPD={0.0,8.199663170671556E-12},length_range={0.2176280567889,1.420508571893},height_median=2.4940050025179517E-12,length_95%_HPD={0.3044881584057,0.8567026504015},height=3.0922586378208306E-12,rate=0.019941303381261176,height_range={0.0,1.4097167877480388E-11},rate_median=0.01960550853877141,length=0.5733086737350616,length_median=0.55462808154665,rate_95%_HPD={0.01314059627017755,0.0284874485260736}]:0.7939938319607,23[&rate_range={0.005317834960325155,0.037053858740116755},height_95%_HPD={0.0,8.199663170671556E-12},length_range={0.2176280567889,1.420508571893},height_median=2.4940050025179517E-12,length_95%_HPD={0.3044881584057,0.8567026504015},height=3.0922586378208306E-12,rate=0.0175455605535371,height_range={0.0,1.4097167877480388E-11},rate_median=0.017430529026804625,length=0.5733086737350616,length_median=0.55462808154665,rate_95%_HPD={0.01011677131842478,0.024362031281733466}]:0.7939938319607)[&height_95%_HPD={0.3044881584119068,0.8567026504040882},length_range={0.2511672771784,1.949723926372},length_95%_HPD={0.3928760676235,1.22202832364},height_range={0.21762805678941533,1.4205085718938975},rate_95%_HPD={0.011702193617510931,0.026635436476878292},rate_range={0.006908542228629477,0.03372824075021001},height_median=0.554628081548401,rate=0.018782268875266656,height=0.5733086737381544,posterior=1.0,rate_median=0.018648004292296287,length=0.7562083396961611,length_median=0.7277071244786]:0.6696679573407,24[&rate_range={0.007276200123627663,0.03445985081766087},height_95%_HPD={0.0,8.093081760307541E-12},length_range={0.7236040971247,3.123769709576},height_median=2.5011104298755527E-12,length_95%_HPD={0.8552333436265,1.821126469256},height=3.1075296273460478E-12,rate=0.01769269690763543,height_range={0.0,1.389821591146756E-11},rate_median=0.017588217735432093,length=1.3295170134312098,length_median=1.3016934438495,rate_95%_HPD={0.01049695865222158,0.024593832704814144}]:1.463661789301)[&height_95%_HPD={0.8552333436374084,1.8211264692589992},length_range={2.50366537482,8.454567324414},length_95%_HPD={2.933133552168,5.545478001725},height_range={0.7236040971258006,3.123769709577303},rate_95%_HPD={0.012889801171180163,0.025662532147805426},rate_range={0.008548816146601761,0.03414726609789725},height_median=1.3016934438545,rate=0.018827014594293652,height=1.329517013434317,posterior=1.0,rate_median=0.018757930646298993,length=4.199817196296824,length_median=4.140732162026]:3.853786524604)[&height_95%_HPD={4.1361488973739995,7.099480728786006},length_range={0.5472943791534,4.573448902487},length_95%_HPD={0.9879691736966,3.160966927577},height_range={3.643416844694599,10.435669944253899},rate_95%_HPD={0.011792918330232105,0.026023715406084558},rate_range={0.007317566527907187,0.04266616639685952},height_median=5.445916854133856,rate=0.018607749439276237,height=5.538030685431504,posterior=0.9995559502664298,rate_median=0.018367055885817146,length=2.0735057851264695,length_median=2.033153616789]:2.300497290946)[&height_95%_HPD={5.757667617683701,9.519485640368},length_range={0.9248254923827,6.886748490564},length_95%_HPD={1.550143454286,4.668114452744},height_range={4.800186932988304,12.782413955821998},rate_95%_HPD={0.01157918956931191,0.026083575891517604},rate_range={0.007801828443573221,0.03873917699555658},height_median=7.5082661918488505,rate=0.018512695644125627,height=7.611009888092622,posterior=1.0,rate_median=0.018290484146389348,length=3.0552085749499596,length_median=2.9880229285225]:3.414397860668,25[&rate_range={0.011428681492150745,0.03438845069054186},height_95%_HPD={0.0,9.00968188943807E-12},length_range={5.988236163892,15.5919389507},height_median=1.9966250874858815E-12,length_95%_HPD={7.649677914497,13.04807475291},height=3.0650074939098184E-12,rate=0.02006316709861566,height_range={0.0,1.760014356477768E-11},rate_median=0.019858618783265815,length=10.295287145199868,length_median=10.19766424236,rate_95%_HPD={0.014348508036592132,0.025760383489378952}]:11.03234346552)[&posterior=0.35790408525754885]:0.8725532886585)[&height_95%_HPD={8.870420841489103,14.100568571196},length_range={0.02590037174488,6.669552101966},length_95%_HPD={0.5813302922438,3.299529968987},height_range={7.722341100267197,16.653001655673},rate_95%_HPD={0.011232695416411389,0.026519719835780636},rate_range={0.005604132873047051,0.046704198694547436},height_median=11.142253911029997,rate=0.019195007707426905,height=11.247061364531298,posterior=0.9782415630550622,rate_median=0.018902164743442328,length=1.9371828443785182,length_median=1.875557378005]:1.783009443816,((26[&rate_range={0.00774430962044714,0.026381801812309303},height_95%_HPD={0.0,8.597567102697212E-12},length_range={5.450932510449,16.4471940081},height_median=2.2026824808563106E-12,length_95%_HPD={6.359057487084,11.35406690557},height=3.101083629081581E-12,rate=0.016823796769268005,height_range={0.0,1.4296119843493216E-11},rate_median=0.016759716455517812,length=8.655032168355529,length_median=8.532649836585001,rate_95%_HPD={0.011782469450628264,0.022718415400286636}]:7.372087737026,(((27[&rate_range={0.00785012480387937,0.041263701922482465},height_95%_HPD={0.0,8.199663170671556E-12},length_range={0.1441892714195,2.687379352474},height_median=2.5011104298755527E-12,length_95%_HPD={0.1862485135901,1.278801588016},height=3.094886888703993E-12,rate=0.019504211081952685,height_range={0.0,1.4303225270850817E-11},rate_median=0.0192219205923959,length=0.7180415590435263,length_median=0.6706438235726,rate_95%_HPD={0.012099366966186003,0.027432557337399677}]:0.7348885278328,28[&rate_range={0.005604132873047051,0.03449633599747608},height_95%_HPD={0.0,8.199663170671556E-12},length_range={0.1441892714195,2.687379352474},height_median=2.5011104298755527E-12,length_95%_HPD={0.1862485135901,1.278801588016},height=3.094886888703993E-12,rate=0.017543233618868434,height_range={0.0,1.4303225270850817E-11},rate_median=0.01751510508923613,length=0.7180415590435263,length_median=0.6706438235726,rate_95%_HPD={0.010066107835621087,0.024574386486631277}]:0.7348885278328)[&height_95%_HPD={0.18624851359119532,1.2788015880169041},length_range={0.4062398838745,5.57584191729},length_95%_HPD={0.6724604376165,2.992006481457},height_range={0.14418927141949922,2.6873793524800007},rate_95%_HPD={0.011623001247576712,0.02683876642709909},rate_range={0.006427116989322832,0.04709887837633178},height_median=0.6706438235748067,rate=0.018620556553925482,height=0.7180415590466206,posterior=1.0,rate_median=0.018437321853203896,length=1.7386175944857862,length_median=1.666441101108]:1.631555632004,29[&rate_range={0.007396552187956471,0.038543638160945554},height_95%_HPD={0.0,8.000711204658728E-12},length_range={1.021698115261,6.761872635569},height_median=2.4513724383723456E-12,length_95%_HPD={1.231658208271,3.750993053393},height=3.0795843475475256E-12,rate=0.01854961029852483,height_range={0.0,1.4303225270850817E-11},rate_median=0.018329755595140728,length=2.4566591535293227,length_median=2.3837501101200003,rate_95%_HPD={0.01182053689712926,0.02645180186643414}]:2.366444159837)[&height_95%_HPD={1.2316582082714973,3.7509930533977993},length_range={0.3246623752966,8.06967752916},length_95%_HPD={0.6622947033456,4.516343885909},height_range={1.0216981152632059,6.761872635574001},rate_95%_HPD={0.01024989782936865,0.025629542137919247},rate_range={0.005943524360250749,0.05006625579135961},height_median=2.3837501101210528,rate=0.01833373592233765,height=2.4566591535324074,posterior=1.0,rate_median=0.018208082185302767,length=2.47909363521603,length_median=2.295311333571]:1.995221824796,30[&rate_range={0.006210845673446626,0.0276759782043578},height_95%_HPD={0.0,8.000711204658728E-12},length_range={2.128087650188,12.12207042605},height_median=2.4940050025179517E-12,length_95%_HPD={2.790816855644,7.434913982795},height=3.0940854772702315E-12,rate=0.0161052066067423,height_range={0.0,1.4303225270850817E-11},rate_median=0.016094144441306434,length=4.935898835935609,length_median=4.7322413681925,rate_95%_HPD={0.009580093619408474,0.021993996263436698}]:4.361665984634)[&height_95%_HPD={2.790816855645197,7.433433104863997},length_range={0.7969452668411,10.19744872995},length_95%_HPD={1.711656066981,7.219856269654},height_range={2.128087650196008,12.122070426057999},rate_95%_HPD={0.009076078033277845,0.022750682843901103},rate_range={0.005920134438430949,0.033777571815914925},height_median=4.732028320392999,rate=0.01624458591580174,height=4.933572392236062,posterior=0.9995559502664298,rate_median=0.01620283524457276,length=4.22433220525989,length_median=4.01063574087]:3.010421752393)[&height_95%_HPD={6.1325659751645,10.3459376155498},length_range={0.03625612611144,4.390207107821},length_95%_HPD={0.288637376814,2.186968571077},height_range={5.450932510449004,16.447194008099995},rate_95%_HPD={0.011469167508787575,0.024699919824437165},rate_range={0.006745993285923033,0.038040068572403225},height_median=8.0680344723197,rate=0.017821458904952427,height=8.165701796144585,posterior=0.5213143872113677,rate_median=0.017743209144679306,length=1.1752132632329657,length_median=1.13156794022]:1.37297419679,((((31[&rate_range={0.007072877133175442,0.03048952166689452},height_95%_HPD={0.0,8.107292615022743E-12},length_range={1.924917005115,8.497586938028},height_median=2.5011104298755527E-12,length_95%_HPD={2.920605112644,6.490732522356},height=3.087428083076387E-12,rate=0.016984047222907844,height_range={0.0,1.3798739928461146E-11},rate_median=0.016902201848458177,length=4.699508075328519,length_median=4.6324047494839995,rate_95%_HPD={0.011030046132203902,0.02316860745788943}]:4.194204782809,32[&rate_range={0.01130381269899463,0.04559359755186926},height_95%_HPD={0.0,8.093081760307541E-12},length_range={1.924917005115,9.73892109202},height_median=2.497557716196752E-12,length_95%_HPD={2.901315440985,7.005675588868},height=3.0916749326426972E-12,rate=0.022209632316107644,height_range={0.0,1.3812950783176348E-11},rate_median=0.02141984322924962,length=4.833372320618229,length_median=4.6851577526485,rate_95%_HPD={0.014812632918294178,0.03183216943623489}]:4.194204782809)[&height_95%_HPD={2.901315440987929,6.0589581167948054},length_range={0.003640532509268,3.569279495114},length_95%_HPD={0.003640532509268,2.098668811366},height_range={1.9249170051184095,8.065428055646205},rate_95%_HPD={0.01105968044952919,0.026215499002732498},rate_range={0.00785012480387937,0.03944150596402116},height_median=4.342550932539176,rate=0.01851538720429253,height=4.411684944429185,posterior=0.6558614564831261,rate_median=0.018251721129379304,length=1.0461209090664396,length_median=0.9689281756053]:0.8477315091758,33[&rate_range={0.009845166861095048,0.03558354098180786},height_95%_HPD={0.0,8.22808488010196E-12},length_range={3.240041091315,9.633269308194},height_median=2.5011104298755527E-12,length_95%_HPD={3.805669315803,7.002727314154},height=3.0938456848727283E-12,rate=0.019878900854270836,height_range={0.0,1.3812950783176348E-11},rate_median=0.019710140959908078,length=5.357579046135342,length_median=5.2731795389735,rate_95%_HPD={0.013600698401256293,0.02620927067228447}]:5.041936291985)[&height_95%_HPD={3.907613607789699,7.171517953398794},length_range={0.01740159519261,3.925173542242},length_95%_HPD={0.3608622600521,2.248945712256},height_range={3.4097429556264984,9.670387379540102},rate_95%_HPD={0.011764519308170412,0.02749239915946667},rate_range={0.008526189686909748,0.035948297916024705},height_median=5.408652902727848,rate=0.018852129990701502,height=5.513091002973857,posterior=0.8650088809946714,rate_median=0.018626719288868495,length=1.2648276949126653,length_median=1.2245987151115]:1.586157436347,((34[&rate_range={0.011445060371366552,0.038994351114731526},height_95%_HPD={0.0,8.100187187665142E-12},length_range={2.486521079988,9.951933938039},height_median=2.5011104298755527E-12,length_95%_HPD={3.453531703244,7.847103997652},height=3.0932493590420946E-12,rate=0.02154865880380765,height_range={0.0,1.3997691894473974E-11},rate_median=0.021105801064033477,length=5.625555930923602,length_median=5.571907217732,rate_95%_HPD={0.014789200633042055,0.02917764228272176}]:5.116079471328,35[&rate_range={0.008409560006663905,0.03663866146609068},height_95%_HPD={0.0,8.199663170671556E-12},length_range={2.486521079988,10.11642529017},height_median=2.497557716196752E-12,length_95%_HPD={3.379556512675,7.994610832166},height=3.096445539287765E-12,rate=0.019309177558775478,height_range={0.0,1.3997691894473974E-11},rate_median=0.01895543313053112,length=5.692181511962297,length_median=5.5889326092745,rate_95%_HPD={0.011964184181364051,0.026899207995365368}]:5.116079471328)[&height_95%_HPD={3.4306544909009915,7.478994532600524},length_range={0.00152842414206,4.782957932571},length_95%_HPD={0.008342424949756,2.702562244363},height_range={2.4865210799881012,9.951933938040707},rate_95%_HPD={0.011791250703260387,0.02747271493938635},rate_range={0.006570602532725043,0.04087505816063582},height_median=5.208187146047884,rate=0.01905293881477492,height=5.269255142721913,posterior=0.6438721136767318,rate_median=0.01883768626124157,length=1.3200864788938151,length_median=1.236039933521]:0.8424343500723,(36[&rate_range={0.006886329968993097,0.03789091760532705},height_95%_HPD={0.0,8.199663170671556E-12},length_range={0.6276588397781,3.767105394965},height_median=2.5011104298755527E-12,length_95%_HPD={0.8414190499643,2.095780787934},height=3.07813612767313E-12,rate=0.017907424676831474,height_range={0.0,1.390532133882516E-11},rate_median=0.0178333857337064,length=1.463863296147363,length_median=1.4186007201259998,rate_95%_HPD={0.010653797155619614,0.024863452591065212}]:1.242496879309,37[&rate_range={0.005920134438430949,0.038545513489407664},height_95%_HPD={0.0,8.199663170671556E-12},length_range={0.6276588397781,3.767105394965},height_median=2.5011104298755527E-12,length_95%_HPD={0.8414190499643,2.095780787934},height=3.07813612767313E-12,rate=0.018764180878996145,height_range={0.0,1.390532133882516E-11},rate_median=0.01858810542004227,length=1.463863296147363,length_median=1.4186007201259998,rate_95%_HPD={0.011231596854872662,0.026041930346754883}]:1.242496879309)[&height_95%_HPD={0.8414190499690832,2.095780787939397},length_range={2.221241724387,9.942098655366},length_95%_HPD={3.244312182638,6.743302635573},height_range={0.6276588397784977,3.7671053949686026},rate_95%_HPD={0.011281114289135743,0.02384619455341914},rate_range={0.0068119634910608125,0.03744230666233578},height_median=1.4186007201280546,rate=0.01753280501372905,height=1.4638632961504323,posterior=1.0,rate_median=0.01738226045789284,length=5.015055782622631,length_median=4.966022554459]:4.716016942092)[&posterior=0.3858792184724689]:0.669579906931)[&height_95%_HPD={5.081715560265202,8.801908062497397},length_range={0.06504770607213,4.353568432871},length_95%_HPD={0.1653327287159,1.816687683176},height_range={4.411004391800098,11.8806769045055},rate_95%_HPD={0.011331099867087965,0.026175797449617486},rate_range={0.006946200645054152,0.03702465796273864},height_median=6.8809231684395,rate=0.018725733449545184,height=6.976710956858917,posterior=0.9138543516873889,rate_median=0.018544613816789048,length=0.9541210204092397,length_median=0.8886225071371]:0.5835490108755,38[&rate_range={0.008579193778072397,0.03519445969044171},height_95%_HPD={0.0,8.007816632016329E-12},length_range={3.485911612087,13.45172551012},height_median=2.4940050025179517E-12,length_95%_HPD={5.443449077724,10.06405016578},height=3.0917822081889488E-12,rate=0.018872101821234194,height_range={0.0,1.3997691894473974E-11},rate_median=0.01853374602704516,length=7.814524248909989,length_median=7.7520748078845,rate_95%_HPD={0.012578266174913515,0.025286043310264277}]:7.211642739207)[&height_95%_HPD={5.887216320500503,10.064050165784199},length_range={0.1061183344408,4.977889592954},length_95%_HPD={0.3766934733377,2.458507552905},height_range={4.720455676288495,13.451725510124003},rate_95%_HPD={0.010919593614184056,0.026051852085365996},rate_range={0.006505896829269725,0.04438224915444828},height_median=7.798075328001367,rate=0.01903528443965589,height=7.907107841093975,posterior=0.9968916518650088,rate_median=0.018813949413731823,length=1.3609560292945282,length_median=1.293885964328]:1.533419194609)[&height_95%_HPD={7.443751304976001,12.634536220437997},length_range={0.8089830007407,7.852136544624},length_95%_HPD={1.842277046976,5.063374787408},height_range={6.160751790399601,17.995795427176},rate_95%_HPD={0.010346386182884616,0.025113131653176277},rate_range={0.007304538113647352,0.03316487194603122},height_median=9.610056031983804,rate=0.017557302044319267,height=9.7733752086824,posterior=1.0,rate_median=0.017420260683362988,length=3.386368770418306,length_median=3.370908610973]:4.942844264178)[&height_95%_HPD={10.335441130959996,16.331232515832},length_range={15.45955443539,31.53506484266},length_95%_HPD={21.33387260888,27.84392752634},height_range={9.098258957823198,22.11710436436},rate_95%_HPD={0.014036989518318426,0.02689175442257893},rate_range={0.008883524027734123,0.03512868284167659},height_median=13.070195383715,rate=0.020067937541906333,height=13.193389341555152,posterior=1.0,rate_median=0.019744623143123172,length=24.71181113456595,length_median=24.79573650767]:24.02354927164)[&height_95%_HPD={37.01709937347,39.9315968298755},height_median=37.5577627529169,height=37.90520047612111,posterior=1.0,height_range={37.01709937347,45.5868878326621},length=0.0];
End;
