# Supplementary material for: Speciation and Extinction Drive the Appearance of Directional Range Size Evolution in Phylogenies and the Fossil Record
Source: PLoS Biol. 2012 Feb 21;10(2):e1001260. doi: 10.1371/journal.pbio.1001260 (PMC3283545; doi:10.1371/journal.pbio.1001260)
Supplement: Dataset S1 — Bird and mammal phylogenetic trees. (ZIP) [file pbio.1001260.s001.zip › pteroglossus]

#NEXUS

Begin taxa;
	Dimensions ntax=13;
	Taxlabels
		Pteroglossus_viridis
		Pteroglossus_inscriptus
		Baillonius_bailloni
		Pteroglossus_torquatus
		Pteroglossus_sanguineus
		Pteroglossus_erythropygius
		Pteroglossus_aracari
		Pteroglossus_castanotis
		Pteroglossus_pluricinctus
		Pteroglossus_azara
		Pteroglossus_mariae
		Pteroglossus_beauharnaesii
		Pteroglossus_bitorquatus
		;
End;

Begin trees;
	Translate
		1 Pteroglossus_viridis,
		2 Pteroglossus_inscriptus,
		3 Baillonius_bailloni,
		4 Pteroglossus_torquatus,
		5 Pteroglossus_sanguineus,
		6 Pteroglossus_erythropygius,
		7 Pteroglossus_aracari,
		8 Pteroglossus_castanotis,
		9 Pteroglossus_pluricinctus,
		10 Pteroglossus_azara,
		11 Pteroglossus_mariae,
		12 Pteroglossus_beauharnaesii,
		13 Pteroglossus_bitorquatus
		;
tree TREE1 = [&R] (((1[&rate_range={0.0028097975223224827,0.03330281315428571},height_95%_HPD={0.0,1.3997691894473974E-12},length_range={0.5209638143496,5.665568702288},height_median=3.9968028886505635E-13,length_95%_HPD={0.7998435226468,2.997984006571},height=5.188338410962032E-13,rate=0.010913375856691578,height_range={0.0,4.4995118742008344E-12},rate_median=0.010321522388588331,length=1.8505372758798393,length_median=1.743964398505,rate_95%_HPD={0.0042897422361080975,0.017951325944758473}]:2.15194130015,2[&rate_range={0.0018213522536226982,0.031020139090493726},height_95%_HPD={0.0,1.3997691894473974E-12},length_range={0.5209638143496,5.665568702288},height_median=3.9968028886505635E-13,length_95%_HPD={0.7998435226468,2.997984006571},height=5.188338410962032E-13,rate=0.008792132596494109,height_range={0.0,4.4995118742008344E-12},rate_median=0.008375405561371337,length=1.8505372758798393,length_median=1.743964398505,rate_95%_HPD={0.0036130186598746796,0.014869980857421757}]:2.15194130015)[&height_95%_HPD={0.7998435226477998,2.9979840065709995},length_range={0.6385112892158,14.86190270841},length_95%_HPD={1.194944029151,5.474559843134},height_range={0.5209638143503001,5.665568702288601},rate_95%_HPD={0.0036457179379711375,0.01783284274697405},rate_range={0.0021968330988375697,0.04014655674943374},height_median=1.7439643985051,rate=0.010493357853041807,height=1.850537275880359,posterior=1.0,rate_median=0.009918755277958834,length=3.0405605002441742,length_median=2.8263087409764998]:4.358771558499,3[&rate_range={0.0019223350429540245,0.02624210398589432},height_95%_HPD={0.0,1.3002932064409833E-12},length_range={1.956008663603,17.28762998182},height_median=4.005684672847565E-13,length_95%_HPD={2.669566152512,7.608453475112},height=5.280906953096942E-13,rate=0.01072799432049519,height_range={0.0,6.998845947236987E-12},rate_median=0.010480031674697864,length=4.903402368834267,length_median=4.6442993543425,rate_95%_HPD={0.0054216407560020875,0.016751929592577167}]:6.510712858649)[&height_95%_HPD={2.7064069357497997,6.881920346727499},length_range={0.03059355648601,9.85038632006},length_95%_HPD={0.03889059867043,3.444995454758},height_range={1.9560086636030998,17.287629981827},rate_95%_HPD={0.0030015764200176324,0.01783289323007179},rate_range={0.0011932030835324033,0.04106222401988981},height_median=4.536983246002,rate=0.009885482478222745,height=4.673716077309416,posterior=0.9098579040852576,rate_median=0.00923856827386156,length=1.8394446082364486,length_median=1.73114897935]:0.6757734471883,(((4[&rate_range={0.0018072075993039848,0.03248047212546158},height_95%_HPD={0.0,1.2008172234345693E-12},length_range={0.3201553854599,3.889991903115},height_median=5.000444502911705E-13,length_95%_HPD={0.4355098429934,1.669289490376},height=5.29686024664795E-13,rate=0.009734616901244806,height_range={0.0,3.701927653310122E-12},rate_median=0.00931012473648292,length=0.9365095932297293,length_median=0.86798397617545,rate_95%_HPD={0.002848250361556639,0.01595531132263205}]:0.7253506241711,(5[&rate_range={2.2961444601251918E-4,0.02236361457591074},height_95%_HPD={0.0,1.2994050280212832E-12},length_range={0.03246507799348,0.9021943051812},height_median=5.000444502911705E-13,length_95%_HPD={0.04581765350114,0.420719943652},height=5.291184896976775E-13,rate=0.006953631919365684,height_range={0.0,3.701927653310122E-12},rate_median=0.006606610078646036,length=0.20915074568471526,length_median=0.18613951059380002,rate_95%_HPD={0.0016720883745098155,0.012485842084280899}]:0.159510357662,6[&rate_range={0.002175990285374209,0.043464693590166366},height_95%_HPD={0.0,1.2994050280212832E-12},length_range={0.03246507799348,0.9021943051812},height_median=5.000444502911705E-13,length_95%_HPD={0.04581765350114,0.420719943652},height=5.291184896976775E-13,rate=0.010980343668938942,height_range={0.0,3.701927653310122E-12},rate_median=0.010355005964603193,length=0.20915074568471526,length_median=0.18613951059380002,rate_95%_HPD={0.003308298373297091,0.019034310114359257}]:0.159510357662)[&height_95%_HPD={0.04581765350129974,0.4207199436521005},length_range={0.1327738000375,3.210140075572},length_95%_HPD={0.21781840036,1.37114524439},height_range={0.032465077994300096,0.9021943051820989},rate_95%_HPD={0.0029313607798926197,0.015711703104883894},rate_range={0.0011845290994396828,0.02755509630699665},height_median=0.18613951059400025,rate=0.009032311019486818,height=0.20915074568524408,posterior=1.0,rate_median=0.008629615581155149,length=0.7273588475450117,length_median=0.66682734747995]:0.5658402665091)[&height_95%_HPD={0.4355098429950006,1.6692894903760997},length_range={1.027368739914,10.26023652663},length_95%_HPD={1.697461047986,4.993126729596},height_range={0.3201553854599002,3.889991903115101},rate_95%_HPD={0.005943695732687956,0.021550725299719242},rate_range={0.0019352937868734215,0.04113109050093794},height_median=0.8679839761761001,rate=0.013950271999788244,height=0.9365095932302591,posterior=1.0,rate_median=0.013690377646456774,length=3.0529673871627994,length_median=2.887561285834]:2.818290322745,((7[&rate_range={0.0014331583092399309,0.033317070056712667},height_95%_HPD={0.0,1.3002932064409833E-12},length_range={0.4602767928347,10.70662685006},height_median=5.000444502911705E-13,length_95%_HPD={0.8114446958669,2.450132331049},height=5.461508490374509E-13,rate=0.011406669729838155,height_range={0.0,3.89910326248355E-12},rate_median=0.011069978603664092,length=1.6385537787904048,length_median=1.581311426072,rate_95%_HPD={0.005388733084727201,0.017984087203798047}]:1.758712974776,(8[&rate_range={0.0014331583092399309,0.02429195257164952},height_95%_HPD={0.0,1.3002932064409833E-12},length_range={0.4492375425568,7.464452136872},height_median=5.000444502911705E-13,length_95%_HPD={0.6197266603867,1.967694806238},height=5.408178345653438E-13,rate=0.00969739906402951,height_range={0.0,4.39825953435502E-12},rate_median=0.009361013541369263,length=1.2638877499434313,length_median=1.20408844023,rate_95%_HPD={0.004381812794488568,0.016139938819401657}]:1.432018990857,9[&rate_range={0.0014331583092399309,0.030505563414640318},height_95%_HPD={0.0,1.3002932064409833E-12},length_range={0.4492375425568,7.464452136872},height_median=5.000444502911705E-13,length_95%_HPD={0.6232845917689,2.231793901521},height=5.40105556489865E-13,rate=0.010065913215047682,height_range={0.0,4.39825953435502E-12},rate_median=0.009642846411212309,length=1.3631997777931244,length_median=1.2821506477185,rate_95%_HPD={0.004334964625072219,0.016680712624427683}]:1.432018990857)[&height_95%_HPD={0.6021366178456002,1.9286276566735001},length_range={0.006662158213515,2.874902054126},length_95%_HPD={0.03477854558462,1.001544526454},height_range={0.44923754255689996,7.464452136873302},rate_95%_HPD={0.003209184170966778,0.016827868588338433},rate_range={0.0012730873522736642,0.03415854737877842},height_median=1.1821343152443502,rate=0.009135578212971122,height=1.242765789562769,posterior=0.7690941385435168,rate_median=0.008711604418906678,length=0.48565131236885484,length_median=0.44108889855550004]:0.3266939839189)[&height_95%_HPD={0.9890438148923,2.517490794556},length_range={0.2125014677086,4.234876841797},length_95%_HPD={0.3032652138301,1.809002061665},height_range={0.6973228809798,8.118714295183802},rate_95%_HPD={0.003681649173503586,0.017836454865593432},rate_range={0.0019995237125997414,0.036127728530833306},height_median=1.6774491785820511,rate=0.010322171901104843,height=1.733284808756699,posterior=0.9982238010657194,rate_median=0.009704486656441658,length=0.9958366889782347,length_median=0.9198022518572]:0.6145977723849,(10[&rate_range={5.037450483250445E-4,0.025767954679342526},height_95%_HPD={0.0,1.2994050280212832E-12},length_range={0.01546644323408,1.694787230684},height_median=5.000444502911705E-13,length_95%_HPD={0.03970349320025,0.5355698489986},height=5.362680893390292E-13,rate=0.007405156033886281,height_range={0.0,4.318323476582009E-12},rate_median=0.007013245038114371,length=0.24156260373139235,length_median=0.203557895831,rate_95%_HPD={0.0015694456343681232,0.013587488796624622}]:0.2439132732179,11[&rate_range={0.0011608463482065793,0.04234153031770177},height_95%_HPD={0.0,1.2994050280212832E-12},length_range={0.01546644323408,1.694787230684},height_median=5.000444502911705E-13,length_95%_HPD={0.03970349320025,0.5355698489986},height=5.362680893390292E-13,rate=0.009731145966075449,height_range={0.0,4.318323476582009E-12},rate_median=0.009201917523040424,length=0.24156260373139235,length_median=0.203557895831,rate_95%_HPD={0.0022996979829736845,0.01726488494890487}]:0.2439132732179)[&height_95%_HPD={0.03970349320130051,0.5355698489992005},length_range={0.8542051224018,9.120816443881},length_95%_HPD={1.492432402763,3.698123496776},height_range={0.015466443234300797,1.6947872306849998},rate_95%_HPD={0.0026594894212731003,0.008826839300418816},rate_range={0.0013715375223350519,0.012489301686171555},height_median=0.20355789583125006,rate=0.005673428745336054,height=0.2415626037319283,posterior=1.0,rate_median=0.005555774036845937,length=2.488711974673569,length_median=2.404631894906]:2.129397473943)[&height_95%_HPD={1.7272768982029998,3.8822906155098007},length_range={0.08968947177479,5.655133049317},length_95%_HPD={0.2279142914664,2.01098050676},height_range={1.3045788041983997,7.6124588649802005},rate_95%_HPD={0.002628869203429012,0.015683582926837487},rate_range={8.958467624257402E-4,0.02999424734201162},height_median=2.64116471420855,rate=0.008447723084427787,height=2.720762072545171,posterior=0.9982238010657194,rate_median=0.007922749448678582,length=1.0494906510641693,length_median=0.9630799378516499]:1.170330199755)[&height_95%_HPD={2.5380447412329,5.194786823492301},length_range={0.1084175979999,6.471350983555},length_95%_HPD={0.2255050690102,2.113266629979},height_range={2.256447895249,11.739407493736998},rate_95%_HPD={0.0027195914903929397,0.01680756623262528},rate_range={0.0010986555614710173,0.036969837018144554},height_median=3.6180328228209553,rate=0.009303150092924282,height=3.741434117838993,posterior=0.8108348134991119,rate_median=0.008733087727245065,length=0.9862512894349662,length_median=0.8597586371501]:0.5045904923152,(12[&rate_range={0.001036446666951483,0.017202118364358084},height_95%_HPD={0.0,1.3002932064409833E-12},length_range={0.8893807815461,9.901435348429},height_median=5.000444502911705E-13,length_95%_HPD={1.218484982023,3.953449802716},height=5.437123023371819E-13,rate=0.006084398952970076,height_range={0.0,4.5989878572072485E-12},rate_median=0.005872197543068385,length=2.5273921238025143,length_median=2.40994059512,rate_95%_HPD={0.0027180985209518463,0.00981676345201003}]:2.479117807895,13[&rate_range={0.0033819593304995864,0.037187379711855754},height_95%_HPD={0.0,1.3002932064409833E-12},length_range={0.8893807815461,9.901435348429},height_median=5.000444502911705E-13,length_95%_HPD={1.218484982023,3.953449802716},height=5.437123023371819E-13,rate=0.013428833279186553,height_range={0.0,4.5989878572072485E-12},rate_median=0.012960586129295019,length=2.5273921238025143,length_median=2.40994059512,rate_95%_HPD={0.006342797415187253,0.021458399754985886}]:2.479117807895)[&height_95%_HPD={1.218484982024199,3.9534498027163005},length_range={0.3448514221342,7.453581934686},length_95%_HPD={0.7039349801198,3.692128079902},height_range={0.889380781546901,9.901435348430997},rate_95%_HPD={0.002611482908263124,0.014075503312123006},rate_range={0.001295094318221581,0.02698202860414796},height_median=2.4099405951206507,rate=0.008037518889223523,height=2.527392123803059,posterior=1.0,rate_median=0.007576924277522292,length=2.0317509520985553,length_median=1.8948877924185]:1.569113631336)[&height_95%_HPD={3.3303625059783193,6.318543615108601},length_range={0.006977231857136,10.12111417025},length_95%_HPD={0.09056990711001,3.549302831448},height_range={2.9640959759002996,12.807065409360998},rate_95%_HPD={0.002566225287255019,0.018572626012529868},rate_range={7.378687723841778E-4,0.04144229094187644},height_median=4.5514637619003,rate=0.009916380562344462,height=4.685814363799331,posterior=0.9418294849023091,rate_median=0.009312936824150783,length=1.9043895293041153,length_median=1.815289994006]:3.138254866607)[&height_95%_HPD={4.595398197099301,8.9811820237021},height_median=6.4506732944616,height=6.653520229635546,posterior=1.0,height_range={4.0982876763767,17.939707923858},length=0.0];
End;
