# Supplementary material for: Speciation and Extinction Drive the Appearance of Directional Range Size Evolution in Phylogenies and the Fossil Record
Source: PLoS Biol. 2012 Feb 21;10(2):e1001260. doi: 10.1371/journal.pbio.1001260 (PMC3283545; doi:10.1371/journal.pbio.1001260)
Supplement: Dataset S1 — Bird and mammal phylogenetic trees. (ZIP) [file pbio.1001260.s001.zip › ramphastos]

#NEXUS

Begin taxa;
	Dimensions ntax=11;
	Taxlabels
		Ramphastos_ambiguus
		Ramphastos_brevis
		Ramphastos_citreolaemus
		Ramphastos_culminatus
		Ramphastos_cuvieri
		Ramphastos_dicolorus
		Ramphastos_sulfuratus
		Ramphastos_swainsonii
		Ramphastos_toco
		Ramphastos_tucanus
		Ramphastos_vitellinus
		;
End;

Begin trees;
	Translate
		1 Ramphastos_ambiguus,
		2 Ramphastos_brevis,
		3 Ramphastos_citreolaemus,
		4 Ramphastos_culminatus,
		5 Ramphastos_cuvieri,
		6 Ramphastos_dicolorus,
		7 Ramphastos_sulfuratus,
		8 Ramphastos_swainsonii,
		9 Ramphastos_toco,
		10 Ramphastos_tucanus,
		11 Ramphastos_vitellinus
		;
tree TREE1 = [&R] (9[&rate_range={0.003942291342472849,0.03082769695900346},height_95%_HPD={0.0,1.1999290450148692E-12},length_range={3.024601367037,13.41203482621},height_median=4.005684672847565E-13,length_95%_HPD={5.852266361237,9.857366678342},height=5.005599250667248E-13,rate=0.010484238950705035,height_range={0.0,5.799805080641818E-12},rate_median=0.010019543684740997,length=7.825410338009304,length_median=7.841112096886,rate_95%_HPD={0.0074798826622508715,0.015005835367127348}]:7.85029484938575,(((7[&rate_range={0.004242582776567738,0.014945499032689932},height_95%_HPD={0.0,1.1004530620084552E-12},length_range={2.531264751286,9.519686854292},height_median=4.3876013933186186E-13,length_95%_HPD={3.630144581636,5.918117195496},height=4.842658738982118E-13,rate=0.009698697765040046,height_range={0.0,4.600764214046649E-12},rate_median=0.009875799501327408,length=4.792062217209867,length_median=4.7679527834765,rate_95%_HPD={0.007476462992588374,0.011937118542423832}]:4.615169128993112,6[&rate_range={0.004704936130228302,0.020966228314070988},height_95%_HPD={0.0,1.1004530620084552E-12},length_range={2.531264751286,8.826290972622},height_median=4.4941828036826337E-13,length_95%_HPD={3.713935271694,5.998658841772},height=4.839775708676609E-13,rate=0.010054947428946356,height_range={0.0,4.600764214046649E-12},rate_median=0.010000650264595411,length=4.8272411633494094,length_median=4.801412983131501,rate_95%_HPD={0.007664691614986597,0.012403146023857187}]:4.615169128993101)[&height_95%_HPD={3.4912489377461,5.516641924140499},length_range={0.001826819779416,2.814696794895},length_95%_HPD={0.001826819779416,1.270034754663},height_range={2.531264751286799,7.462444832734921},rate_95%_HPD={0.006470772960253776,0.012360812823007801},rate_range={0.002146764191942635,0.018317217042808615},height_median=4.615169128993551,rate=0.009679133056562594,height=4.634319359906303,posterior=0.6829484902309059,rate_median=0.009888866786016214,length=0.6150834713410942,length_median=0.56999253714695]:0.5961801782780496,((1[&rate_range={0.0038095292007459904,0.021282326593064622},height_95%_HPD={0.0,1.2008172234345693E-12},length_range={0.3373343792622,1.99762415638},height_median=4.014566457044566E-13,length_95%_HPD={0.4745754939697,1.119041057122},height=4.86244161177615E-13,rate=0.010188503531462242,height_range={0.0,4.693134769695462E-12},rate_median=0.010026777354035673,length=0.7929363893091296,length_median=0.77635633598135,rate_95%_HPD={0.007588997657868119,0.013393153879940004}]:0.7763563359811982,8[&rate_range={0.0035066092501192785,0.01743264736761695},height_95%_HPD={0.0,1.2008172234345693E-12},length_range={0.3373343792622,1.99762415638},height_median=4.014566457044566E-13,length_95%_HPD={0.4745754939697,1.119041057122},height=4.86244161177615E-13,rate=0.00948119514456434,height_range={0.0,4.693134769695462E-12},rate_median=0.009796136168744852,length=0.7929363893091296,length_median=0.77635633598135,rate_95%_HPD={0.006643192444908215,0.012036666711140512}]:0.7763563359811982)[&height_95%_HPD={0.4745754939701099,1.1190410571220006},length_range={0.821145997437,4.765488267147},length_95%_HPD={1.444237585244,2.935728483732},height_range={0.33733437926262066,1.9976241563799997},rate_95%_HPD={0.00660236034784021,0.011924640756303125},rate_range={0.004096065343218392,0.018576156480630532},height_median=0.7763563359815997,rate=0.009703172891700947,height=0.7929363893096152,posterior=1.0,rate_median=0.009881210039537607,length=2.1733999952025056,length_median=2.1331651448075]:2.1491933093120004,(5[&rate_range={0.001989790038193699,0.020134089512135453},height_95%_HPD={0.0,1.1999290450148692E-12},length_range={0.009041760365519,1.652540381366},height_median=4.298783551348606E-13,length_95%_HPD={0.04260707102887,0.4999561922025},height=4.881565844267828E-13,rate=0.009700886524503807,height_range={0.0,4.993339075554104E-12},rate_median=0.009903867217157032,length=0.2436451752919039,length_median=0.21975974074975,rate_95%_HPD={0.00582694676336863,0.01215446950620746}]:0.21975974074957083,10[&rate_range={0.0037422879944328997,0.022858426077944763},height_95%_HPD={0.0,1.1999290450148692E-12},length_range={0.009041760365519,1.652540381366},height_median=4.298783551348606E-13,length_95%_HPD={0.04260707102887,0.4999561922025},height=4.881565844267828E-13,rate=0.009778588355427885,height_range={0.0,4.993339075554104E-12},rate_median=0.00994316709707494,length=0.2436451752919039,length_median=0.21975974074975,rate_95%_HPD={0.00593953095683397,0.012269602387368966}]:0.21975974074957083)[&height_95%_HPD={0.04260707102950079,0.49995619220299936},length_range={1.449098452762,5.641915952884},length_95%_HPD={1.883832270254,3.501730115643},height_range={0.009041760365999352,1.6525403813662987},rate_95%_HPD={0.0070614650308510355,0.01208343034065527},rate_range={0.004321384398594612,0.017972093450066333},height_median=0.2197597407500007,rate=0.009918036207712276,height=0.24364517529239205,posterior=1.0,rate_median=0.009968851005445745,length=2.7226912092197253,length_median=2.6849845395155]:2.7057899045435994)[&height_95%_HPD={2.235080291000001,3.7689370363110015},length_range={0.730916446859,5.224775871832},length_95%_HPD={1.5691173088,3.443237642972},height_range={1.8096840574010002,6.3434710476226},rate_95%_HPD={0.006525809182575759,0.012484086528122239},rate_range={0.0024374604527688834,0.023993462541877165},height_median=2.9255496452936,rate=0.009679015801148045,height=2.966336384512124,posterior=1.0,rate_median=0.009881042690915227,length=2.4407409669252984,length_median=2.4286502567195]:2.2857996619780003)[&posterior=0.48845470692717585]:0.4178037042467997,(((4[&rate_range={0.0028260401095241577,0.021582828050186093},height_95%_HPD={0.0,1.1599610161283636E-12},length_range={0.001564342969812,0.4511001432577},height_median=4.1033842990145786E-13,length_95%_HPD={0.001564342969812,0.2127373781613},height=4.825526203213125E-13,rate=0.009896046066175404,height_range={0.0,5.092815058560518E-12},rate_median=0.009970564361030942,length=0.09025723973085317,length_median=0.075588297830275,rate_95%_HPD={0.006748747061162505,0.012917046410054107}]:0.07558829783011456,11[&rate_range={0.0012830254216246921,0.022709621411831193},height_95%_HPD={0.0,1.1599610161283636E-12},length_range={0.001564342969812,0.4511001432577},height_median=4.1033842990145786E-13,length_95%_HPD={0.001564342969812,0.2127373781613},height=4.825526203213125E-13,rate=0.009635366907155036,height_range={0.0,5.092815058560518E-12},rate_median=0.00987582729503164,length=0.09025723973085317,length_median=0.075588297830275,rate_95%_HPD={0.006038420840941537,0.012307433453203884}]:0.07558829783011456)[&height_95%_HPD={0.0015643429700995526,0.21273737816130023},length_range={0.1766645739578,1.928939395201},length_95%_HPD={0.2848845217032,1.206309293248},height_range={0.0015643429700995526,0.4511001432579995},rate_95%_HPD={0.007453863770119065,0.013776785635575862},rate_range={0.0043188551414043335,0.023816290953452453},height_median=0.0755882978305249,rate=0.010280155079641645,height=0.0902572397313359,posterior=1.0,rate_median=0.010029673350126084,length=0.7197030842523686,length_median=0.6804697352012]:0.7029511264926258,3[&rate_range={0.002621104681219159,0.023534436747874928},height_95%_HPD={0.0,1.1999290450148692E-12},length_range={0.2610453878385,1.948305885938},height_median=4.005684672847565E-13,length_95%_HPD={0.396679318777,1.296199217031},height=4.795769070990046E-13,rate=0.009596656150883884,height_range={0.0,5.092815058560518E-12},rate_median=0.009885263028322154,length=0.8099603239832243,length_median=0.7785394243223,rate_95%_HPD={0.006327387617258931,0.012370449057931747}]:0.7785394243227501)[&height_95%_HPD={0.3966793187776201,1.2961992170315995},length_range={0.1675765524915,3.277227503979},length_95%_HPD={0.50875282676,1.720427783822},height_range={0.2610453878397996,1.9483058859387992},rate_95%_HPD={0.007046890884699734,0.013142496788578078},rate_range={0.0038502801166353266,0.025752633231963584},height_median=0.7785394243231507,rate=0.010208523124608555,height=0.8099603239837034,posterior=1.0,rate_median=0.010019528329909145,length=1.1057730546835856,length_median=1.0873706958145002]:1.1016592218875552,2[&rate_range={0.0022083709320970092,0.015620229419812994},height_95%_HPD={0.0,1.199040866595169E-12},length_range={1.109876113337,3.914391860692},height_median=4.005684672847565E-13,length_95%_HPD={1.388930517359,2.511412976322},height=4.942148920222595E-13,rate=0.00946377843092332,height_range={0.0,5.192291041566932E-12},rate_median=0.00978881224364345,length=1.9157333786667952,length_median=1.8801986462104998,rate_95%_HPD={0.006390385221646842,0.011878308836207992}]:1.8801986462103053)[&height_95%_HPD={1.3889305173590998,2.5114129763226},length_range={1.327780180759,7.5565819549},length_95%_HPD={2.40174112503,4.571169629612},height_range={1.1098761133370463,3.9143918606920005},rate_95%_HPD={0.008039216659552406,0.014204639233946466},rate_range={0.003562177207710546,0.02944137069932277},height_median=1.8801986462107059,rate=0.010487623096978215,height=1.9157333786672872,posterior=1.0,rate_median=0.010114215584415519,length=3.4916777794354186,length_median=3.495869386675]:3.748954365307694)[&height_95%_HPD={4.841251101577,6.633007319294039},length_range={0.001037799391418,7.606463746604},length_95%_HPD={0.7598206395207,3.883090318767},height_range={4.3198614886853,7.8560633053424},rate_95%_HPD={0.0068145479332486145,0.012355879774921419},rate_range={0.0027762688103073765,0.025752633231963584},height_median=5.6291530115184,rate=0.009860777370953809,height=5.660613368187143,posterior=0.955595026642984,rate_median=0.009969020541232753,length=2.2668455265811507,length_median=2.2353545107075]:2.2211418378677505)[&height_95%_HPD={6.2346617161091995,9.83874686556851},height_median=7.850294849386151,height=7.873402608310389,posterior=1.0,height_range={4.8665514622136,13.41203482621},length=0.0];
End;
