# Supplementary material for: Speciation and Extinction Drive the Appearance of Directional Range Size Evolution in Phylogenies and the Fossil Record
Source: PLoS Biol. 2012 Feb 21;10(2):e1001260. doi: 10.1371/journal.pbio.1001260 (PMC3283545; doi:10.1371/journal.pbio.1001260)
Supplement: Dataset S1 — Bird and mammal phylogenetic trees. (ZIP) [file pbio.1001260.s001.zip › stenodermatinae]

#NEXUS
Begin taxa;
	Dimensions ntax=90;
	Taxlabels
		Pteronotus_parnellii
		Mormoops_megalophylla
		Uroderma_magnirostrum
		Uroderma_bilobatum
		Vampyressa_pusilla
		Vampyressa_thyone
		Vampyressa_melissa
		Mesophylla_macconnelli
		Vampyressa_bidens
		Vampyressa_brocki
		Vampyressa_nymphaea
		Chiroderma_salvini
		Chiroderma_villosum
		Chiroderma_improvisum
		Chiroderma_doriae
		Chiroderma_trinitatum
		Vampyrodes_caraccioli
		Platyrrhinus_dorsalis
		Platyrrhinus_infuscus
		Platyrrhinus_aurarius
		Platyrrhinus_vittatus
		Platyrrhinus_brachycephalus
		Platyrrhinus_lineatus
		Platyrrhinus_helleri
		Platyrrhinus_recifinus
		Artibeus_glaucus_watsoni
		Artibeus_watsoni
		Artibeus_incomitatus
		Artibeus_phaeotis
		Artibeus_toltecus
		Artibeus_anderseni
		Artibeus_cinereus_hap4
		Artibeus_cinereus
		Artibeus_cinereus_hap1
		Artibeus_cinereus_hap3
		Artibeus_cinereus_hap2
		Artibeus_aztecus
		Artibeus_gnomus
		Artibeus_glaucus_bogotensis
		Artibeus_glaucus
		Artibeus_inopinatus
		Artibeus_fraterculus_hap3
		Artibeus_fraterculus_hap2
		Artibeus_hirsutus
		Artibeus_fimbriatus
		Artibeus_fimbriatus_hap4
		Artibeus_fimbriatus_hap1
		Artibeus_fimbriatus_hap3
		Artibeus_fimbriatus_hap2
		Artibeus_fraterculus
		Artibeus_jamaicensis_tucatanicus
		Artibeus_jamaicensis_richardsoni
		Artibeus_jamaicensis_triomylus
		Artibeus_lituratus_hap1
		Artibeus_lituratus_hap2
		Artibeus_intermedius
		Artibeus_lituratus
		Artibeus_lituratus_hap4
		Artibeus_lituratus_hap3
		Artibeus_amplus
		Artibeus_jamaicensis_trinitatis
		Artibeus_jamaicensis
		Artibeus_obscurus
		Artibeus_concolor
		Platyrrhinus_chocoensis
		Enchisthenes_hartii
		Ametrida_centurio
		Pygoderma_bilabiatum
		Centurio_senex
		Sphaeronycteris_toxophyllum
		Phyllops_falcatus
		Stenoderma_rufum
		Ariteus_flavescens
		Ardops_nichollsi
		Platyrrhinus_umbratus
		Ectophylla_alba
		Sturnira_bidens
		Sturnira_nana
		Sturnira_magna
		Sturnira_mordax
		Sturnira_tildae
		Sturnira_bogotensis
		Sturnira_oporaphilum
		Sturnira_luisi_angeli
		Sturnira_thomasi
		Sturnira_erythromos
		Sturnira_ludovici
		Sturnira_aratathomasi
		Sturnira_mistratensis
		Sturnira_lilium
		;
End;
Begin trees;
	Translate
		1 Pteronotus_parnellii,
		2 Mormoops_megalophylla,
		3 Uroderma_magnirostrum,
		4 Uroderma_bilobatum,
		5 Vampyressa_pusilla,
		6 Vampyressa_thyone,
		7 Vampyressa_melissa,
		8 Mesophylla_macconnelli,
		9 Vampyressa_bidens,
		10 Vampyressa_brocki,
		11 Vampyressa_nymphaea,
		12 Chiroderma_salvini,
		13 Chiroderma_villosum,
		14 Chiroderma_improvisum,
		15 Chiroderma_doriae,
		16 Chiroderma_trinitatum,
		17 Vampyrodes_caraccioli,
		18 Platyrrhinus_dorsalis,
		19 Platyrrhinus_infuscus,
		20 Platyrrhinus_aurarius,
		21 Platyrrhinus_vittatus,
		22 Platyrrhinus_brachycephalus,
		23 Platyrrhinus_lineatus,
		24 Platyrrhinus_helleri,
		25 Platyrrhinus_recifinus,
		26 Artibeus_glaucus_watsoni,
		27 Artibeus_watsoni,
		28 Artibeus_incomitatus,
		29 Artibeus_phaeotis,
		30 Artibeus_toltecus,
		31 Artibeus_anderseni,
		32 Artibeus_cinereus_hap4,
		33 Artibeus_cinereus,
		34 Artibeus_cinereus_hap1,
		35 Artibeus_cinereus_hap3,
		36 Artibeus_cinereus_hap2,
		37 Artibeus_aztecus,
		38 Artibeus_gnomus,
		39 Artibeus_glaucus_bogotensis,
		40 Artibeus_glaucus,
		41 Artibeus_inopinatus,
		42 Artibeus_fraterculus_hap3,
		43 Artibeus_fraterculus_hap2,
		44 Artibeus_hirsutus,
		45 Artibeus_fimbriatus,
		46 Artibeus_fimbriatus_hap4,
		47 Artibeus_fimbriatus_hap1,
		48 Artibeus_fimbriatus_hap3,
		49 Artibeus_fimbriatus_hap2,
		50 Artibeus_fraterculus,
		51 Artibeus_jamaicensis_tucatanicus,
		52 Artibeus_jamaicensis_richardsoni,
		53 Artibeus_jamaicensis_triomylus,
		54 Artibeus_lituratus_hap1,
		55 Artibeus_lituratus_hap2,
		56 Artibeus_intermedius,
		57 Artibeus_lituratus,
		58 Artibeus_lituratus_hap4,
		59 Artibeus_lituratus_hap3,
		60 Artibeus_amplus,
		61 Artibeus_jamaicensis_trinitatis,
		62 Artibeus_jamaicensis,
		63 Artibeus_obscurus,
		64 Artibeus_concolor,
		65 Platyrrhinus_chocoensis,
		66 Enchisthenes_hartii,
		67 Ametrida_centurio,
		68 Pygoderma_bilabiatum,
		69 Centurio_senex,
		70 Sphaeronycteris_toxophyllum,
		71 Phyllops_falcatus,
		72 Stenoderma_rufum,
		73 Ariteus_flavescens,
		74 Ardops_nichollsi,
		75 Platyrrhinus_umbratus,
		76 Ectophylla_alba,
		77 Sturnira_bidens,
		78 Sturnira_nana,
		79 Sturnira_magna,
		80 Sturnira_mordax,
		81 Sturnira_tildae,
		82 Sturnira_bogotensis,
		83 Sturnira_oporaphilum,
		84 Sturnira_luisi_angeli,
		85 Sturnira_thomasi,
		86 Sturnira_erythromos,
		87 Sturnira_ludovici,
		88 Sturnira_aratathomasi,
		89 Sturnira_mistratensis,
		90 Sturnira_lilium
		;
tree TREE1 = [&R] (((1[&rate_range={0.005417092004759412,0.03764883327088918},height_95%_HPD={0.0,9.301004411099711E-12},length_range={0.01939379830731,34.83313548639},height_median=3.3804070653786766E-12,length_95%_HPD={6.598038091365,30.54698324405},height=3.8125240087507565E-12,rate=0.019752959143438196,height_range={0.0,1.5997869695638656E-11},rate_median=0.019235879267701247,length=19.241033…
End;
