# Supplementary material for: Speciation and Extinction Drive the Appearance of Directional Range Size Evolution in Phylogenies and the Fossil Record
Source: PLoS Biol. 2012 Feb 21;10(2):e1001260. doi: 10.1371/journal.pbio.1001260 (PMC3283545; doi:10.1371/journal.pbio.1001260)
Supplement: Dataset S1 — Bird and mammal phylogenetic trees. (ZIP) [file pbio.1001260.s001.zip › swallows]

#NEXUS
Begin taxa;
	Dimensions ntax=74;
	Taxlabels
		Atticora_fasciata
		Atticora_melanoleuca
		Cheramoeca_leucosternus
		Delichon_dasypus
		Delichon_nipalensis
		Delichon_urbica
		Hirundo_abyssinica
		Hirundo_aethiopica
		Hirundo_albigularis
		Hirundo_andecola
		Hirundo_angolensis
		Hirundo_ariel
		Hirundo_atrocaerulea
		Hirundo_concolor
		Hirundo_cucullata
		Hirundo_daurica
		Hirundo_dimidiata
		Hirundo_fluvicola
		Hirundo_fuligula
		Hirundo_fulva
		Hirundo_leucosoma
		Hirundo_lucida
		Hirundo_megaensis
		Hirundo_neoxena
		Hirundo_nigricans
		Hirundo_nigrita
		Hirundo_nigrorufa
		Hirundo_preussi
		Hirundo_pyrrhonota
		Hirundo_rufigula
		Hirundo_rufocollaris
		Hirundo_rupestris
		Hirundo_rustica
		Hirundo_semirufa
		Hirundo_smithii
		Hirundo_spilodera
		Hirundo_striolata
		Hirundo_tahitica
		Neochelidon_tibialis
		Notiochelidon_cyanoleuca
		Notiochelidon_flavipes
		Notiochelidon_murina
		Notiochelidon_pileata
		Phaeoprogne_tapera
		Phedina_borbonica
		Phedina_brazzae
		Progne_chalybea
		Progne_cryptoleuca
		Progne_dominicensis
		Progne_modesta
		Progne_sinaloae
		Progne_subis
		Psalidoprocne_albiceps
		Psalidoprocne_fuliginosa
		Psalidoprocne_nitens
		Psalidoprocne_obscura
		Psalidoprocne_pristoptera
		Pseudochelidon_eurystomina
		Pseudochelidon_sirintarae
		Riparia_cincta
		Riparia_paludicola
		Riparia_riparia
		Stelgidopteryx_fucata
		Stelgidopteryx_ruficollis
		Stelgidopteryx_serripennis
		Tachycineta_albilinea
		Tachycineta_albiventer
		Tachycineta_bicolor
		Tachycineta_cyaneoviridis
		Tachycineta_euchrysea
		Tachycineta_leucorrhoa
		Tachycineta_meyeni
		Tachycineta_stolzmanni
		Tachycineta_thalassina
		;
End;
Begin trees;
	Translate
		1 Atticora_fasciata,
		2 Atticora_melanoleuca,
		3 Cheramoeca_leucosternus,
		4 Delichon_dasypus,
		5 Delichon_nipalensis,
		6 Delichon_urbica,
		7 Hirundo_abyssinica,
		8 Hirundo_aethiopica,
		9 Hirundo_albigularis,
		10 Hirundo_andecola,
		11 Hirundo_angolensis,
		12 Hirundo_ariel,
		13 Hirundo_atrocaerulea,
		14 Hirundo_concolor,
		15 Hirundo_cucullata,
		16 Hirundo_daurica,
		17 Hirundo_dimidiata,
		18 Hirundo_fluvicola,
		19 Hirundo_fuligula,
		20 Hirundo_fulva,
		21 Hirundo_leucosoma,
		22 Hirundo_lucida,
		23 Hirundo_megaensis,
		24 Hirundo_neoxena,
		25 Hirundo_nigricans,
		26 Hirundo_nigrita,
		27 Hirundo_nigrorufa,
		28 Hirundo_preussi,
		29 Hirundo_pyrrhonota,
		30 Hirundo_rufigula,
		31 Hirundo_rufocollaris,
		32 Hirundo_rupestris,
		33 Hirundo_rustica,
		34 Hirundo_semirufa,
		35 Hirundo_smithii,
		36 Hirundo_spilodera,
		37 Hirundo_striolata,
		38 Hirundo_tahitica,
		39 Neochelidon_tibialis,
		40 Notiochelidon_cyanoleuca,
		41 Notiochelidon_flavipes,
		42 Notiochelidon_murina,
		43 Notiochelidon_pileata,
		44 Phaeoprogne_tapera,
		45 Phedina_borbonica,
		46 Phedina_brazzae,
		47 Progne_chalybea,
		48 Progne_cryptoleuca,
		49 Progne_dominicensis,
		50 Progne_modesta,
		51 Progne_sinaloae,
		52 Progne_subis,
		53 Psalidoprocne_albiceps,
		54 Psalidoprocne_fuliginosa,
		55 Psalidoprocne_nitens,
		56 Psalidoprocne_obscura,
		57 Psalidoprocne_pristoptera,
		58 Pseudochelidon_eurystomina,
		59 Pseudochelidon_sirintarae,
		60 Riparia_cincta,
		61 Riparia_paludicola,
		62 Riparia_riparia,
		63 Stelgidopteryx_fucata,
		64 Stelgidopteryx_ruficollis,
		65 Stelgidopteryx_serripennis,
		66 Tachycineta_albilinea,
		67 Tachycineta_albiventer,
		68 Tachycineta_bicolor,
		69 Tachycineta_cyaneoviridis,
		70 Tachycineta_euchrysea,
		71 Tachycineta_leucorrhoa,
		72 Tachycineta_meyeni,
		73 Tachycineta_stolzmanni,
		74 Tachycineta_thalassina
		;
tree TREE1 = [&R] ((((((((44[&rate_range={0.0056115382250574155,0.01594239482669993},height_95%_HPD={9.983125437429408E-13,6.0040861171728466E-12},length_range={5.096379385164,11.27374733622},height_median=4.000355602329364E-12,length_95%_HPD={5.903226064744,9.785356018536},height=3.856906181167758E-12,rate=0.009737960946261875,height_range={0.0,9.404033107784926E-12},rate_median=0.00958655326829…
End;
