# Supplementary material for: Speciation and Extinction Drive the Appearance of Directional Range Size Evolution in Phylogenies and the Fossil Record
Source: PLoS Biol. 2012 Feb 21;10(2):e1001260. doi: 10.1371/journal.pbio.1001260 (PMC3283545; doi:10.1371/journal.pbio.1001260)
Supplement: Dataset S1 — Bird and mammal phylogenetic trees. (ZIP) [file pbio.1001260.s001.zip › talpa]

#NEXUS

Begin taxa;
	Dimensions ntax=29;
	Taxlabels
		Uropsilus_gracilis
		Sorex_unguiculatus
		Scapanus_orarius
		Scapanus_townsendii
		Scapanus_latimanus
		Scalopus_aquaticus
		Parascalops_breweri
		Urotrichus_talpoides
		Dymecodon_pilirostris
		Scaptonyx_fusicaudus
		Neurotrichus_gibbsii
		Talpa_caeca
		Talpa_romana
		Talpa_europaea
		Talpa_occidentalis
		Talpa_levantis
		Talpa_stankovici
		Talpa_caucasica
		Talpa_altaica
		Euroscaptor_longirostris
		Scaptochirus_moschatus
		Mogera_tokudae
		Mogera_imaizumii
		Mogera_wogura
		Mogera_insularis
		Euroscaptor_mizura
		Galemys_pyrenaicus
		Desmana_moschata
		Condylura_cristata
		;
End;

Begin trees;
	Translate
		1 Uropsilus_gracilis,
		2 Sorex_unguiculatus,
		3 Scapanus_orarius,
		4 Scapanus_townsendii,
		5 Scapanus_latimanus,
		6 Scalopus_aquaticus,
		7 Parascalops_breweri,
		8 Urotrichus_talpoides,
		9 Dymecodon_pilirostris,
		10 Scaptonyx_fusicaudus,
		11 Neurotrichus_gibbsii,
		12 Talpa_caeca,
		13 Talpa_romana,
		14 Talpa_europaea,
		15 Talpa_occidentalis,
		16 Talpa_levantis,
		17 Talpa_stankovici,
		18 Talpa_caucasica,
		19 Talpa_altaica,
		20 Euroscaptor_longirostris,
		21 Scaptochirus_moschatus,
		22 Mogera_tokudae,
		23 Mogera_imaizumii,
		24 Mogera_wogura,
		25 Mogera_insularis,
		26 Euroscaptor_mizura,
		27 Galemys_pyrenaicus,
		28 Desmana_moschata,
		29 Condylura_cristata
		;
tree TREE1 = [&R] ((1[&rate_range={0.010583122820507485,0.10352742366130188},height_95%_HPD={0.0,1.000444171950221E-11},length_range={8.612225368358,48.50368233146},height_median=4.000355602329364E-12,length_95%_HPD={10.8430479781,33.01382062361},height=4.182273894351117E-12,rate=0.033854538815593714,height_range={0.0,1.6001422409317456E-11},rate_median=0.03215575959148106,length=21.183958651255075,length_median=20.621601454815,rate_95%_HPD={0.01595052076507174,0.05493083755269895}]:21.04059557198,2[&rate_range={0.011030671658449882,0.12832159555300532},height_95%_HPD={0.0,1.000444171950221E-11},length_range={8.612225368358,47.89791956819},height_median=4.000355602329364E-12,length_95%_HPD={10.65547525184,33.01382062361},height=4.169679534876979E-12,rate=0.04427080641870772,height_range={0.0,1.6001422409317456E-11},rate_median=0.04160406971743508,length=21.199014983731185,length_median=20.621601454815,rate_95%_HPD={0.01991612938330329,0.07293643570012798}]:21.04059557198)[&height_95%_HPD={11.022484864119999,32.66064555213},length_range={0.7394197986365,32.6035106765},length_95%_HPD={3.440065361663,18.00582715596},height_range={8.612225368361697,47.89791956819699},rate_95%_HPD={0.01444375860007974,0.061597403381077706},rate_range={0.006323066100532034,0.14672047748817468},height_median=20.5691902457142,rate=0.036301045575529226,height=21.04124878969574,posterior=0.9893428063943162,rate_median=0.03413817848700837,length=10.284388293298434,length_median=9.886943416847]:9.347438243607,((((((((3[&rate_range={0.008773102559908045,0.08988178211255454},height_95%_HPD={7.958078640513122E-13,8.292033726320369E-12},length_range={0.6146578274226,5.405082812191},height_median=4.000355602329364E-12,length_95%_HPD={0.7892876467548,2.778067664412},height=4.163476484173141E-12,rate=0.029791769294393082,height_range={0.0,1.2995826637052232E-11},rate_median=0.028387186344173837,length=1.7534656082977766,length_median=1.6956157915180001,rate_95%_HPD={0.013477888340070597,0.04915701307920275}]:2.704617027522,4[&rate_range={0.009611870761227293,0.10738696201385693},height_95%_HPD={7.958078640513122E-13,8.292033726320369E-12},length_range={0.6146578274226,5.405082812191},height_median=4.000355602329364E-12,length_95%_HPD={0.7892876467548,2.778067664412},height=4.163476484173141E-12,rate=0.033227980173210526,height_range={0.0,1.2995826637052232E-11},rate_median=0.03157381948335984,length=1.7534656082977766,length_median=1.6956157915180001,rate_95%_HPD={0.013485578511467856,0.054141923355719226}]:2.704617027522)[&height_95%_HPD={0.789287646759,2.778067664416998},length_range={0.4675395871712,8.824722454543},length_95%_HPD={0.9955245539876,4.867684278529},height_range={0.6146578274240007,5.405082812196003},rate_95%_HPD={0.012620697696497771,0.04808419250485681},rate_range={0.007681019379983555,0.08559565864927561},height_median=1.6956157915215027,rate=0.02947778727058056,height=1.7534656083019435,posterior=1.0,rate_median=0.028151278200202523,length=2.757780572980907,length_median=2.6300429677175003]:2.013367605824,5[&rate_range={0.014477408265410963,0.10671471467215915},height_95%_HPD={9.023892744153272E-13,8.100187187665142E-12},length_range={1.891640843417,11.43808242957},height_median=4.000355602329364E-12,length_95%_HPD={2.550828029469,6.98231423446},height=4.175541827963313E-12,rate=0.03850035366269759,height_range={0.0,1.2995826637052232E-11},rate_median=0.036966082729510345,length=4.511246181278686,length_median=4.3758019311,rate_95%_HPD={0.01861789800937716,0.06089180137708616}]:4.717984633346)[&height_95%_HPD={2.5508280294769996,6.982314234462699},length_range={1.033279741475,16.80233825493},length_95%_HPD={2.432588288547,10.47703597215},height_range={1.8916408434220067,11.438082429574202},rate_95%_HPD={0.014115424413297365,0.05627790393203381},rate_range={0.009612490095518301,0.13028197303884362},height_median=4.3758019311033,rate=0.03350615751152424,height=4.5112461812828535,posterior=1.0,rate_median=0.031811413961703616,length=6.138285341026605,length_median=5.842127186323999]:5.021844833085,6[&rate_range={0.019486966992100913,0.13028197303884362},height_95%_HPD={0.0,8.995471034722868E-12},length_range={4.732021709336,22.6970144723},height_median=4.000355602329364E-12,length_95%_HPD={5.936378305617,15.3222919231},height=4.1835980111425935E-12,rate=0.04730567137734712,height_range={0.0,1.3770318219030742E-11},rate_median=0.04533972899157888,length=10.648522942337824,length_median=10.375970815510001,rate_95%_HPD={0.025279347769382704,0.07384940096166207}]:9.73982946643)[&height_95%_HPD={5.93637830562,15.322291923106302},length_range={0.7769910204545,21.6633460735},length_95%_HPD={1.75128359148,9.921787129587},height_range={4.732021709340504,22.697014472310997},rate_95%_HPD={0.015310503114356803,0.06334406466005096},rate_range={0.011225510438470275,0.13716377503244812},height_median=10.375417459615,rate=0.0384198584197823,height=10.647455591835987,posterior=0.9997039668442865,rate_median=0.03638301537862559,length=5.350408453570888,length_median=4.923707350743]:5.460057668046,7[&rate_range={0.009288610699290623,0.060784256812695565},height_95%_HPD={0.0,9.00257646208047E-12},length_range={7.427096190588,33.42976058787},height_median=4.000355602329364E-12,length_95%_HPD={9.923741058044,23.34122593503},height=4.17702896151625E-12,rate=0.0267383368835851,height_range={0.0,1.7998047496803338E-11},rate_median=0.026091978093318154,length=16.00426265482246,length_median=15.43718994204,rate_95%_HPD={0.013555080696986717,0.04036988126921438}]:15.19988713448)[&height_95%_HPD={9.9760557085167,23.229409609109},length_range={0.6782513187271,16.31241354839},length_95%_HPD={1.245839555242,9.738568890991},height_range={7.427096190590003,33.429760587878},rate_95%_HPD={0.014540059531520376,0.06129908085113214},rate_range={0.00975966485952242,0.1109223483416706},height_median=15.4113366084424,rate=0.035471720533631415,height=15.96752112002991,posterior=0.9920071047957372,rate_median=0.033655294841787135,length=5.036779601383196,length_median=4.606619615988]:4.665475271499,(8[&rate_range={0.013235557002196485,0.09290225367048707},height_95%_HPD={0.0,9.00257646208047E-12},length_range={2.586047497669,18.83813587796},height_median=4.000355602329364E-12,length_95%_HPD={3.681699852035,11.22552240584},height=4.242894043472604E-12,rate=0.03622959886158782,height_range={0.0,1.5006662579253316E-11},rate_median=0.034572210989885915,length=7.44352776303038,length_median=7.180481499501999,rate_95%_HPD={0.017220619175674624,0.05790832858621437}]:9.805566631287,9[&rate_range={0.00829492336949221,0.09118360501232736},height_95%_HPD={0.0,9.00257646208047E-12},length_range={2.586047497669,18.83813587796},height_median=4.000355602329364E-12,length_95%_HPD={3.681699852035,11.22552240584},height=4.242894043472604E-12,rate=0.029630894643181284,height_range={0.0,1.5006662579253316E-11},rate_median=0.028633351288378135,length=7.44352776303038,length_median=7.180481499501999,rate_95%_HPD={0.013262437237339678,0.04742282226131618}]:9.805566631287)[&height_95%_HPD={3.6816998520400013,11.225522405844998},length_range={3.225827260419,28.57903042483},length_95%_HPD={6.589115365235,20.16978545891},height_range={2.5860474976737002,18.838135877967105},rate_95%_HPD={0.014922443654577455,0.052075763797636475},rate_range={0.008717896756320969,0.09954672549669455},height_median=7.180481499507545,rate=0.03263338375044175,height=7.443527763034639,posterior=1.0,rate_median=0.03149307523837803,length=12.491819109803709,length_median=12.001332284675001]:10.05979577469)[&height_95%_HPD={13.435905239030003,25.0976750894227},length_range={0.004555753320126,7.954305909805},length_95%_HPD={0.04310239260392,4.061710388517},height_range={11.6730786894387,34.14601892919101},rate_95%_HPD={0.015730992549731287,0.057292942021861096},rate_range={0.009218137706791677,0.10754864344447661},height_median=17.987793681314002,rate=0.03470208632122937,height=18.60195125443059,posterior=0.5331557134399053,rate_median=0.032953485120053944,length=1.9352429180370943,length_median=1.758612888975]:1.300437752507,(10[&rate_range={0.01247968327171356,0.09685132571822895},height_95%_HPD={0.0,9.197975714414497E-12},length_range={6.677164591367,39.64381574459},height_median=4.000355602329364E-12,length_95%_HPD={11.244284392,24.61476150544},height=4.292428001093724E-12,rate=0.03591827698845565,height_range={0.0,1.4996004438216914E-11},rate_median=0.034778482772645836,length=17.826048960742117,length_median=17.63030340767,rate_95%_HPD={0.020561270625800668,0.05390711700032743}]:16.15893004759,11[&rate_range={0.008675670199815556,0.09685132571822895},height_95%_HPD={0.0,9.201528428093297E-12},length_range={6.677164591367,44.60344065254},height_median=4.000355602329364E-12,length_95%_HPD={10.86923873656,28.73981212973},height=4.2607501633182736E-12,rate=0.03094704009333826,height_range={0.0,1.4104273304837989E-11},rate_median=0.030464082043328407,length=18.56226366217798,length_median=17.703917017690003,rate_95%_HPD={0.01361934489930071,0.04664555789374995}]:16.15893004759)[&height_95%_HPD={10.878869342617001,21.630555693226995},length_range={0.02063458001279,17.09343809881},length_95%_HPD={0.1486909073772,7.409833211296},height_range={6.677164591368001,29.5139332456241},rate_95%_HPD={0.01489817584508723,0.05371304868169678},rate_range={0.008207322003458648,0.07594258231719746},height_median=16.492292946318,rate=0.03176860264728471,height=16.52073315281764,posterior=0.7128478389579633,rate_median=0.030270025200819874,length=3.683716781071157,length_median=3.4233362713039996]:5.006870110897)[&posterior=0.45263469508584964]:1.361635956188,(((((((12[&rate_range={0.01107065565483066,0.09210298065947349},height_95%_HPD={3.979039320256561E-13,7.396749879262643E-12},length_range={1.080477071435,7.417579367846},height_median=4.195754854663392E-12,length_95%_HPD={1.995084998678,4.902806280563},height=4.1952079597217175E-12,rate=0.032658604937650146,height_range={0.0,1.2896350654045818E-11},rate_median=0.03133571874319728,length=3.363605267523517,length_median=3.3161422401180003,rate_95%_HPD={0.016919431220693004,0.05122634684878362}]:3.007156581553,13[&rate_range={0.01633745892891136,0.13958590173466},height_95%_HPD={4.050093593832571E-13,7.403855306620244E-12},length_range={1.080477071435,7.417579367846},height_median=4.197531211502792E-12,length_95%_HPD={1.916616000173,4.850674526116},height=4.19526580437901E-12,rate=0.04009229033267547,height_range={0.0,1.2896350654045818E-11},rate_median=0.03832683493142769,length=3.366227920212502,length_median=3.3161422401180003,rate_95%_HPD={0.020892080117181293,0.06228246728636144}]:3.007156581553)[&height_95%_HPD={1.8984117699635021,4.755888325433705},length_range={0.02162026972513,4.001650917277},length_95%_HPD={0.1951488768476,2.316362887281},height_range={1.0804770714360998,7.417579367850099},rate_95%_HPD={0.014037459650567744,0.05566277503417225},rate_range={0.00939283394169395,0.12206782923104095},height_median=3.3040629911086015,rate=0.03324122941721995,height=3.3493711594496944,posterior=0.9825340438129071,rate_median=0.031415479002133456,length=1.1693818826058828,length_median=1.091795113541]:1.088218803596,(14[&rate_range={0.0126209972318336,0.11212172340256418},height_95%_HPD={0.0,7.005951374594588E-12},length_range={1.044895037246,6.888040906554},height_median=4.1033842990145786E-12,length_95%_HPD={1.913257162368,4.898741794842},height=4.184093371753226E-12,rate=0.035551516235150384,height_range={0.0,1.220001877300092E-11},rate_median=0.03412809756334419,length=3.2558210098418074,length_median=3.1779890483935,rate_95%_HPD={0.018066862536216935,0.05539393456059059}]:3.532329846998,15[&rate_range={0.010725328498249425,0.11336344022240992},height_95%_HPD={0.0,7.005951374594588E-12},length_range={1.044895037246,6.888040906554},height_median=4.099831585335778E-12,length_95%_HPD={1.913257162368,4.898741794842},height=4.1831436676525876E-12,rate=0.03128152498027665,height_range={0.0,1.220001877300092E-11},rate_median=0.03014848516625596,length=3.2551012766633147,length_median=3.1779890483935,rate_95%_HPD={0.016276114082195894,0.04871740527979809}]:3.532329846998)[&height_95%_HPD={1.8363615856870048,4.800175931539599},length_range={0.04192720254167,4.47453215912},length_95%_HPD={0.3235772511133,2.588131176969},height_range={1.0448950372507966,6.888040906563198},rate_95%_HPD={0.013487306376580044,0.05284520434493123},rate_range={0.008301575398380973,0.0991237418352018},height_median=3.1707094094547976,rate=0.03153410198583407,height=3.2480825646208737,posterior=0.9946714031971581,rate_median=0.029831126613508882,length=1.3438675390947237,length_median=1.2533601877335]:0.5630455381502)[&height_95%_HPD={2.9656304896364,6.044710003449303},length_range={0.001370482858693,3.752170189461},length_95%_HPD={0.04078210331435,1.725074122239},height_range={2.0736993393976952,7.845553424933605},rate_95%_HPD={0.014386095536063672,0.05525548136890778},rate_range={0.011208285994835691,0.0913546746953861},height_median=4.375618650205748,rate=0.032848795425384665,height=4.450413238171668,posterior=0.7791592658377738,rate_median=0.03128175719394512,length=0.7854244824534173,length_median=0.6935849633115501]:0.4410257269672,(16[&rate_range={0.010323577610099222,0.07455469916240359},height_95%_HPD={9.947598300641403E-13,8.000711204658728E-12},length_range={2.03183053189,7.55790687617},height_median=4.007461029686965E-12,length_95%_HPD={2.054520218395,5.159984838261},height=4.200771564032213E-12,rate=0.027767293437483347,height_range={0.0,1.3095302620058646E-11},rate_median=0.026888405264705578,length=3.4101468540707676,length_median=3.2608058854705,rate_95%_HPD={0.014398574282659093,0.04299932501898779}]:3.181417541482,17[&rate_range={0.01238374064369648,0.08152882156724477},height_95%_HPD={9.947598300641403E-13,8.000711204658728E-12},length_range={2.03183053189,7.96159212438},height_median=4.007461029686965E-12,length_95%_HPD={2.057767154706,5.080690943301},height=4.1996167743284465E-12,rate=0.03464630570743324,height_range={0.0,1.3095302620058646E-11},rate_median=0.03340595658360752,length=3.398642193097877,length_median=3.2589399601075,rate_95%_HPD={0.01802797405651015,0.05401820161617096}]:3.181417541482)[&height_95%_HPD={2.0545202183987,4.911453046490998},length_range={0.02514989887086,5.574169228844},length_95%_HPD={0.1662222135742,3.428497520263},height_range={2.0318305318949967,6.636673823696995},rate_95%_HPD={0.01098610073686626,0.04437394888886832},rate_range={0.007616454164333502,0.08657603822637867},height_median=3.2233865231213503,rate=0.026215216821841657,height=3.349904428883047,posterior=0.9668442865600947,rate_median=0.024868279881411354,length=1.7581891393239082,length_median=1.6405896348175]:1.354983570633)[&height_95%_HPD={3.6527978241179966,6.933471271910001},length_range={0.01549231101971,8.13901117192},length_95%_HPD={0.2737866487374,4.721231469771},height_range={2.9418526886909966,8.773488171039006},rate_95%_HPD={0.012088195876740709,0.04575153786301754},rate_range={0.007770950181588464,0.10575295552329876},height_median=5.160611900919996,rate=0.028112088896363546,height=5.226301976402036,posterior=0.9689165186500888,rate_median=0.026746128702191008,length=2.366814870145328,length_median=2.262073966843]:1.550645289468,18[&rate_range={0.015749106414742184,0.09899900140135245},height_95%_HPD={0.0,7.005951374594588E-12},length_range={3.225113289144,13.04371233244},height_median=4.000355602329364E-12,length_95%_HPD={4.911140298347,10.35815803144},height=4.1630841922245936E-12,rate=0.03900517731817982,height_range={0.0,1.2096990076315706E-11},rate_median=0.036975598618267304,length=7.528581979869911,length_median=7.4534786178745005,rate_95%_HPD={0.02090498333974578,0.06045903609747079}]:6.087046401583)[&height_95%_HPD={4.874137893193101,10.222017516592},length_range={0.4474547802064,11.1684209696},length_95%_HPD={1.264182030348,7.748439935449},height_range={3.5950121566789974,13.043712332444102},rate_95%_HPD={0.012162304309187327,0.04438010000917806},rate_range={0.007974506731627131,0.08948474566235363},height_median=7.46207190151585,rate=0.02742382916614708,height=7.543522946908713,posterior=1.0,rate_median=0.02604188162600902,length=4.314520057929605,length_median=4.1607920136415]:7.036380235598,19[&rate_range={0.013146325760910895,0.07711365056279412},height_95%_HPD={0.0,9.00257646208047E-12},length_range={5.824030117949,17.71867730555},height_median=4.000355602329364E-12,length_95%_HPD={8.586494912355,15.09930659481},height=4.151137692912132E-12,rate=0.030010399675894882,height_range={0.0,1.4004797321831575E-11},rate_median=0.02898442525721404,length=11.858043004834155,length_median=11.871819574095,rate_95%_HPD={0.01696515972696328,0.04410939884057098}]:13.12342663718)[&height_95%_HPD={8.5864949123566,15.099306594815808},length_range={0.2712285982622,10.83884402365},length_95%_HPD={1.620435969284,7.983022691293},height_range={5.8240301179504,17.718677305556003},rate_95%_HPD={0.012159176168751961,0.04059652227325669},rate_range={0.00759613676453114,0.08228004675937177},height_median=11.871819574100149,rate=0.025714950741664765,height=11.858043004838276,posterior=1.0,rate_median=0.024657029834293402,length=4.73240586438878,length_median=4.6836190873055]:3.472565753351,(((20[&rate_range={0.011099280841361272,0.07888665473769228},height_95%_HPD={0.0,7.993605777301127E-12},length_range={2.712787611143,14.49783240428},height_median=4.0039083160081645E-12,length_95%_HPD={5.232024085575,11.51971065771},height=4.195254235447551E-12,rate=0.026404167336666867,height_range={0.0,1.3002932064409833E-11},rate_median=0.025508654791323693,length=8.30715362626253,length_median=8.251557475142501,rate_95%_HPD={0.013622589837339886,0.039817056959502356}]:6.030787806729,21[&rate_range={0.01529832771772721,0.1050893474039648},height_95%_HPD={0.0,7.993605777301127E-12},length_range={2.712787611143,14.18149592575},height_median=4.0039083160081645E-12,length_95%_HPD={5.221300480168,11.51835574145},height=4.195608665438598E-12,rate=0.037755824123611975,height_range={0.0,1.3002932064409833E-11},rate_median=0.036108503037924136,length=8.298632789555,length_median=8.2393552550075,rate_95%_HPD={0.02175856604922527,0.05761074202219288}]:6.030787806729)[&height_95%_HPD={5.185642380263399,11.218153582300395},length_range={0.01277109128221,6.778317806595},length_95%_HPD={0.1938860947945,4.204606347104},height_range={2.7127876111469966,13.925094069397002},rate_95%_HPD={0.012746003746868597,0.05223702115895508},rate_range={0.00938528432765799,0.09522003459371339},height_median=8.0885428421421,rate=0.030766241439879532,height=8.143786515091376,posterior=0.901716992303138,rate_median=0.02929464384829676,length=1.9889657947978516,length_median=1.8193872197845]:2.388349697404,(22[&rate_range={0.012724238962954503,0.07626435489169753},height_95%_HPD={2.984279490192421E-13,7.204903340607416E-12},length_range={2.586317948688,12.49418161567},height_median=4.007461029686965E-12,length_95%_HPD={4.142271916954,9.10617045449},height=4.207053493814177E-12,rate=0.03052595827457549,height_range={0.0,1.2096990076315706E-11},rate_median=0.02940676859268275,length=6.573679642008733,length_median=6.516285453718,rate_95%_HPD={0.0159151379482359,0.046163289414543784}]:6.575640898334,((23[&rate_range={0.010259282038106063,0.07732083737161599},height_95%_HPD={4.973799150320701E-13,7.403855306620244E-12},length_range={1.360575666511,7.628237738635},height_median=4.099831585335778E-12,length_95%_HPD={2.057756705371,5.452705064298},height=4.1896548726216385E-12,rate=0.030134542462392108,height_range={0.0,1.2096990076315706E-11},rate_median=0.02890233551974375,length=3.6268006553461407,length_median=3.5473083797214997,rate_95%_HPD={0.014952966798863723,0.04758458015939994}]:2.198390462782,24[&rate_range={0.011344009188010509,0.08533862629735302},height_95%_HPD={0.0,6.998845947236987E-12},length_range={1.360575666511,8.702243932214},height_median=4.062528091708373E-12,length_95%_HPD={2.021626212368,6.055936757449},height=4.189838923803933E-12,rate=0.03192577987432189,height_range={0.0,1.2096990076315706E-11},rate_median=0.03052177830663161,length=3.8077121962797866,length_median=3.644004035673,rate_95%_HPD={0.015393018843327517,0.05185945932146461}]:2.198390462782)[&height_95%_HPD={1.9975422176291993,5.275513589267899},length_range={0.08202104328,5.910249302025},length_95%_HPD={0.4957510613847,3.562044018285},height_range={1.3605756665159987,7.628237738639498},rate_95%_HPD={0.013349978661421472,0.05107479953903074},rate_range={0.00829492336949221,0.097760948744568},height_median=3.452900756550653,rate=0.03099841735775967,height=3.5377567167617743,posterior=0.8283007696862048,rate_median=0.02936861893762721,length=1.9543772327949358,length_median=1.860868379529]:3.19928905426,25[&rate_range={0.015911741247023607,0.12621467381568452},height_95%_HPD={2.984279490192421E-13,7.098321930243401E-12},length_range={1.788102633657,10.53599316823},height_median=4.099831585335778E-12,length_95%_HPD={3.104582823751,7.972892108498},height=4.187650292316193E-12,rate=0.04102653186604035,height_range={0.0,1.2096990076315706E-11},rate_median=0.038862442115185275,length=5.406092109785823,length_median=5.3813369541015,rate_95%_HPD={0.02170565630396346,0.06690104954961174}]:5.397679517042)[&height_95%_HPD={3.463131800101099,7.519970011331001},length_range={0.01364304068394,5.512050740751},length_95%_HPD={0.08374189621916,2.755605751629},height_range={2.5853651398489994,10.375299711101004},rate_95%_HPD={0.013349978661421472,0.05460917192561447},rate_range={0.009445345494631982,0.11123051227160362},height_median=5.364711205848302,rate=0.03210404426881989,height=5.420417563579129,posterior=0.8457667258732978,rate_median=0.030357836590428216,length=1.3617906012334027,length_median=1.232310130393]:1.177961381292)[&height_95%_HPD={4.533712139824001,9.137241806974004},length_range={0.07865978706095,7.943320941174},length_95%_HPD={0.8252321793555,5.309504501175},height_range={3.1219988897879,11.6937329301355},rate_95%_HPD={0.0148198135577573,0.05312129418861716},rate_range={0.008462234693196997,0.09642251369182357},height_median=6.681048742285849,rate=0.03208144326850451,height=6.752584536817203,posterior=0.9988158673771462,rate_median=0.030589193177276645,length=2.8657245672943814,length_median=2.7360631587655]:1.843496605799)[&posterior=0.42480757844878625]:2.277302963939,26[&rate_range={0.012802868638490814,0.07208807099781286},height_95%_HPD={0.0,8.995471034722868E-12},length_range={4.229661502415,16.41082003064},height_median=4.000355602329364E-12,length_95%_HPD={6.927869758244,13.79466498347},height=4.170808031554703E-12,rate=0.030982131409777312,height_range={0.0,1.3997691894473974E-11},rate_median=0.02983615898386462,length=10.170914042872047,length_median=10.098063527945001,rate_95%_HPD={0.01711804842874265,0.046982725813337}]:10.69644046807)[&height_95%_HPD={8.181947944828998,13.817676100347},length_range={1.346715671488,12.5381313175},length_95%_HPD={2.79968197981,8.354686133451},height_range={5.8907250694550015,16.410820030647},rate_95%_HPD={0.01562132938691037,0.045200306592374236},rate_range={0.011976876608050531,0.08571320928816095},height_median=11.029494403911752,rate=0.02890362782878729,height=11.051752976313672,posterior=1.0,rate_median=0.027700656146079423,length=5.540465577826381,length_median=5.526566403531]:5.89955192246)[&height_95%_HPD={16.028924739942,17.637322484105},length_range={0.01764251609393,12.89253816402},length_95%_HPD={0.4570973988085,7.262732876914},height_range={16.012646838443,21.774905925679004},rate_95%_HPD={0.01238374064369648,0.05119611790136026},rate_range={0.008720589330905007,0.11530808446854848},height_median=16.4237339502285,rate=0.029745276019447587,height=16.59323978355391,posterior=0.9928952042628775,rate_median=0.02818386972189151,length=3.4011444845579133,length_median=3.085352222051]:1.438357901389,(27[&rate_range={0.01711949390574461,0.08215523692383853},height_95%_HPD={0.0,9.00257646208047E-12},length_range={9.016243974471,20.67479908537},height_median=4.000355602329364E-12,length_95%_HPD={9.016243974471,12.15559555563},height=4.154974371272187E-12,rate=0.04164209919231761,height_range={0.0,1.539746108392137E-11},rate_median=0.04079849063824878,length=10.079004430443067,length_median=9.73216151475,rate_95%_HPD={0.02493140827881364,0.0605648307627827}]:9.602207581356,28[&rate_range={0.022074386958167137,0.08677884115044263},height_95%_HPD={0.0,9.00257646208047E-12},length_range={9.016243974471,20.67479908537},height_median=4.000355602329364E-12,length_95%_HPD={9.016243974471,12.15559555563},height=4.154974371272187E-12,rate=0.04502283395626105,height_range={0.0,1.539746108392137E-11},rate_median=0.04388431791781282,length=10.079004430443067,length_median=9.73216151475,rate_95%_HPD={0.027977345322605422,0.06547377572282802}]:9.602207581356)[&height_95%_HPD={9.016243974473998,12.155595555637},length_range={4.67218757165,24.07244828895},length_95%_HPD={6.596691567376,15.77355276099},height_range={9.016243974473998,20.674799085373493},rate_95%_HPD={0.018817386125362063,0.062083815062590635},rate_range={0.013491441388721716,0.12327859164497695},height_median=9.732161514753647,rate=0.04087889534450521,height=10.079004430447243,posterior=1.0,rate_median=0.03943092749814842,length=10.502693471083125,length_median=10.0865597727]:8.432142710565)[&height_95%_HPD={16.606593087742397,23.009871518640004},length_range={0.03764913374768,10.97487080363},length_95%_HPD={0.06540056034497,4.673611190434},height_range={16.077576475264802,29.591537616744695},rate_95%_HPD={0.012098657193892292,0.052371069861132595},rate_range={0.008799869282244192,0.10188324769809033},height_median=19.2799539522465,rate=0.031628119867140064,height=19.54564044770038,posterior=0.6657785671995263,rate_median=0.03004614855171865,length=2.1378014238124052,length_median=1.854773191124]:4.493085822749)[&height_95%_HPD={18.721246978177,30.536836939171003},length_range={0.003252504611702,18.76944597937},length_95%_HPD={1.130821568243,11.42556359694},height_range={17.114004654432804,38.557544624731996},rate_95%_HPD={0.013576718995138216,0.055504429741047315},rate_range={0.01041157977258715,0.10280075826473371},height_median=23.90482742053,rate=0.03406729850368937,height=24.231099453647527,posterior=0.8040260509177027,rate_median=0.032204544663442386,length=5.928002948857901,length_median=5.6216424501455]:4.327265100998,29[&rate_range={0.010959929131144932,0.09381159640782281},height_95%_HPD={0.0,9.99733629214461E-12},length_range={9.7385581202,48.46200262593},height_median=4.000355602329364E-12,length_95%_HPD={14.48363463971,38.32908539683},height=4.198727018327184E-12,rate=0.029750255788789218,height_range={0.0,1.4999557151895715E-11},rate_median=0.027537411438951692,length=27.359667124608908,length_median=27.906511828,rate_95%_HPD={0.014277592633272438,0.051511093761464156}]:26.85470121567)[&height_95%_HPD={22.091122231547203,37.3143581641834},length_range={5.995219116883E-4,19.92925109739},length_95%_HPD={5.995219116883E-4,11.34167483787},height_range={19.525084217531802,46.87390162819599},rate_95%_HPD={0.015045169592286248,0.05493031202366483},rate_range={0.008331632171160933,0.10575295552329876},height_median=28.933034534126996,rate=0.03272834915182779,height=29.248417229588288,posterior=0.5734162226169331,rate_median=0.031059691690037104,length=4.95036866785653,length_median=4.455109320955]:3.533332599919)[&height_95%_HPD={23.102056265812998,42.700848946363905},height_median=32.3300842702695,height=32.67978437909498,posterior=1.0,height_range={19.310257062138398,57.60191950446},length=0.0];
End;
