# Supplementary material for: Speciation and Extinction Drive the Appearance of Directional Range Size Evolution in Phylogenies and the Fossil Record
Source: PLoS Biol. 2012 Feb 21;10(2):e1001260. doi: 10.1371/journal.pbio.1001260 (PMC3283545; doi:10.1371/journal.pbio.1001260)
Supplement: Dataset S1 — Bird and mammal phylogenetic trees. (ZIP) [file pbio.1001260.s001.zip › tangara]

#NEXUS
Begin taxa;
	Dimensions ntax=45;
	Taxlabels
		Tangara_argyrofenges
		Tangara_arthus
		Tangara_callophrys
		Tangara_cayana
		Tangara_chilensis
		Tangara_chrysotis
		Tangara_cucullata
		Tangara_cyanicollis
		Tangara_cyanocephala
		Tangara_cyanoptera
		Tangara_cyanotis
		Tangara_cyanoventris
		Tangara_desmaresti
		Tangara_dowii
		Tangara_fastuosa
		Tangara_florida
		Tangara_fucosa
		Tangara_guttata
		Tangara_gyrola
		Tangara_heinei
		Tangara_icterocephala
		Tangara_inornata
		Tangara_johannae
		Tangara_labradorides
		Tangara_larvata
		Tangara_lavinia
		Tangara_mexicana
		Tangara_meyerdeschauenseei
		Tangara_nigrocincta
		Tangara_nigroviridis
		Tangara_palmeri
		Tangara_parzudakii
		Tangara_preciosa
		Tangara_punctata
		Tangara_ruficervix
		Tangara_rufigula
		Tangara_schrankii
		Tangara_seledon
		Tangara_varia
		Tangara_vassorii
		Tangara_velia
		Tangara_viridicollis
		Tangara_vitriolina
		Tangara_xanthocephala
		Tangara_xanthogastra
		;
End;
Begin trees;
	Translate
		1 Tangara_argyrofenges,
		2 Tangara_arthus,
		3 Tangara_callophrys,
		4 Tangara_cayana,
		5 Tangara_chilensis,
		6 Tangara_chrysotis,
		7 Tangara_cucullata,
		8 Tangara_cyanicollis,
		9 Tangara_cyanocephala,
		10 Tangara_cyanoptera,
		11 Tangara_cyanotis,
		12 Tangara_cyanoventris,
		13 Tangara_desmaresti,
		14 Tangara_dowii,
		15 Tangara_fastuosa,
		16 Tangara_florida,
		17 Tangara_fucosa,
		18 Tangara_guttata,
		19 Tangara_gyrola,
		20 Tangara_heinei,
		21 Tangara_icterocephala,
		22 Tangara_inornata,
		23 Tangara_johannae,
		24 Tangara_labradorides,
		25 Tangara_larvata,
		26 Tangara_lavinia,
		27 Tangara_mexicana,
		28 Tangara_meyerdeschauenseei,
		29 Tangara_nigrocincta,
		30 Tangara_nigroviridis,
		31 Tangara_palmeri,
		32 Tangara_parzudakii,
		33 Tangara_preciosa,
		34 Tangara_punctata,
		35 Tangara_ruficervix,
		36 Tangara_rufigula,
		37 Tangara_schrankii,
		38 Tangara_seledon,
		39 Tangara_varia,
		40 Tangara_vassorii,
		41 Tangara_velia,
		42 Tangara_viridicollis,
		43 Tangara_vitriolina,
		44 Tangara_xanthocephala,
		45 Tangara_xanthogastra
		;
tree TREE1 = [&R] ((((30[&rate_range={0.0050554320213406796,0.015769559377848165},height_95%_HPD={0.0,4.600764214046649E-12},length_range={3.512224000595,9.188390622858},height_median=1.3997691894473974E-12,length_95%_HPD={4.355601399144,7.104458620985},height=1.7874212076890014E-12,rate=0.009086945291010826,height_range={0.0,5.901057420487632E-12},rate_median=0.009107886880944605,length=5.740568…
End;
