# Supplementary material for: Speciation and Extinction Drive the Appearance of Directional Range Size Evolution in Phylogenies and the Fossil Record
Source: PLoS Biol. 2012 Feb 21;10(2):e1001260. doi: 10.1371/journal.pbio.1001260 (PMC3283545; doi:10.1371/journal.pbio.1001260)
Supplement: Dataset S1 — Bird and mammal phylogenetic trees. (ZIP) [file pbio.1001260.s001.zip › tauraco]

#NEXUS

Begin taxa;
	Dimensions ntax=22;
	Taxlabels
		Corythaeola_cristata
		Corythaixoides_concolor
		Corythaixoides_leucogaster
		Corythaixoides_personatus
		Crinifer_piscator
		Crinifer_zonurus
		Musophaga_johnstoni
		Musophaga_porphyreolopha
		Musophaga_rossae
		Musophaga_violacea
		Tauraco_bannermani
		Tauraco_corythaix
		Tauraco_erythrolophus
		Tauraco_fischeri
		Tauraco_hartlaubi
		Tauraco_leucolophus
		Tauraco_leucotis
		Tauraco_livingstonii
		Tauraco_macrorhynchus
		Tauraco_persa
		Tauraco_schalowi
		Tauraco_schuettii
		;
End;

Begin trees;
	Translate
		1 Corythaeola_cristata,
		2 Corythaixoides_concolor,
		3 Corythaixoides_leucogaster,
		4 Corythaixoides_personatus,
		5 Crinifer_piscator,
		6 Crinifer_zonurus,
		7 Musophaga_johnstoni,
		8 Musophaga_porphyreolopha,
		9 Musophaga_rossae,
		10 Musophaga_violacea,
		11 Tauraco_bannermani,
		12 Tauraco_corythaix,
		13 Tauraco_erythrolophus,
		14 Tauraco_fischeri,
		15 Tauraco_hartlaubi,
		16 Tauraco_leucolophus,
		17 Tauraco_leucotis,
		18 Tauraco_livingstonii,
		19 Tauraco_macrorhynchus,
		20 Tauraco_persa,
		21 Tauraco_schalowi,
		22 Tauraco_schuettii
		;
tree TREE1 = [&R] ((((((2[&rate_range={0.004309543817238094,0.04391674845482463},height_95%_HPD={0.0,5.503153488461976E-12},length_range={1.319658424478,8.371795503517},height_median=2.000177801164682E-12,length_95%_HPD={2.013888809284,4.851891919739},height=2.3397751074302908E-12,rate=0.012610583082488242,height_range={0.0,1.000444171950221E-11},rate_median=0.01197989788295954,length=3.335755749126514,length_median=3.2683322204975003,rate_95%_HPD={0.007557446136453157,0.019268671529240534}]:3.2682321385399966,4[&rate_range={0.0033298033599219053,0.023529352307762555},height_95%_HPD={0.0,5.503153488461976E-12},length_range={1.319658424478,8.371795503517},height_median=2.000177801164682E-12,length_95%_HPD={2.013888809284,4.851891919739},height=2.3399533741468556E-12,rate=0.009301771916610652,height_range={0.0,1.000444171950221E-11},rate_median=0.009247168345049319,length=3.335480131271943,length_median=3.2683322204975003,rate_95%_HPD={0.004966555040277373,0.013885250137769112}]:3.2682321385399966)[&height_95%_HPD={2.0174406035468984,4.851891919740698},length_range={0.5371313693662,10.52135612954},length_95%_HPD={0.7865421120137,3.713194258269},height_range={1.3196584244780016,8.371795503517504},rate_95%_HPD={0.005114456175734455,0.01638552414618948},rate_range={0.0027335084547195484,0.028044698426606347},height_median=3.268232138541997,rate=0.010620987033161921,height=3.3345439910815693,posterior=0.9995559502664298,rate_median=0.010336495774768924,length=2.24230455829221,length_median=2.095487777798]:2.0591068831410055,(5[&rate_range={0.002727467203395569,0.034145382264996735},height_95%_HPD={0.0,5.4996007747831754E-12},length_range={1.13219975964,10.48639382748},height_median=1.9966250874858815E-12,length_95%_HPD={1.663787448705,5.462814261482},height=2.328664200485445E-12,rate=0.010239072057746258,height_range={0.0,1.000088900582341E-11},rate_median=0.009938418653385874,length=3.5242597542877903,length_median=3.4152891109525,rate_95%_HPD={0.0053475953873038246,0.015860753475834332}]:3.377773738601153,6[&rate_range={0.0017267289503519487,0.022055242412117617},height_95%_HPD={0.0,5.4996007747831754E-12},length_range={1.13219975964,10.48639382748},height_median=1.9966250874858815E-12,length_95%_HPD={1.663787448705,5.435025274263},height=2.329922321781557E-12,rate=0.008086747829939263,height_range={0.0,1.000088900582341E-11},rate_median=0.008049995723656719,length=3.516133177723381,length_median=3.4078998208765,rate_95%_HPD={0.0038160441333386246,0.011934347945850061}]:3.377773738601153)[&height_95%_HPD={1.8623600010543981,5.5521430337057005},length_range={0.005519195658921,8.795300063318},length_95%_HPD={0.2173411253871,3.85193817473},height_range={1.1321997596434503,10.486393827483},rate_95%_HPD={0.0035127970584694274,0.013671409148379983},rate_range={0.00186464704364415,0.03400336579666165},height_median=3.3777737386031497,rate=0.008619158355178754,height=3.483718343912398,posterior=0.9760213143872114,rate_median=0.008620847944820775,length=1.945504323823106,length_median=1.8210568079795]:1.9495652830798527)[&height_95%_HPD={3.704204522915999,7.348937141255998},length_range={5.763594066188E-5,6.460828869265},length_95%_HPD={5.763594066188E-5,2.677592648109},height_range={3.233431400054698,12.5684365426369},rate_95%_HPD={0.0034017527110289944,0.01489188129816184},rate_range={0.00250998429531383,0.025580138591746494},height_median=5.327339021683002,rate=0.009289544300584122,height=5.468088156125773,posterior=0.7517761989342806,rate_median=0.009220279009297653,length=1.129339784433644,length_median=0.9475405192649]:0.8793853988129978,3[&rate_range={0.00250998429531383,0.02474376687467768},height_95%_HPD={0.0,5.297096095091547E-12},length_range={2.086632830455,16.95703281091},height_median=2.000177801164682E-12,length_95%_HPD={3.692884869066,9.024159069183},height=2.3316127004257996E-12,rate=0.00856958481046683,height_range={0.0,1.1993961379630491E-11},rate_median=0.008668183215584688,length=6.25238919206649,length_median=6.058194088195499,rate_95%_HPD={0.004236903277794486,0.012697750886423196}]:6.206724420494)[&height_95%_HPD={4.386083333976,9.032720788368},length_range={1.53181354658,21.07249089884},length_95%_HPD={2.069752084532,10.75688543314},height_range={3.7301917575911876,16.957032810914995},rate_95%_HPD={0.00396692419695828,0.013882757868424848},rate_range={0.0019935763929042755,0.03267032454905175},height_median=6.206724420496,rate=0.009248385176587763,height=6.44602322113669,posterior=1.0,rate_median=0.0093084540903857,length=6.159545229959348,length_median=5.7343626451615]:5.021348790989,1[&rate_range={0.0021664555778467057,0.016420818162035753},height_95%_HPD={0.0,6.998845947236987E-12},length_range={6.912822821857,32.01125132966},height_median=1.2008172234345693E-12,length_95%_HPD={8.26139232532,19.38608379237},height=2.2499231607460447E-12,rate=0.008260276080126633,height_range={0.0,1.2999379350731033E-11},rate_median=0.00859318806610606,length=12.729002511464108,length_median=11.89572320803,rate_95%_HPD={0.003110683447004649,0.012096817425107376}]:11.2280732114838)[&height_95%_HPD={8.278362130914603,14.95289624713},length_range={0.003000553140566,9.314206312916},length_95%_HPD={0.7406062868321,6.294774579666},height_range={7.072767708387801,19.88168309039},rate_95%_HPD={0.005189285012686008,0.014696502123412012},rate_range={0.0030893407856148023,0.020409115400423714},height_median=11.228073211485,rate=0.009538531671148468,height=11.385717578396312,posterior=0.6767317939609236,rate_median=0.00953134784125837,length=3.429294814626656,length_median=3.3152250889585]:3.709715748100999,((8[&rate_range={0.0023085177037223312,0.02170860808314783},height_95%_HPD={0.0,5.002220859751105E-12},length_range={1.248862758267,12.13579338677},height_median=2.000177801164682E-12,length_95%_HPD={2.594804303348,7.088431931797},height=2.29497573500856E-12,rate=0.008291726329819865,height_range={0.0,9.00257646208047E-12},rate_median=0.008229565280152808,length=4.61563459287433,length_median=4.4646919948849995,rate_95%_HPD={0.0042672108193193515,0.012637123515448302}]:4.464691994885499,7[&rate_range={0.003755153234326494,0.03800604467578038},height_95%_HPD={0.0,5.002220859751105E-12},length_range={1.248862758267,12.13579338677},height_median=2.000177801164682E-12,length_95%_HPD={2.594804303348,7.088431931797},height=2.29497573500856E-12,rate=0.01089457022398497,height_range={0.0,9.00257646208047E-12},rate_median=0.010375728938177738,length=4.61563459287433,length_median=4.4646919948849995,rate_95%_HPD={0.005571867778567829,0.01681515742325249}]:4.464691994885499)[&height_95%_HPD={2.594804303347999,7.0884319317984},length_range={0.8100318441909,12.9498183068},length_95%_HPD={2.649345102798,8.026778689526},height_range={1.2488627582669984,12.135793386770299},rate_95%_HPD={0.0043331135071996985,0.013782966658128176},rate_range={0.00253296110786873,0.032730793721927755},height_median=4.464691994887499,rate=0.009050277637389905,height=4.61563459287663,posterior=1.0,rate_median=0.009004203747341566,length=5.148448000261953,length_median=5.0243971827100005]:5.135891119290003,((17[&rate_range={0.003110260553387124,0.014647759428299437},height_95%_HPD={0.0,5.268674385661143E-12},length_range={3.053221240696,14.45778514298},height_median=1.8971491044794675E-12,length_95%_HPD={4.436703086686,9.152604898023},height=2.3016686247875614E-12,rate=0.008217197996926665,height_range={0.0,9.201528428093297E-12},rate_median=0.00827963196583951,length=6.834143252512912,length_median=6.7202066752925,rate_95%_HPD={0.004819101322734197,0.011422746525378655}]:6.4164295023811055,((11[&rate_range={0.0013155418971445496,0.025865876694364458},height_95%_HPD={0.0,5.204725539442734E-12},length_range={0.6777139449116,5.572144990552},height_median=1.815436689867056E-12,length_95%_HPD={1.159943653598,3.160195883225},height=2.314058161588831E-12,rate=0.009652974426465965,height_range={0.0,1.000088900582341E-11},rate_median=0.00951761730529458,length=2.045908977134819,length_median=1.963490583337,rate_95%_HPD={0.00434630323629447,0.014653273613485833}]:1.9966427558792859,(13[&rate_range={0.003022782574008126,0.030139331725818},height_95%_HPD={0.0,5.336175945558352E-12},length_range={0.540199515962,4.690569686924},height_median=1.8900436771218665E-12,length_95%_HPD={0.7775019682374,2.398048523194},height=2.304068915134939E-12,rate=0.010538388962425657,height_range={0.0,1.050182163453428E-11},rate_median=0.010213806408330521,length=1.4981158066302374,length_median=1.4366609644364998,rate_95%_HPD={0.005096417020346659,0.015734251622887385}]:1.397106109075608,16[&rate_range={0.001593737494168828,0.02517940073602634},height_95%_HPD={0.0,5.300648808770347E-12},length_range={0.540199515962,4.926067776739},height_median=1.886490963443066E-12,length_95%_HPD={0.7245465383654,2.425676424577},height=2.308268437254374E-12,rate=0.00835684733124219,height_range={0.0,1.050182163453428E-11},rate_median=0.008391264056536892,length=1.5169454568404983,length_median=1.44427624265,rate_95%_HPD={0.0036319028585256523,0.012726687655267906}]:1.3971061090756116)[&height_95%_HPD={0.7209434886988006,2.2379532210679987},length_range={0.004063501817114,3.617885164159},length_95%_HPD={0.02243254562655,1.403390579022},height_range={0.5401995159619997,3.5288859230150003},rate_95%_HPD={0.003301504326293865,0.014056923031546391},rate_range={0.00107387311315433,0.02676743745940294},height_median=1.397106109077498,rate=0.009127247285631931,height=1.4508998499455499,posterior=0.8672291296625222,rate_median=0.009113921158365417,length=0.6425038535934081,length_median=0.5630521221012]:0.5995366468036032)[&height_95%_HPD={1.2115447112368969,3.1601958832280026},length_range={1.178028155424,9.784614668109},length_95%_HPD={2.176038006975,5.981650525835},height_range={0.8397315199610027,5.572144990556996},rate_95%_HPD={0.005379617631472691,0.014000916771844065},rate_range={0.0034848076747719006,0.02419677112114864},height_median=1.9966427558811013,rate=0.009409788038381604,height=2.0835484018514756,posterior=1.0,rate_median=0.009344440474382501,length=4.010329043026075,length_median=3.9382437740564997]:3.9367287820667,((12[&rate_range={0.0045025942847325045,0.025540147179964952},height_95%_HPD={0.0,5.300648808770347E-12},length_range={0.8714585160474,4.147358030353},height_median=1.8456347561368602E-12,length_95%_HPD={1.134894000392,2.677007571836},height=2.2865727468157844E-12,rate=0.011225671417976113,height_range={0.0,9.400480394106125E-12},rate_median=0.010822837101837922,length=1.8651947139597944,length_median=1.8200038175905,rate_95%_HPD={0.006264883834094311,0.01639253431985695}]:1.8001780193256316,(18[&rate_range={0.0015057375328450574,0.02022013933851346},height_95%_HPD={0.0,5.204725539442734E-12},length_range={0.4111073033326,3.01253411942},height_median=1.8971491044794675E-12,length_95%_HPD={0.5974554106112,1.72865689166},height=2.2897783925508297E-12,rate=0.00797293582814412,height_range={0.0,9.49995637711254E-12},rate_median=0.007937685654536421,length=1.1208423439599975,length_median=1.0973955152325,rate_95%_HPD={0.003916295529669053,0.01253280457427437}]:1.0969094887442026,14[&rate_range={0.004447680426039208,0.032730793721927755},height_95%_HPD={0.0,5.204725539442734E-12},length_range={0.4111073033326,3.341011424472},height_median=1.8971491044794675E-12,length_95%_HPD={0.5974554106112,1.72865689166},height=2.2896237895577025E-12,rate=0.012266084756986874,height_range={0.0,9.49995637711254E-12},rate_median=0.011624581036804584,length=1.1209709268114985,length_median=1.0973955152325,rate_95%_HPD={0.006956741519573348,0.019019758411016434}]:1.0969094887442026)[&height_95%_HPD={0.5974554106113992,1.7248456343062504},length_range={0.01442438965468,2.825604107625},length_95%_HPD={0.1116876979106,1.338442307904},height_range={0.41110730333338097,2.4403466592010012},rate_95%_HPD={0.004231075288895455,0.01577233084129472},rate_range={0.0022405369342307782,0.023835119190971765},height_median=1.0969094887460997,rate=0.009749150968295444,height=1.1194128813999744,posterior=0.9986678507992895,rate_median=0.009623614756316647,length=0.7338614613426939,length_median=0.6859033670318]:0.7032685305813775)[&height_95%_HPD={1.1607095508442953,2.602593091790599},length_range={0.03520808242893,2.94806999862},length_95%_HPD={0.1002072094558,1.21101061747},height_range={0.8714585160509003,4.147358030353001},rate_95%_HPD={0.0042969181527910206,0.015939566476332732},rate_range={0.002670072539705297,0.035946431841856724},height_median=1.8001780193274772,rate=0.00994896129791152,height=1.8369577164957807,posterior=0.9591474245115453,rate_median=0.009743928235414125,length=0.5856405323652336,length_median=0.5233872862854]:0.5970621506025218,(22[&rate_range={0.0021445828688150975,0.01838142723578289},height_95%_HPD={0.0,5.201172825763933E-12},length_range={0.8312597532756,5.279825664459},height_median=1.8349766151004587E-12,length_95%_HPD={1.010678708283,2.980697652864},height=2.2842063744720006E-12,rate=0.007802824936323252,height_range={0.0,9.396927680427325E-12},rate_median=0.007877941312623662,length=1.9932780840476056,length_median=1.9118405637275,rate_95%_HPD={0.003516028401141288,0.011444617093218656}]:1.8310601545837653,(15[&rate_range={0.001609780402186403,0.022620648983953218},height_95%_HPD={0.0,5.297096095091547E-12},length_range={0.288260925415,4.035127356762},height_median=1.8403056856186595E-12,length_95%_HPD={0.3951825428669,1.724570022355},height=2.2953906389595036E-12,rate=0.00853201078250315,height_range={0.0,9.49995637711254E-12},rate_median=0.008640565279878465,length=1.0321368387214718,length_median=0.9836364205139,rate_95%_HPD={0.0034933441264247463,0.013102630712917554}]:0.9809802768451519,21[&rate_range={0.002222930697238244,0.02521491740155125},height_95%_HPD={0.0,5.297096095091547E-12},length_range={0.288260925415,4.035127356762},height_median=1.8403056856186595E-12,length_95%_HPD={0.3951825428669,1.718655978557},height=2.2960153612582624E-12,rate=0.010101061977796198,height_range={0.0,9.49995637711254E-12},rate_median=0.009888012092260215,length=1.030666352898327,length_median=0.9836364205139,rate_95%_HPD={0.004892318585406315,0.015841477703733217}]:0.9809802768451519)[&height_95%_HPD={0.40833955433110347,1.7220370814496988},length_range={0.0749910294521,4.202503377081},length_95%_HPD={0.2014158971576,1.855983596716},height_range={0.288260925415603,4.035127356763105},rate_95%_HPD={0.003835820814433125,0.014602326518321423},rate_range={0.0021969876715271747,0.023782913988669413},height_median=0.9809802768469922,rate=0.00902454200484484,height=1.0289078468469393,posterior=0.9955595026642984,rate_median=0.008975687467442893,length=0.9630664738256767,length_median=0.8876910048677]:0.850079877738608)[&height_95%_HPD={1.0991066273419996,2.8143048408094096},length_range={3.280063400948E-4,3.290683758058},length_95%_HPD={3.280063400948E-4,1.235115931944},height_range={0.8312597532810031,4.545527900870331},rate_95%_HPD={0.00278614566875582,0.013408230100981154},rate_range={0.0016697879525968155,0.03139361486922849},height_median=1.8310601545856002,rate=0.008798937879653091,height=1.8811580653468876,posterior=0.8081705150976909,rate_median=0.00881854978006404,length=0.5416868118249281,length_median=0.47494467078610003]:0.5661800153443988)[&height_95%_HPD={1.6620927784057962,3.439458293119799},length_range={1.27620085138,8.920998808798},length_95%_HPD={2.000177796134,5.642697835502},height_range={1.3331773263445008,5.279825664463003},rate_95%_HPD={0.006240762993147615,0.016603239793632586},rate_range={0.0036767212716459037,0.036442723308239486},height_median=2.397240169929999,rate=0.01085839022800647,height=2.465082559818531,posterior=1.0,rate_median=0.010447619089528359,length=3.817791082886199,length_median=3.762364050594]:3.536131368017802)[&height_95%_HPD={4.2884966613749,7.684608253874599},length_range={9.076570318456E-5,4.464734783898},length_95%_HPD={9.076570318456E-5,1.949861573135},height_range={3.4782399879380996,12.225569641481997},rate_95%_HPD={0.0030194627259563034,0.01456099341357526},rate_range={0.0019181648934780762,0.02521491740155125},height_median=5.933371537947801,rate=0.009113409042807061,height=6.011552050074916,posterior=0.5981349911190054,rate_median=0.009087308856104233,length=0.8727475014619873,length_median=0.7558341737406]:0.48305796443520155)[&posterior=0.43960923623445824]:0.8774182644099975,(19[&rate_range={0.005816614816974175,0.02774315912833163},height_95%_HPD={0.0,5.300648808770347E-12},length_range={2.288075575354,9.532529391616},height_median=1.9966250874858815E-12,length_95%_HPD={3.217464603767,6.499412879462},height=2.2952936176934083E-12,rate=0.011976510559900094,height_range={0.0,1.000088900582341E-11},rate_median=0.011540204274405615,length=4.810156005808696,length_median=4.7588152805685,rate_95%_HPD={0.007836616991821093,0.017778407233572446}]:4.820892506417454,(10[&rate_range={0.004956474433385543,0.037535695630688655},height_95%_HPD={0.0,5.297096095091547E-12},length_range={1.790924592846,9.532529391616},height_median=1.900701818158268E-12,length_95%_HPD={2.642346542294,5.825679677043},height=2.3003884173495745E-12,rate=0.012995775093068462,height_range={0.0,9.951151014320203E-12},rate_median=0.012497652922743067,length=4.21617569619141,length_median=4.1942401573455,rate_95%_HPD={0.008036891531625071,0.01912616065865607}]:4.086587091720702,9[&rate_range={0.00335898959863305,0.016617408821014226},height_95%_HPD={0.0,5.300648808770347E-12},length_range={1.790924592846,10.07243222894},height_median=1.8989254613188677E-12,length_95%_HPD={2.565673385572,5.713054102756},height=2.2968585786034305E-12,rate=0.008211325463479111,height_range={0.0,9.951151014320203E-12},rate_median=0.008156042591996598,length=4.191102568628939,length_median=4.1699873185745,rate_95%_HPD={0.004705766878489194,0.011516776567198163}]:4.086587091720704)[&height_95%_HPD={2.6038044812153007,5.657443119445798},length_range={0.00162327212472,4.705849162646},length_95%_HPD={0.00162327212472,1.776626452974},height_range={1.7909245928460606,7.8478211711986},rate_95%_HPD={0.003606886877924106,0.014494558188303122},rate_range={0.0013926939018336377,0.02847197785149803},height_median=4.086587091722603,rate=0.009166453703900707,height=4.1224920145476815,posterior=0.8068383658969804,rate_median=0.009123962888131023,length=0.7971347365181731,length_median=0.6986210959493]:0.7343054146968484)[&height_95%_HPD={3.3302413628181995,6.499412879468},length_range={0.4830863350377,7.742683794128},length_95%_HPD={0.7402668707775,3.637107667346},height_range={2.28807557535486,10.072432228943995},rate_95%_HPD={0.005416651578339784,0.016984954537665766},rate_range={0.003531966289727807,0.0302641949418494},height_median=4.820892506419451,rate=0.010706518796415323,height=4.883440035438029,posterior=1.0,rate_median=0.010281087339701268,length=2.182540740245796,length_median=2.076110183179]:2.472955260373549)[&height_95%_HPD={5.689433822997,9.555016566568},length_range={0.1163170531,7.457676676691},length_95%_HPD={0.4939439238993,4.444702295599},height_range={4.612756473573002,14.457785142979997},rate_95%_HPD={0.004656967865120979,0.0164883763510726},rate_range={0.0024368448806208988,0.031083582183469266},height_median=7.293847766793,rate=0.010261561953550649,height=7.425155159652781,posterior=0.9986678507992895,rate_median=0.009997517263818626,length=2.342758676019373,length_median=2.182509177259]:2.3067353473845014)[&height_95%_HPD={7.2415942228495,12.556690215753001},length_range={0.6279990921354,17.36211462044},length_95%_HPD={1.930796016528,8.527263177322},height_range={6.0431978045651,19.210613339773},rate_95%_HPD={0.005207153322783913,0.01884820972999999},rate_range={0.0020444164590778975,0.0378148080316806},height_median=9.600583114177502,rate=0.011055324641815363,height=9.765139048049004,posterior=1.0,rate_median=0.010399088862136658,length=5.3356985909258805,length_median=5.1210254759264995]:5.337205845408498)[&height_95%_HPD={11.613045485072,19.427862966155},length_range={0.006393758042812,30.55758747514},length_95%_HPD={0.1645098003636,15.71778805334},height_range={10.58324329973,30.836929670449997},rate_95%_HPD={0.004924910914932011,0.016079194281840032},rate_range={0.002894592013489403,0.023883668866731263},height_median=14.937788959586,rate=0.010237242344856309,height=15.25065170861766,posterior=0.8059502664298401,rate_median=0.009981590329078556,length=8.697158005400999,length_median=8.704092334051]:7.610396634484216,20[&rate_range={0.003107299094183476,0.050564206604640005},height_95%_HPD={0.0,7.002398660915787E-12},length_range={6.912822821857,47.67886643901},height_median=1.2008172234345693E-12,length_95%_HPD={10.2378937115,32.01125132966},height=2.2049889051007184E-12,rate=0.014282629718282293,height_range={0.0,1.2999379350731033E-11},rate_median=0.01228212779073083,length=22.039329325820024,length_median=22.387278179595,rate_95%_HPD={0.006342564395111497,0.027812266734265033}]:22.548185594069015)[&height_95%_HPD={14.8355814227746,32.363274075422},height_median=22.548185594070215,height=22.848488590377777,posterior=1.0,height_range={11.524242810339,47.67886643901},length=0.0];
End;
