# Supplementary material for: Speciation and Extinction Drive the Appearance of Directional Range Size Evolution in Phylogenies and the Fossil Record
Source: PLoS Biol. 2012 Feb 21;10(2):e1001260. doi: 10.1371/journal.pbio.1001260 (PMC3283545; doi:10.1371/journal.pbio.1001260)
Supplement: Dataset S1 — Bird and mammal phylogenetic trees. (ZIP) [file pbio.1001260.s001.zip › thamnophilus]

#NEXUS

Begin taxa;
	Dimensions ntax=31;
	Taxlabels
		Sakesphorus_bernardi
		Sakesphorus_canadensis
		Sakesphorus_cristatus
		Sakesphorus_luctuosus
		Sakesphorus_melanonotus
		Sakesphorus_melanothorax
		Thamnophilus_aethiops
		Thamnophilus_amazonicus
		Thamnophilus_aroyae
		Thamnophilus_atrinucha
		Thamnophilus_bridgesi
		Thamnophilus_caerulescens
		Thamnophilus_cryptoleucus
		Thamnophilus_divisorius
		Thamnophilus_doliatus
		Thamnophilus_insignis
		Thamnophilus_multistriatus
		Thamnophilus_murinus
		Thamnophilus_nigriceps
		Thamnophilus_nigrocinereus
		Thamnophilus_palliatus
		Thamnophilus_pelzelni
		Thamnophilus_praecox
		Thamnophilus_punctatus
		Thamnophilus_ruficapillus
		Thamnophilus_schistaceus
		Thamnophilus_stictocephalus
		Thamnophilus_tenuepunctatus
		Thamnophilus_torquatus
		Thamnophilus_unicolor
		Thamnophilus_zarumae
		;
End;

Begin trees;
	Translate
		1 Sakesphorus_bernardi,
		2 Sakesphorus_canadensis,
		3 Sakesphorus_cristatus,
		4 Sakesphorus_luctuosus,
		5 Sakesphorus_melanonotus,
		6 Sakesphorus_melanothorax,
		7 Thamnophilus_aethiops,
		8 Thamnophilus_amazonicus,
		9 Thamnophilus_aroyae,
		10 Thamnophilus_atrinucha,
		11 Thamnophilus_bridgesi,
		12 Thamnophilus_caerulescens,
		13 Thamnophilus_cryptoleucus,
		14 Thamnophilus_divisorius,
		15 Thamnophilus_doliatus,
		16 Thamnophilus_insignis,
		17 Thamnophilus_multistriatus,
		18 Thamnophilus_murinus,
		19 Thamnophilus_nigriceps,
		20 Thamnophilus_nigrocinereus,
		21 Thamnophilus_palliatus,
		22 Thamnophilus_pelzelni,
		23 Thamnophilus_praecox,
		24 Thamnophilus_punctatus,
		25 Thamnophilus_ruficapillus,
		26 Thamnophilus_schistaceus,
		27 Thamnophilus_stictocephalus,
		28 Thamnophilus_tenuepunctatus,
		29 Thamnophilus_torquatus,
		30 Thamnophilus_unicolor,
		31 Thamnophilus_zarumae
		;
tree TREE1 = [&R] ((2[&rate_range={0.005393553735050516,0.013817745929196752},height_95%_HPD={0.0,5.000444502911705E-12},length_range={2.374410353375,5.978194918193},height_median=1.254996107036277E-12,length_95%_HPD={2.949612638204,4.788490612861},height=1.8281780273567685E-12,rate=0.009288430335285315,height_range={0.0,9.000800105241069E-12},rate_median=0.00940482710807582,length=3.8419262468763042,length_median=3.8089896241685004,rate_95%_HPD={0.006980482943903505,0.010923930607587487}]:3.808989624169996,4[&rate_range={0.0079023077572188,0.01591106793959367},height_95%_HPD={0.0,5.000444502911705E-12},length_range={2.374410353375,5.978194918193},height_median=1.254996107036277E-12,length_95%_HPD={2.949612638204,4.788490612861},height=1.8281780273567685E-12,rate=0.0108022792176997,height_range={0.0,9.000800105241069E-12},rate_median=0.010554430271731167,length=3.8419262468763042,length_median=3.8089896241685004,rate_95%_HPD={0.008739615465684495,0.01334126962123159}]:3.808989624169996)[&height_95%_HPD={2.9496126382056005,4.7884906128616995},length_range={4.663178695186,13.49917405374},length_95%_HPD={6.709229511647,11.26615058078},height_range={2.3744103533790017,5.9781949181947995},rate_95%_HPD={0.008126835869360098,0.01269948943827558},rate_range={0.006515354640073568,0.018746281407140394},height_median=3.808989624171251,rate=0.01028715310171944,height=3.841926246878141,posterior=1.0,rate_median=0.010137739056473163,length=9.010064835422739,length_median=9.0364019637925]:9.31774820423625,(3[&rate_range={0.005913206244860377,0.013233273615467257},height_95%_HPD={0.0,5.501377131622576E-12},length_range={8.454358920066,16.88292620779},height_median=1.000088900582341E-12,length_95%_HPD={10.107190984,14.18192252338},height=1.801183240449666E-12,rate=0.009527217232578905,height_range={0.0,1.000088900582341E-11},rate_median=0.009653006671022694,length=12.221761642850327,length_median=12.18699699755,rate_95%_HPD={0.007579967912261142,0.011331930059847402}]:12.1870599356707,(((15[&rate_range={0.005600136838596935,0.01161908328449947},height_95%_HPD={0.0,4.700240197053063E-12},length_range={4.117335578462,6.87382342122},height_median=1.298516849601583E-12,length_95%_HPD={4.432636414491,6.066549950208},height=1.8318246071385388E-12,rate=0.009062083633655274,height_range={0.0,6.199485369506874E-12},rate_median=0.009156758551210897,length=5.254928069368753,length_median=5.229896215949,rate_95%_HPD={0.007099288689151665,0.0104792831291195}]:5.1899593053885,(((21[&rate_range={0.005571887983727195,0.014922242744469946},height_95%_HPD={0.0,4.700240197053063E-12},length_range={0.3060821699069,1.597263168513},height_median=1.3571366253017914E-12,length_95%_HPD={0.417982214044,1.08972068905},height=1.835875047800315E-12,rate=0.009984564162150393,height_range={0.0,6.300737709352688E-12},rate_median=0.009986344561561066,length=0.7415337591879205,length_median=0.7308571593522499,rate_95%_HPD={0.00785257709029251,0.012447805803662827}]:0.7308571593534428,28[&rate_range={0.005993225608113654,0.016188093762669987},height_95%_HPD={0.0,4.700240197053063E-12},length_range={0.3060821699069,1.597263168513},height_median=1.3571366253017914E-12,length_95%_HPD={0.417982214044,1.08972068905},height=1.835875047800315E-12,rate=0.009882671431775106,height_range={0.0,6.300737709352688E-12},rate_median=0.009918297280167073,length=0.7415337591879205,length_median=0.7308571593522499,rate_95%_HPD={0.007630933424132235,0.012162584044949272}]:0.7308571593534428)[&height_95%_HPD={0.41798221404500246,1.0897206890532},length_range={0.3257683108421,3.973807716675},length_95%_HPD={0.9228439853772,2.741575057492},height_range={0.3060821699088496,1.59726316851458},rate_95%_HPD={0.007895130709280664,0.012357190970096976},rate_range={0.006361603034277592,0.016624642161923213},height_median=0.7308571593547999,rate=0.010067145426606123,height=0.7415337591897555,posterior=1.0,rate_median=0.010030845952090537,length=1.8518933762300909,length_median=1.832616907161]:1.8410011677096012,17[&rate_range={0.00653701571094736,0.015335640967843603},height_95%_HPD={0.0,4.799716180059477E-12},length_range={1.356247203097,4.646747103919},height_median=1.3979928326079971E-12,length_95%_HPD={1.723960832427,3.543263631098},height=1.851733686457572E-12,rate=0.010177960131260695,height_range={0.0,6.201261726346274E-12},rate_median=0.010081893922293767,length=2.591781855718265,length_median=2.5745537182060003,rate_95%_HPD={0.008065520804842888,0.012447283078699058}]:2.571858327063003)[&height_95%_HPD={1.693031735099101,3.5023580298966},length_range={0.1315541696231,3.218244906721},length_95%_HPD={0.5273565114459,2.458792902758},height_range={1.3562472030970003,4.646747103924399},rate_95%_HPD={0.007780317022908069,0.012127475212227089},rate_range={0.006136169523487894,0.016504264796472476},height_median=2.571858327064401,rate=0.01009722592641465,height=2.588303368231177,posterior=0.9960035523978685,rate_median=0.010030887723965796,length=1.3841547275293535,length_median=1.356528706639]:1.378661175371918,31[&rate_range={0.006171370572873731,0.01389702488487388},height_95%_HPD={0.0,4.810374321095878E-12},length_range={2.591708155506,5.891908292457},height_median=1.3002932064409833E-12,length_95%_HPD={3.127197780595,4.779857874271},height=1.833679054265284E-12,rate=0.009627307802492784,height_range={0.0,6.398437335519702E-12},rate_median=0.00973045020989228,length=3.970384962573369,length_median=3.9499639365895,rate_95%_HPD={0.00751815800810233,0.011236683100404403}]:3.950519502435019)[&height_95%_HPD={3.1458928997260003,4.79211884543979},length_range={0.2839808580663,2.672156747941},length_95%_HPD={0.5602117396061,1.982610947866},height_range={2.7493963084941004,5.8919082924621},rate_95%_HPD={0.007570469494159544,0.012060314687302343},rate_range={0.0056181091591271815,0.015602887472942625},height_median=3.950519502436319,rate=0.009977607532648786,height=3.972070079939837,posterior=1.0,rate_median=0.009961509848846396,length=1.3267424411480249,length_median=1.3129867362905001]:1.2394398029534797)[&posterior=0.4391651865008881]:0.2100384159372899,(25[&rate_range={0.005600136838596935,0.014564153024921379},height_95%_HPD={0.0,4.8689940967960865E-12},length_range={1.361731795561,3.538560471948},height_median=1.3002932064409833E-12,length_95%_HPD={1.634898832306,2.763921583001},height=1.8354349025443716E-12,rate=0.009726018996119488,height_range={0.0,6.767919558114954E-12},rate_median=0.00980296898167346,length=2.204433093743138,length_median=2.184296241682,rate_95%_HPD={0.007450549276416276,0.01165474698091239}]:2.1842962416838514,29[&rate_range={0.0063978820135711266,0.014862354223772384},height_95%_HPD={0.0,4.8689940967960865E-12},length_range={1.361731795561,3.538560471948},height_median=1.3002932064409833E-12,length_95%_HPD={1.634898832306,2.763921583001},height=1.8354349025443716E-12,rate=0.009992650680912776,height_range={0.0,6.767919558114954E-12},rate_median=0.009967229305036691,length=2.204433093743138,length_median=2.184296241682,rate_95%_HPD={0.008109309054490732,0.012302975582864755}]:2.1842962416838514)[&height_95%_HPD={1.634898832309041,2.7639215830040005},length_range={1.834715053024,4.859556494796},length_95%_HPD={2.320666485573,3.98386944976},height_range={1.3617317955650012,3.5385604719482977},rate_95%_HPD={0.007712033476575504,0.011637526020163595},rate_range={0.006419291586140855,0.015137615151509878},height_median=2.1842962416851517,rate=0.009804971083772302,height=2.2044330937449694,posterior=1.0,rate_median=0.009881760577117666,length=3.122447951775393,length_median=3.1151930818325]:3.215701479641937)[&height_95%_HPD={4.652161022578561,6.293360076258999},length_range={2.709669655187,6.193302155358},length_95%_HPD={3.38061692648,5.334976678735},height_range={4.251630656583,7.258856080983},rate_95%_HPD={0.0072373424460004535,0.010966867570624527},rate_range={0.006281605389066997,0.01286907041550117},height_median=5.399997721327089,rate=0.009250448695658406,height=5.432003791024965,posterior=1.0,rate_median=0.009413443891341333,length=4.324995276847756,length_median=4.2940097759475]:4.333406395767912,((1[&rate_range={0.0066732589858134825,0.013408621944604324},height_95%_HPD={0.0,4.639844064513454E-12},length_range={5.656402669891,9.366207459438},height_median=1.3002932064409833E-12,length_95%_HPD={6.085783311151,8.210103344056},height=1.849366525323007E-12,rate=0.009679443399631966,height_range={0.0,6.000533403494046E-12},rate_median=0.00974993747858974,length=7.2110313382467135,length_median=7.1871274233680005,rate_95%_HPD={0.007990024361964146,0.011226380120406772}]:7.187127423368169,(11[&rate_range={0.0076702361651699354,0.017598380833921436},height_95%_HPD={0.0,4.6984638402136625E-12},length_range={2.8140165674,6.755744157265},height_median=1.3393730569077889E-12,length_95%_HPD={3.641484575401,5.411875045653},height=1.8338036832087233E-12,rate=0.010861052787137806,height_range={0.0,6.6986416413783445E-12},rate_median=0.010627212193222242,length=4.5198703522538075,length_median=4.5019640840045,rate_95%_HPD={0.008880869999001999,0.013136509845046903}]:4.501964084006211,10[&rate_range={0.006103341491971814,0.015202219498998722},height_95%_HPD={0.0,4.6984638402136625E-12},length_range={2.8140165674,6.755744157265},height_median=1.3393730569077889E-12,length_95%_HPD={3.641484575401,5.411875045653},height=1.8338036832087233E-12,rate=0.009515201556575956,height_range={0.0,6.6986416413783445E-12},rate_median=0.009610713277487741,length=4.5198703522538075,length_median=4.5019640840045,rate_95%_HPD={0.007524889664833605,0.011244703387656312}]:4.501964084006211)[&height_95%_HPD={3.641484575401,5.411875045653602},length_range={1.215668585169,4.921429031306},length_95%_HPD={1.76011413787,3.738538609062},height_range={2.814016567404302,6.755744157270199},rate_95%_HPD={0.008092568905484912,0.01233771470750114},rate_range={0.005789591084274775,0.015335640967843603},height_median=4.50196408400755,rate=0.01014280324456434,height=4.5198703522556425,posterior=1.0,rate_median=0.010051686573887421,length=2.6911609859929153,length_median=2.6555656600685]:2.685163339361919)[&height_95%_HPD={6.085783311152499,8.210103344057398},length_range={0.2383924203771,3.582705762303},length_95%_HPD={0.7711658428295,2.449228210754},height_range={5.656402669895301,9.366207459438701},rate_95%_HPD={0.007842306249344202,0.012117890557250424},rate_range={0.005642597569336813,0.016177059287323534},height_median=7.1871274233694695,rate=0.009907358291432446,height=7.211031338248563,posterior=1.0,rate_median=0.00993024806309559,length=1.5937653185512537,length_median=1.58246334284]:1.6472926298238306,((18[&rate_range={0.006681927532163622,0.014535685010753441},height_95%_HPD={0.0,4.700240197053063E-12},length_range={4.278049777538,8.153943733604},height_median=1.3002932064409833E-12,length_95%_HPD={5.073489780763,7.234701178267},height=1.8449248444337253E-12,rate=0.009794008031828423,height_range={0.0,6.298961352513288E-12},rate_median=0.00982780768159739,length=6.142804466965015,length_median=6.127408513833499,rate_95%_HPD={0.008168417328295603,0.01151094116162819}]:6.127408513833499,26[&rate_range={0.00785611846307152,0.015547724428496843},height_95%_HPD={0.0,4.700240197053063E-12},length_range={4.278049777538,8.153943733604},height_median=1.3002932064409833E-12,length_95%_HPD={5.073489780763,7.234701178267},height=1.8449248444337253E-12,rate=0.010877945976671126,height_range={0.0,6.298961352513288E-12},rate_median=0.010695214439237792,length=6.142804466965015,length_median=6.127408513833499,rate_95%_HPD={0.00931811056356275,0.013180949313458198}]:6.127408513833499)[&height_95%_HPD={5.073489780765501,7.234701178267901},length_range={0.5953229887298,5.323152851448},length_95%_HPD={1.366113126017,3.344036238053},height_range={4.2780497775387,8.153943733608601},rate_95%_HPD={0.007845356777613133,0.012394828505106538},rate_range={0.006097009476298881,0.015643027074749846},height_median=6.1274085138348,rate=0.010141971432257993,height=6.14280446696685,posterior=1.0,rate_median=0.010073840904703334,length=2.4093131634208413,length_median=2.387763085936]:2.3358528200029003,((((8[&rate_range={0.006377598758183291,0.013430942302717245},height_95%_HPD={0.0,4.700240197053063E-12},length_range={3.753255669433,7.412135860583},height_median=1.3002932064409833E-12,length_95%_HPD={4.339914434336,6.285612305713},height=1.840911476938668E-12,rate=0.009447328278110508,height_range={0.0,6.000533403494046E-12},rate_median=0.009520876541278958,length=5.368744706409419,length_median=5.352346923821,rate_95%_HPD={0.007724342997006589,0.010956281187978189}]:5.3203334148162,(16[&rate_range={0.005789591084274775,0.012716139360495317},height_95%_HPD={0.0,4.629185923477053E-12},length_range={3.432622967236,6.759611944229},height_median=1.2940759575030825E-12,length_95%_HPD={3.977730853116,5.878102181641},height=1.8310082086799334E-12,rate=0.00921246933655015,height_range={0.0,6.16928730323707E-12},rate_median=0.00931540139377925,length=4.854548463690839,length_median=4.8422656761765,rate_95%_HPD={0.007397555065864669,0.010738676049397038}]:4.768906719516205,14[&rate_range={0.007482041508313181,0.014862354223772384},height_95%_HPD={0.0,4.629185923477053E-12},length_range={3.432622967236,6.759611944229},height_median=1.298516849601583E-12,length_95%_HPD={3.977730853116,5.878102181641},height=1.8336932524993467E-12,rate=0.010402359794897006,height_range={0.0,6.09823302966106E-12},rate_median=0.01027724373781793,length=4.8354698054786995,length_median=4.820480251197,rate_95%_HPD={0.008615741283341659,0.012356371906664068}]:4.768906719516201)[&height_95%_HPD={3.9122174712467928,5.719453344319501},length_range={9.6993783598E-4,2.20144233709},length_95%_HPD={0.0597129154815,1.284850883758},height_range={3.432622967237304,6.759611944229799},rate_95%_HPD={0.007626556601461955,0.012139874378039843},rate_range={0.005445932530782859,0.014983773401152528},height_median=4.768906719517499,rate=0.00983080526588654,height=4.770525751941388,posterior=0.8148312611012434,rate_median=0.009892351277724932,length=0.6187118504969229,length_median=0.5735646378577]:0.5514266953000009)[&height_95%_HPD={4.592811429241399,6.1504020848944005},length_range={0.001457485270876,1.549581238121},length_95%_HPD={0.001457485270876,0.9514163641967},height_range={4.078274479931151,6.73587010154},rate_95%_HPD={0.007406186396191592,0.01200853616964511},rate_range={0.005318107426534314,0.015435112822018213},height_median=5.3203334148175,rate=0.009851680256520876,height=5.323017614028774,posterior=0.6230017761989343,rate_median=0.009909549451681366,length=0.4421729718938894,length_median=0.4118894800269]:0.4981483836750362,(6[&rate_range={0.006873879909861469,0.015465144978601186},height_95%_HPD={0.0,4.700240197053063E-12},length_range={3.154950245242,6.927731429796},height_median=1.298516849601583E-12,length_95%_HPD={3.665225895759,5.903026526305},height=1.8363956497159475E-12,rate=0.010368427930862747,height_range={0.0,6.7696959149543545E-12},rate_median=0.010184889335075189,length=4.762920325648751,length_median=4.7471553378215,rate_95%_HPD={0.008416129632966049,0.012503436921045028}]:4.661864398312803,(19[&rate_range={0.0071057163517000066,0.016488042802984524},height_95%_HPD={0.0,4.7979398232200765E-12},length_range={1.35447671165,3.252016091838},height_median=1.3979928326079971E-12,length_95%_HPD={1.568463474341,2.61023868238},height=1.8591530525461148E-12,rate=0.010456793837382029,height_range={0.0,6.7696959149543545E-12},rate_median=0.010283583074927317,length=2.073725819556333,length_median=2.055621626662,rate_95%_HPD={0.008274275248002496,0.01270268218727414}]:2.055621626661565,23[&rate_range={0.006105342146760399,0.014774946253419945},height_95%_HPD={0.0,4.7979398232200765E-12},length_range={1.35447671165,3.252016091838},height_median=1.3979928326079971E-12,length_95%_HPD={1.568463474341,2.61023868238},height=1.8591530525461148E-12,rate=0.009694351185437792,height_range={0.0,6.7696959149543545E-12},rate_median=0.009788168550545274,length=2.073725819556333,length_median=2.055621626662,rate_95%_HPD={0.007493038494419493,0.01149022121879137}]:2.055621626661565)[&height_95%_HPD={1.5684634743415007,2.6102386823808885},length_range={0.9756711389864,4.819742192581},length_95%_HPD={1.639786079484,4.11971373752},height_range={1.3544767116553516,3.252016091839103},rate_95%_HPD={0.008325669164910184,0.012308524028458738},rate_range={0.007036104621701629,0.01500559524847628},height_median=2.0556216266629628,rate=0.010233721973996131,height=2.073725819558191,posterior=1.0,rate_median=0.01011641765825441,length=2.8066836314727834,length_median=2.7370107865905]:2.6062427716511385)[&height_95%_HPD={3.536317006535599,5.673424343333001},length_range={0.02621178260952,3.004291179435},length_95%_HPD={0.1560890799021,2.045311705366},height_range={3.154950245243949,6.366785946756271},rate_95%_HPD={0.0076620004268451,0.012144966651526822},rate_range={0.006025622184382464,0.01623575734558875},height_median=4.661864398314101,rate=0.01007036334814721,height=4.659711887012065,posterior=0.8095026642984015,rate_median=0.010013685025921181,length=1.0807657152499366,length_median=1.071847821198]:1.156617400178435)[&height_95%_HPD={5.1517739303441,6.555406595371701},length_range={0.0645803870107,2.162841222338},length_95%_HPD={0.2608427049535,1.513268824557},height_range={4.776361864068201,7.412135860584199},rate_95%_HPD={0.007844476628314381,0.012402986724383695},rate_range={0.005570354338698351,0.016447267493921156},height_median=5.818481798492536,rate=0.009884682070334244,height=5.825111543822595,posterior=0.9973357015985791,rate_median=0.00988653711395152,length=0.9052813657225823,length_median=0.8901037855161]:0.7491270023863636,5[&rate_range={0.007205182694719204,0.015412813075004169},height_95%_HPD={0.0,4.700240197053063E-12},length_range={4.028194433841,8.786270133516},height_median=1.297628671181883E-12,length_95%_HPD={5.86661986352,7.809582433532},height=1.8285763667013055E-12,rate=0.010036616448760093,height_range={0.0,6.199485369506874E-12},rate_median=0.010005150796238798,length=6.830990416965031,length_median=6.8062213481335,rate_95%_HPD={0.008176973421277128,0.011692785534647098}]:6.567608800877602)[&height_95%_HPD={5.866619863520138,7.394868982571401},length_range={6.620963817996E-4,1.438839191168},length_95%_HPD={6.620963817996E-4,0.8524295092046},height_range={5.353853480524399,8.021681396178831},rate_95%_HPD={0.007735603856885602,0.012115030772062517},rate_range={0.006026697566622701,0.014384818682397188},height_median=6.5676088008789,rate=0.009883510644042644,height=6.572598372363931,posterior=0.5039964476021315,rate_median=0.009948843662900105,length=0.38679317283605713,length_median=0.3599763584527]:0.4615789035577498,((((12[&rate_range={0.006799914970267117,0.01366887079496917},height_95%_HPD={0.0,4.68247662865906E-12},length_range={3.345512008283,5.84649547795},height_median=1.3002932064409833E-12,length_95%_HPD={3.748697966866,5.1894133115},height=1.8492624049398805E-12,rate=0.009664451755200516,height_range={0.0,6.4996896753655165E-12},rate_median=0.009724475931646713,length=4.491661252388036,length_median=4.4824647376665,rate_95%_HPD={0.008013792252367829,0.011324701042301207}]:4.292937043744901,(7[&rate_range={0.0070514844580210605,0.016532716004021276},height_95%_HPD={0.0,4.728661906483467E-12},length_range={1.823198151162,3.991679262537},height_median=1.333155807969888E-12,length_95%_HPD={2.22595421106,3.392636255132},height=1.8543437951527654E-12,rate=0.010353283089407698,height_range={0.0,6.199485369506874E-12},rate_median=0.010166126914471104,length=2.797131140555225,length_median=2.7835440300655,rate_95%_HPD={0.008445997842459517,0.012613018344344779}]:2.783544030065017,9[&rate_range={0.00638791864404061,0.014535685010753441},height_95%_HPD={0.0,4.728661906483467E-12},length_range={1.823198151162,3.991679262537},height_median=1.333155807969888E-12,length_95%_HPD={2.22595421106,3.392636255132},height=1.8543437951527654E-12,rate=0.010066098253772452,height_range={0.0,6.199485369506874E-12},rate_median=0.010001744396014116,length=2.797131140555225,length_median=2.7835440300655,rate_95%_HPD={0.00808016081221198,0.012009553621566221}]:2.783544030065017)[&height_95%_HPD={2.2259542110637014,3.3926362551339118},length_range={0.6602181123285,2.723918811507},length_95%_HPD={0.9068185817652,2.120870261262},height_range={1.8231981511620994,3.9916792625394013},rate_95%_HPD={0.008041163970839866,0.012392558630701798},rate_range={0.006868905276612452,0.01638382455694549},height_median=2.7835440300663503,rate=0.010170853151326521,height=2.7971311405570796,posterior=1.0,rate_median=0.01005093997529483,length=1.4850064007756847,length_median=1.4783240345275]:1.5093930136798512)[&height_95%_HPD={3.7412990915705997,4.958037821697991},length_range={6.624826791999E-4,1.537420915136},length_95%_HPD={0.04377385332404,0.7504660692365},height_range={3.3455120082841,5.553390500889023},rate_95%_HPD={0.007563036319234794,0.012020297605920193},rate_range={0.006304198206337923,0.014993788429037659},height_median=4.2929370437462016,rate=0.009906658815528073,height=4.305110009436613,posterior=0.5017761989342806,rate_median=0.009926946270366138,length=0.3671582688294289,length_median=0.33918139731775]:0.38246572306039894,30[&rate_range={0.007561658988562278,0.01408597972913391},height_95%_HPD={0.0,4.6984638402136625E-12},length_range={2.952187505067,5.763232462446},height_median=1.3002932064409833E-12,length_95%_HPD={3.699326441904,5.175826213054},height=1.8394182959897404E-12,rate=0.01015517796107945,height_range={0.0,6.197709012667474E-12},rate_median=0.010077778178632885,length=4.464447669467665,length_median=4.4582968882605005,rate_95%_HPD={0.008460222597604783,0.01189277452089964}]:4.6754027668053)[&height_95%_HPD={4.0701690580308405,5.327002991265651},length_range={0.1587474829958,1.992168106452},length_95%_HPD={0.3133747900747,1.295687785194},height_range={3.5451040997202004,5.846495477955839},rate_95%_HPD={0.007654001602816146,0.012252513457846654},rate_range={0.005993225608113654,0.016435946243363884},height_median=4.6754027668066005,rate=0.00995108855288588,height=4.677813685334209,posterior=1.0,rate_median=0.009961696548821154,length=0.7988106319767533,length_median=0.77836361244065]:0.7808081421867978,(22[&rate_range={0.005903983724178096,0.01375085987996996},height_95%_HPD={0.0,4.700240197053063E-12},length_range={2.402890802451,4.933938452594},height_median=1.3020695632803836E-12,length_95%_HPD={2.809744136909,4.285264764369},height=1.858981884946581E-12,rate=0.009380286780464375,height_range={0.0,6.288303211476887E-12},rate_median=0.009496278961845302,length=3.5236008397304968,length_median=3.5013278517455,rate_95%_HPD={0.007435241672540147,0.01121718886275955}]:3.5013278517451987,(24[&rate_range={0.00662006433548795,0.016631359153251046},height_95%_HPD={0.0,4.75353090223507E-12},length_range={0.7582724384477,2.686966875968},height_median=1.304734098539484E-12,length_95%_HPD={1.046399227166,2.036878907891},height=1.8281299111191114E-12,rate=0.01027145603863268,height_range={0.0,6.290079568316287E-12},rate_median=0.010140463073787184,length=1.5074827051062227,length_median=1.489506795678,rate_95%_HPD={0.00820061074477606,0.012417974769580058}]:1.4895067956787447,27[&rate_range={0.005964002984377378,0.014821373955218736},height_95%_HPD={0.0,4.75353090223507E-12},length_range={0.7582724384477,2.686966875968},height_median=1.304734098539484E-12,length_95%_HPD={1.046399227166,2.036878907891},height=1.8281299111191114E-12,rate=0.00978436777299882,height_range={0.0,6.290079568316287E-12},rate_median=0.00985883790425697,length=1.5074827051062227,length_median=1.489506795678,rate_95%_HPD={0.007625901270849397,0.011896127001958069}]:1.4895067956787447)[&height_95%_HPD={1.0463992271669564,2.036878907892202},length_range={0.95418470056,3.679759153775},length_95%_HPD={1.298315151574,2.752412492007},height_range={0.7582724384494011,2.686966875969601},rate_95%_HPD={0.008136276233515106,0.012315855384557843},rate_range={0.0063497633827942,0.015038607187532771},height_median=1.4895067956800494,rate=0.010161634571598884,height=1.5074827051080462,posterior=1.0,rate_median=0.010058412862788892,length=2.0161181346243047,length_median=1.9962309754605]:2.0118210560664513)[&height_95%_HPD={2.809744136912901,4.285264764369202},length_range={0.7405910608832,3.38352175908},length_95%_HPD={1.214913633055,2.776420558627},height_range={2.4028908024518003,4.9339384525942},rate_95%_HPD={0.007846386122534995,0.012004448767515247},rate_range={0.005999505219441326,0.01575465366866471},height_median=3.5013278517465007,rate=0.009810043921823303,height=3.523600839732354,posterior=1.0,rate_median=0.009860577056259376,length=1.953721527130126,length_median=1.946622252428]:1.9548830572468976)[&height_95%_HPD={4.829709585593,6.158437280894901},length_range={0.03282678363324,2.242378268129},length_95%_HPD={0.2480704790542,1.435519028928},height_range={4.376590936813701,6.760121659508249},rate_95%_HPD={0.007735384724066515,0.012201397197201869},rate_range={0.00610943484566186,0.015656822518038172},height_median=5.456210908993398,rate=0.009912664629279675,height=5.474221098855179,posterior=0.9924511545293073,rate_median=0.009925363883139558,length=0.8066324194935209,length_median=0.7804480030022]:0.7957788156341019,(13[&rate_range={0.006136169523487894,0.015375673100927321},height_95%_HPD={0.0,4.696687483374262E-12},length_range={0.3083800833946,1.392473858652},height_median=1.298516849601583E-12,length_95%_HPD={0.4196777869031,0.9411992842399},height=1.825861348832204E-12,rate=0.010108063188028127,height_range={0.0,6.000533403494046E-12},rate_median=0.010028740979174989,length=0.6657215506522992,length_median=0.65095877887095,rate_95%_HPD={0.007957155852963927,0.01236530659154604}]:0.6509587788713507,20[&rate_range={0.005468214934763318,0.01411782615645571},height_95%_HPD={0.0,4.696687483374262E-12},length_range={0.3083800833946,1.392473858652},height_median=1.298516849601583E-12,length_95%_HPD={0.4196777869031,0.9411992842399},height=1.825861348832204E-12,rate=0.009752205024110103,height_range={0.0,6.000533403494046E-12},rate_median=0.009846107940326677,length=0.6657215506522992,length_median=0.65095877887095,rate_95%_HPD={0.007298390118328171,0.011856701767222533}]:0.6509587788713507)[&height_95%_HPD={0.41967778690430535,0.9411992842445809},length_range={4.389996127748,6.975782092836},length_95%_HPD={4.899682976279,6.419243383743},height_range={0.3083800833949013,1.3924738586561993},rate_95%_HPD={0.008889240903791498,0.012346289771207256},rate_range={0.0078520508748747,0.01772228060629998},height_median=0.6509587788726492,rate=0.010507578559444362,height=0.6657215506541234,posterior=1.0,rate_median=0.010360947283080374,length=5.608680992415726,length_median=5.604719093085]:5.601030945754851)[&height_95%_HPD={5.5795280030451995,7.021858282464299},length_range={0.03599896036022,1.923269642559},length_95%_HPD={0.1189420711348,1.183244926933},height_range={5.1034446319863,7.537099185699201},rate_95%_HPD={0.007800770303890867,0.012328136673569638},rate_range={0.0054586265578713475,0.015732214500557333},height_median=6.2519897246275,rate=0.009984415642042563,height=6.265624822935854,posterior=0.9773534635879219,rate_median=0.009969392693731705,length=0.6424573952469187,length_median=0.613682903822]:0.7771979798091495)[&height_95%_HPD={6.279350199396299,7.812893723300499},length_range={0.3404407567263,3.198729369647},length_95%_HPD={0.799148595402,2.244917155922},height_range={5.7957116857815985,8.7862701335185},rate_95%_HPD={0.007958760152436364,0.012428698576547029},rate_range={0.00586000545346251,0.016863644712624644},height_median=7.02918770443665,rate=0.010034144124554261,height=7.0525000730763185,posterior=1.0,rate_median=0.00999291042296696,length=1.4685467165231034,length_median=1.4576910791084998]:1.43407362940105)[&height_95%_HPD={7.65397919025233,9.311352766014899},length_range={0.004124862607316,1.371010835038},length_95%_HPD={0.005691941191552,0.7768647281514},height_range={7.301365343733139,9.942470500456},rate_95%_HPD={0.007538320002809287,0.012255206081962015},rate_range={0.005894260396438016,0.014913778806986359},height_median=8.4632613338377,rate=0.009925321471755634,height=8.482962947511115,posterior=0.7868561278863233,rate_median=0.009943634234810355,length=0.3718427423614794,length_median=0.34068167458154996]:0.3711587193556003)[&height_95%_HPD={7.991891191995701,9.70147806024631},length_range={0.1221296680069,2.256613555191},length_95%_HPD={0.3175600441488,1.501102486693},height_range={7.564378835432,10.793655855690199},rate_95%_HPD={0.007824756956979918,0.012333304786425386},rate_range={0.006228769032528898,0.015935597253163705},height_median=8.8344200531933,rate=0.010040290769818912,height=8.853541244061692,posterior=1.0,rate_median=0.009996982451863923,length=0.9034578238110296,length_median=0.87833678018305]:0.8989840639017004)[&height_95%_HPD={8.80208607273779,10.775179664006002},length_range={0.6382870156931,5.422872572145},length_95%_HPD={1.210919615793,4.092303906531},height_range={8.358222584547299,12.0471843388977},rate_95%_HPD={0.007687627963828877,0.012404796897568484},rate_range={0.006233919951893596,0.01536439176355373},height_median=9.733404117095,rate=0.01001657629632437,height=9.756999067872725,posterior=1.0,rate_median=0.009976810777890893,length=2.700596388638868,length_median=2.653148427262]:2.4536558185766992)[&height_95%_HPD={10.4381585963,13.7085283035},length_range={0.004042790306739,4.88110392186},length_95%_HPD={0.004042790306739,2.7082825369},height_range={10.042183650382999,15.554144012562192},rate_95%_HPD={0.0076948332131843355,0.01243898770909085},rate_range={0.005909732873403002,0.014989084736007102},height_median=12.1870599356717,rate=0.009950384295784603,height=12.21459250825631,posterior=0.5581705150976909,rate_median=0.009972805972625379,length=1.249649272791659,length_median=1.15711663726]:0.9396778927357996)[&height_95%_HPD={11.507300009282,15.2204840473707},height_median=13.1267378284075,height=13.222400773634003,posterior=1.0,height_range={10.3796579461713,17.093048322220998},length=0.0];
End;
