# Supplementary material for: Speciation and Extinction Drive the Appearance of Directional Range Size Evolution in Phylogenies and the Fossil Record
Source: PLoS Biol. 2012 Feb 21;10(2):e1001260. doi: 10.1371/journal.pbio.1001260 (PMC3283545; doi:10.1371/journal.pbio.1001260)
Supplement: Dataset S1 — Bird and mammal phylogenetic trees. (ZIP) [file pbio.1001260.s001.zip › tringa]

#NEXUS

Begin taxa;
	Dimensions ntax=15;
	Taxlabels
		Catoptrophorus_semipalmatus
		Tringa_brevipes
		Tringa_cinerea
		Tringa_erythropus
		Tringa_flavipes
		Tringa_glareola
		Tringa_hypoleucos
		Tringa_incana
		Tringa_macularia
		Tringa_melanoleuca
		Tringa_nebularia
		Tringa_ochropus
		Tringa_solitaria
		Tringa_stagnatilis
		Tringa_totanus
		;
End;

Begin trees;
	Translate
		1 Catoptrophorus_semipalmatus,
		2 Tringa_brevipes,
		3 Tringa_cinerea,
		4 Tringa_erythropus,
		5 Tringa_flavipes,
		6 Tringa_glareola,
		7 Tringa_hypoleucos,
		8 Tringa_incana,
		9 Tringa_macularia,
		10 Tringa_melanoleuca,
		11 Tringa_nebularia,
		12 Tringa_ochropus,
		13 Tringa_solitaria,
		14 Tringa_stagnatilis,
		15 Tringa_totanus
		;
tree TREE1 = [&R] ((3[&rate_range={0.004002752514031853,0.014637383133391996},height_95%_HPD={0.0,7.901235221652314E-12},length_range={11.02518751934,27.15132842372},height_median=2.298605750183924E-12,length_95%_HPD={13.14357126238,21.03965748603},height=2.8343540263981023E-12,rate=0.009310582182608185,height_range={0.0,1.000088900582341E-11},rate_median=0.00937703321894379,length=17.049250164355453,length_median=16.885190722165,rate_95%_HPD={0.00665593376438867,0.011957109418072917}]:16.7601454367942,(12[&rate_range={0.00734108093419144,0.019007400145218664},height_95%_HPD={0.0,7.698730541960686E-12},length_range={6.557741805661,18.04636004337},height_median=2.156497203031904E-12,length_95%_HPD={9.445367760402,14.41299584149},height=2.7545978129232183E-12,rate=0.011576826839624507,height_range={0.0,1.0800249583553523E-11},rate_median=0.011439713385677534,length=11.805802204535762,length_median=11.782064829185,rate_95%_HPD={0.008691730338937779,0.014692006757363187}]:12.035754620297341,(13[&rate_range={0.007086917016056182,0.01595419067418079},height_95%_HPD={0.0,7.901235221652314E-12},length_range={6.557741805661,16.13020979941},height_median=2.0037305148434825E-12,length_95%_HPD={9.212898994317,13.45565664882},height=2.6898341458277665E-12,rate=0.010612322387091786,height_range={0.0,1.0800249583553523E-11},rate_median=0.010513460040091622,length=11.303937660067978,length_median=11.2744285673,rate_95%_HPD={0.008413162301201227,0.013270382917457841}]:11.328553378664946,(((4[&rate_range={0.004942565250911304,0.013318244430699365},height_95%_HPD={0.0,5.098144129078719E-12},length_range={4.578910232188,12.97405740034},height_median=2.9025670755800093E-12,length_95%_HPD={5.965003385375,9.324033242353},height=2.741249106531935E-12,rate=0.00901663880910067,height_range={0.0,9.400480394106125E-12},rate_median=0.009035391231871302,length=7.615216667875314,length_median=7.556165222588,rate_95%_HPD={0.0067010800284383115,0.01138398480049051}]:7.374512581859447,(10[&rate_range={0.006946166277496868,0.020971269275150074},height_95%_HPD={0.0,5.151434834260726E-12},length_range={3.368744054977,8.764127640003},height_median=2.8990143619012088E-12,length_95%_HPD={4.204496788772,6.999593630018},height=2.736550279847962E-12,rate=0.01163378354652593,height_range={0.0,7.396749879262643E-12},rate_median=0.011508971243386908,length=5.518052186577123,length_median=5.468531890244,rate_95%_HPD={0.009016576275598504,0.014911911944445706}]:5.468531890243352,11[&rate_range={0.00491817295014098,0.012526436858060926},height_95%_HPD={0.0,5.151434834260726E-12},length_range={3.368744054977,8.764127640003},height_median=2.8990143619012088E-12,length_95%_HPD={4.204496788772,6.999593630018},height=2.736550279847962E-12,rate=0.00834303310122298,height_range={0.0,7.396749879262643E-12},rate_median=0.00831733493619807,length=5.518052186577123,length_median=5.468531890244,rate_95%_HPD={0.005857077831860151,0.010520229594658082}]:5.468531890243352)[&height_95%_HPD={4.204496788774801,6.9995936300191985},length_range={0.2976295548544,5.15832552657},length_95%_HPD={0.8038511850159,3.433392355589},height_range={3.3687440549818,8.764127640004299},rate_95%_HPD={0.006557251099653726,0.013105383723247613},rate_range={0.004628311139441981,0.01875085045452627},height_median=5.468531890246251,rate=0.009660812321410901,height=5.51805218657986,posterior=1.0,rate_median=0.009646445214307162,length=2.107043993419467,length_median=2.0493549230159998]:1.9059806916160982)[&height_95%_HPD={5.8086431536103,8.827156245295098},length_range={0.0101656031009,2.934396897003},length_95%_HPD={0.0101656031009,1.683117514162},height_range={4.578910232190999,10.236724190562402},rate_95%_HPD={0.006067072878220304,0.012988049790725629},rate_range={0.0037095728252204783,0.017700894154919565},height_median=7.37451258186235,rate=0.009528392979136251,height=7.435658532229516,posterior=0.6598579040852576,rate_median=0.009573876196390135,length=0.7460093105819477,length_median=0.6694960211474]:1.0483030705362015,((5[&rate_range={0.005381126241256496,0.013672417005595678},height_95%_HPD={0.0,5.101696842757519E-12},length_range={4.808154203529,11.50280504432},height_median=2.8990143619012088E-12,length_95%_HPD={5.846719418826,9.402833168997},height=2.728585070538786E-12,rate=0.0089329196827379,height_range={0.0,9.450218385609332E-12},rate_median=0.008909248317962989,length=7.576064410823888,length_median=7.535829638659,rate_95%_HPD={0.006715687243707729,0.011308651523363134}]:6.995979523591389,1[&rate_range={0.004476573704196828,0.013597294205562355},height_95%_HPD={0.0,5.172751116333529E-12},length_range={4.808154203529,11.97763863859},height_median=2.8990143619012088E-12,length_95%_HPD={5.693742259646,9.578399357358},height=2.733999330461363E-12,rate=0.008344901267021414,height_range={0.0,9.400480394106125E-12},rate_median=0.008310674941105163,length=7.538446787065954,length_median=7.444673285232,rate_95%_HPD={0.005975043851722624,0.010424382103330243}]:6.995979523591389)[&posterior=0.4511545293072824]:0.9572853214214101,((6[&rate_range={0.005485314309845981,0.02020888956475268},height_95%_HPD={0.0,5.201172825763933E-12},length_range={2.208381741212,7.157393535322},height_median=2.8990143619012088E-12,length_95%_HPD={3.062342131756,5.458498539259},height=2.7418312341285057E-12,rate=0.010397622970014123,height_range={0.0,6.998845947236987E-12},rate_median=0.010257736965422808,length=4.275085423141174,length_median=4.22487024438,rate_95%_HPD={0.007702646212460517,0.01354450736318176}]:4.213505611577286,15[&rate_range={0.004645886291109083,0.016888395360825315},height_95%_HPD={0.0,5.201172825763933E-12},length_range={2.208381741212,7.157393535322},height_median=2.8990143619012088E-12,length_95%_HPD={3.081737154238,5.516854486245},height=2.7436486080885314E-12,rate=0.009432748118073101,height_range={0.0,6.998845947236987E-12},rate_median=0.009381094044729778,length=4.283124934242863,length_median=4.2323896618445005,rate_95%_HPD={0.0067237362065673805,0.012105336008866801}]:4.213505611577286)[&height_95%_HPD={3.0623421317604027,5.464518226119699},length_range={0.00360113144652,2.912738497171},length_95%_HPD={0.06474034799761,1.739373802049},height_range={2.2083817412122,7.157393535326403},rate_95%_HPD={0.00602373649374922,0.012991618976907534},rate_range={0.0038898003510323205,0.021844969551518247},height_median=4.213505611580185,rate=0.009569210102452416,height=4.261190309374537,posterior=0.9458259325044405,rate_median=0.009545175379460619,length=0.8828501170203484,length_median=0.8324066714919001]:0.8437681064361344,14[&rate_range={0.0059641577156335215,0.016467001160632575},height_95%_HPD={0.0,5.140776693224325E-12},length_range={3.028346375687,8.675468880742},height_median=2.9132252166164108E-12,length_95%_HPD={3.760158209937,6.463537286313},height=2.735658946265137E-12,rate=0.010034913785638784,height_range={0.0,6.497913318526116E-12},rate_median=0.009934094365081424,length=5.104322315250144,length_median=5.043928277916,rate_95%_HPD={0.007303269213258055,0.013034416305011322}]:5.057273718013406)[&height_95%_HPD={3.8167781351366994,6.443574923758579},length_range={1.385969549234,6.440116107245},length_95%_HPD={1.98313406352,4.890529001772},height_range={3.1116205404790485,8.675468880742999},rate_95%_HPD={0.006370028221999346,0.013069836051755802},rate_range={0.005062405663964912,0.017948980797488544},height_median=5.05727371801632,rate=0.009847636176799662,height=5.123933112521486,posterior=1.0,rate_median=0.009778474003870687,length=3.406318298281078,length_median=3.347235208164]:2.8959911269993786)[&posterior=0.1882770870337478]:0.46955080738285293)[&height_95%_HPD={7.268617676643,9.8803782254375},length_range={0.05873738681684,3.394064832699},length_95%_HPD={0.1824465190881,1.687848012217},height_range={6.4490769717703,11.677552656813301},rate_95%_HPD={0.006096797173880057,0.012302095407459326},rate_range={0.004252313389441927,0.016879479481656908},height_median=8.422815652398551,rate=0.009402297820486315,height=8.497085470737895,posterior=0.5772646536412078,rate_median=0.00946669091593462,length=0.8398731274623112,length_median=0.76790635815425]:0.8035311532162979,(2[&rate_range={0.006147074675192032,0.019703968158173827},height_95%_HPD={0.0,5.002220859751105E-12},length_range={2.382081432474,7.037832153987},height_median=2.9984903449076228E-12,length_95%_HPD={2.879304664633,5.139561367294},height=2.739936558671916E-12,rate=0.011030236772380946,height_range={0.0,7.197797913249815E-12},rate_median=0.010846435883770262,length=4.075283053105438,length_median=4.047708346729,rate_95%_HPD={0.007805439562565459,0.014328855332881663}]:4.047708346729861,8[&rate_range={0.005191952866769524,0.01734898438917824},height_95%_HPD={0.0,5.002220859751105E-12},length_range={2.382081432474,7.037832153987},height_median=2.9984903449076228E-12,length_95%_HPD={2.879304664633,5.139561367294},height=2.739936558671916E-12,rate=0.010058736540616661,height_range={0.0,7.197797913249815E-12},rate_median=0.009979796856264071,length=4.075283053105438,length_median=4.047708346729,rate_95%_HPD={0.006901149079539015,0.012908897888808685}]:4.047708346729861)[&height_95%_HPD={2.879304664635711,5.1395613672949985},length_range={2.352233872772,8.10370279988},length_95%_HPD={2.905327008792,6.204585806622},height_range={2.382081432473999,7.0378321539919995},rate_95%_HPD={0.008468655319040258,0.015101520631106936},rate_range={0.0068813206721431725,0.02101675461879869},height_median=4.047708346732859,rate=0.011287414982040878,height=4.075283053108181,posterior=1.0,rate_median=0.011041192646000956,length=4.653687646975714,length_median=4.6491643384555]:5.17863845888199)[&height_95%_HPD={7.972589059603001,10.68249496823573},length_range={0.1553425023045,5.566802786974},length_95%_HPD={0.7103427164692,3.926066415018},height_range={7.1248392539203,12.97405740034636},rate_95%_HPD={0.005686358425780472,0.012554411350693451},rate_range={0.003371035845264061,0.018214020917347615},height_median=9.226346805614849,rate=0.009361408212222857,height=9.288384128247133,posterior=1.0,rate_median=0.00934233960363832,length=2.212256747915378,length_median=2.1496877222165]:2.1022065730521007)[&height_95%_HPD={9.4184146291619,13.236181142699998},length_range={0.004476870510384,4.08467628269},length_95%_HPD={0.00490628239004,2.194118275817},height_range={7.6551265387863,16.130209799419898},rate_95%_HPD={0.006226896304169016,0.012833529510454689},rate_range={0.004468729689562327,0.016852880093422944},height_median=11.32855337866695,rate=0.00949232725008816,height=11.375177152541859,posterior=0.5799289520426287,rate_median=0.009519942473897026,length=0.9636875481555621,length_median=0.85107152759555]:0.7072012416325482)[&height_95%_HPD={10.123565644008801,14.312803683349001},length_range={1.192267418332,12.67425553597},length_95%_HPD={2.80733996213,7.829174720488},height_range={8.4325865081843,18.046360043371998},rate_95%_HPD={0.006358899734328063,0.013934308462819284},rate_range={0.004222125413565008,0.020019110042208823},height_median=12.035754620299498,rate=0.009953702892067928,height=12.116516951491333,posterior=1.0,rate_median=0.009836679405232508,length=5.110770674741614,length_median=4.9622794337775]:4.724390816497001)[&posterior=0.40408525754884544]:1.2436700506809544,(7[&rate_range={0.004880139443940676,0.01875903269668427},height_95%_HPD={0.0,6.998845947236987E-12},length_range={5.38410046338,17.60232232678},height_median=2.4016344468691386E-12,length_95%_HPD={6.720537404194,12.83099579819},height=2.712604958101215E-12,rate=0.009253603399792603,height_range={0.0,1.0999201549566351E-11},rate_median=0.009236279510174122,length=9.717536959330847,length_median=9.529976448252,rate_95%_HPD={0.00639479508876699,0.012049062469431531}]:9.529976448250903,9[&rate_range={0.006470515704445446,0.019321006577484864},height_95%_HPD={0.0,6.998845947236987E-12},length_range={5.38410046338,17.60232232678},height_median=2.4016344468691386E-12,length_95%_HPD={6.720537404194,12.83099579819},height=2.712604958101215E-12,rate=0.01116453733457763,height_range={0.0,1.0999201549566351E-11},rate_median=0.010933601988513512,length=9.717536959330847,length_median=9.529976448252,rate_95%_HPD={0.007769389822418919,0.014738080961691703}]:9.529976448250903)[&height_95%_HPD={6.720537404193999,12.830995798192003},length_range={3.100603152385,15.67716465582},length_95%_HPD={4.734521917174,10.88331130772},height_range={5.384100463384501,17.602322326782996},rate_95%_HPD={0.006580006720285315,0.013954591153524635},rate_range={0.004086512723673881,0.024543070409882232},height_median=9.529976448253304,rate=0.010155109399195655,height=9.717536959333557,posterior=1.0,rate_median=0.01005710243462912,length=7.623498988916192,length_median=7.5630320955015]:8.47383903922415)[&height_95%_HPD={15.1538938153523,22.001031469304},height_median=18.003815487477453,height=18.13056596163981,posterior=1.0,height_range={12.6243627909035,27.151328423725},length=0.0];
End;
