# Supplementary material for: Speciation and Extinction Drive the Appearance of Directional Range Size Evolution in Phylogenies and the Fossil Record
Source: PLoS Biol. 2012 Feb 21;10(2):e1001260. doi: 10.1371/journal.pbio.1001260 (PMC3283545; doi:10.1371/journal.pbio.1001260)
Supplement: Dataset S1 — Bird and mammal phylogenetic trees. (ZIP) [file pbio.1001260.s001.zip › trogons]

#NEXUS

Begin taxa;
	Dimensions ntax=34;
	Taxlabels
		Apaloderma_aequatoriale
		Apaloderma_narina
		Apaloderma_vittatum
		Euptilotis_neoxenus
		Harpactes_ardens
		Harpactes_diardii
		Harpactes_duvaucelii
		Harpactes_erythrocephalus
		Harpactes_oreskios
		Harpactes_orrhophaeus
		Pharomachrus_antisianus
		Pharomachrus_auriceps
		Pharomachrus_fulgidus
		Pharomachrus_mocinno
		Pharomachrus_pavoninus
		Priotelus_roseigaster
		Priotelus_temnurus
		Trogon_aurantiiventris
		Trogon_bairdii
		Trogon_citreolus
		Trogon_clathratus
		Trogon_collaris
		Trogon_comptus
		Trogon_curucui
		Trogon_elegans
		Trogon_massena
		Trogon_melanocephalus
		Trogon_melanurus
		Trogon_mexicanus
		Trogon_personatus
		Trogon_rufus
		Trogon_surrucura
		Trogon_violaceus
		Trogon_viridis
		;
End;

Begin trees;
	Translate
		1 Apaloderma_aequatoriale,
		2 Apaloderma_narina,
		3 Apaloderma_vittatum,
		4 Euptilotis_neoxenus,
		5 Harpactes_ardens,
		6 Harpactes_diardii,
		7 Harpactes_duvaucelii,
		8 Harpactes_erythrocephalus,
		9 Harpactes_oreskios,
		10 Harpactes_orrhophaeus,
		11 Pharomachrus_antisianus,
		12 Pharomachrus_auriceps,
		13 Pharomachrus_fulgidus,
		14 Pharomachrus_mocinno,
		15 Pharomachrus_pavoninus,
		16 Priotelus_roseigaster,
		17 Priotelus_temnurus,
		18 Trogon_aurantiiventris,
		19 Trogon_bairdii,
		20 Trogon_citreolus,
		21 Trogon_clathratus,
		22 Trogon_collaris,
		23 Trogon_comptus,
		24 Trogon_curucui,
		25 Trogon_elegans,
		26 Trogon_massena,
		27 Trogon_melanocephalus,
		28 Trogon_melanurus,
		29 Trogon_mexicanus,
		30 Trogon_personatus,
		31 Trogon_rufus,
		32 Trogon_surrucura,
		33 Trogon_violaceus,
		34 Trogon_viridis
		;
tree TREE1 = [&R] (((1[&rate_range={0.003953202385070075,0.025488811268151976},height_95%_HPD={0.0,9.102052445086883E-12},length_range={1.52905143786,8.167047132763},height_median=4.000355602329364E-12,length_95%_HPD={1.892811725228,4.779073421262},height=4.175003346789972E-12,rate=0.010236560471740312,height_range={0.0,1.4196643860486802E-11},rate_median=0.00997194652643833,length=3.2948500106369667,length_median=3.2038540621475002,rate_95%_HPD={0.005895773019508225,0.015469293229914565}]:3.203854062147501,2[&rate_range={0.0038524456492664283,0.020538642868769566},height_95%_HPD={0.0,9.102052445086883E-12},length_range={1.52905143786,8.167047132763},height_median=4.000355602329364E-12,length_95%_HPD={1.892811725228,4.779073421262},height=4.175003346789972E-12,rate=0.010173116591652669,height_range={0.0,1.4196643860486802E-11},rate_median=0.00997550428922521,length=3.2948500106369667,length_median=3.2038540621475002,rate_95%_HPD={0.005436969842447401,0.014803922917437899}]:3.203854062147501)[&height_95%_HPD={1.8928117252350987,4.779073421265},length_range={2.995155044364,17.73926661785},length_95%_HPD={3.710497062838,10.0580537002},height_range={1.5290514378600015,8.167047132767497},rate_95%_HPD={0.007369214085875535,0.018242888217416445},rate_range={0.004759006036922274,0.02806553874941846},height_median=3.2038540621515015,rate=0.012453369248012566,height=3.2948500106411354,posterior=1.0,rate_median=0.012201960928696246,length=6.80897607888271,length_median=6.5947926194625]:6.699802323334,3[&rate_range={0.0034049100087208267,0.014799394941140232},height_95%_HPD={0.0,9.940492873283802E-12},length_range={6.055050361967,20.4527408965},height_median=4.000355602329364E-12,length_95%_HPD={7.038261020461,13.80644999977},height=4.180428649783486E-12,rate=0.007426639360113882,height_range={0.0,1.659827830735594E-11},rate_median=0.007305172513050627,length=10.103826089519677,length_median=9.903656385484,rate_95%_HPD={0.004467879177243975,0.010696239702794196}]:9.9036563854815)[&height_95%_HPD={7.038261020461,13.8064499997866},length_range={6.446275355788,35.88264258171},length_95%_HPD={9.319361790477,20.33148067528},height_range={6.055050361967002,20.4527408965031},rate_95%_HPD={0.006147725091164348,0.017270479313031578},rate_range={0.0031970845682856306,0.024110887397971917},height_median=9.903656385485501,rate=0.011680848903639135,height=10.103826089523842,posterior=1.0,rate_median=0.011615600730201465,length=14.584937798048067,length_median=14.47455631662]:16.03573927289455,((16[&rate_range={0.0032665322643706954,0.01837363393843448},height_95%_HPD={0.0,1.0100364988829824E-11},length_range={5.424056686358,27.90812979978},height_median=4.000355602329364E-12,length_95%_HPD={6.696652295852,15.46175012483},height=4.327689578318705E-12,rate=0.008371948379290658,height_range={0.0,1.7902124227475724E-11},rate_median=0.008157540034234658,length=11.304825046100508,length_median=11.055889602445,rate_95%_HPD={0.004774618346470407,0.012099181531791122}]:11.055889602444,17[&rate_range={0.00444097293002302,0.029350696450395553},height_95%_HPD={0.0,1.0100364988829824E-11},length_range={5.424056686358,27.90812979978},height_median=4.000355602329364E-12,length_95%_HPD={6.696652295852,15.46175012483},height=4.327689578318705E-12,rate=0.013102757620886248,height_range={0.0,1.7902124227475724E-11},rate_median=0.012820423831879812,length=11.304825046100508,length_median=11.055889602445,rate_95%_HPD={0.008102055091969743,0.01867612951178068}]:11.055889602444)[&height_95%_HPD={6.696652295853404,15.46175012483554},length_range={4.538883357754,25.80772377495},length_95%_HPD={7.429726480756,18.09896274032},height_range={5.424056686358,27.90812979978},rate_95%_HPD={0.005487400263993827,0.015475208490672472},rate_range={0.003355663614816991,0.0225553880960727},height_median=11.055889602448,rate=0.010809705079850638,height=11.304825046104817,posterior=1.0,rate_median=0.010676950198377666,length=12.240398790042796,length_median=11.952723751815]:13.244171808881047,((((((5[&rate_range={0.004753051333133643,0.02207376289232025},height_95%_HPD={0.0,8.80007178238884E-12},length_range={3.519182171518,15.22503164199},height_median=4.000355602329364E-12,length_95%_HPD={4.547054315497,10.07150046498},height=4.249165456044151E-12,rate=0.00989045273315179,height_range={0.0,1.4303225270850817E-11},rate_median=0.009643188890721584,length=7.212828227647912,length_median=7.1149376034575,rate_95%_HPD={0.005959850024300769,0.014022595476782685}]:6.7011841386086,8[&rate_range={0.003219574277219045,0.017110220872931594},height_95%_HPD={0.0,8.700595799382427E-12},length_range={3.519182171518,14.38531386895},height_median=4.000355602329364E-12,length_95%_HPD={4.451746714355,9.664769647219},height=4.25209186984263E-12,rate=0.008721251137653806,height_range={0.0,1.4303225270850817E-11},rate_median=0.008539226554109186,length=6.917563551418439,length_median=6.7722480829385,rate_95%_HPD={0.005395754837634154,0.012685375542223754}]:6.7011841386086)[&height_95%_HPD={4.474351353344698,9.539665350058307},length_range={0.00462505756287,5.389376618533},length_95%_HPD={0.00462505756287,2.876396552382},height_range={3.5191821715224947,12.764271229581098},rate_95%_HPD={0.00409027207791431,0.014017614917986004},rate_range={0.003645002964923356,0.02310746230749889},height_median=6.7011841386126,rate=0.009112958519128718,height=6.820102053401191,posterior=0.6656305506216696,rate_median=0.008676856124496847,length=1.2273942288977322,length_median=1.026479854216]:1.2575523547079008,6[&rate_range={0.005611405771042138,0.02374662184865492},height_95%_HPD={0.0,8.995471034722868E-12},length_range={3.752675077347,15.58159440327},height_median=4.000355602329364E-12,length_95%_HPD={4.879808507572,10.40477663157},height=4.274338925037321E-12,rate=0.011735758515672273,height_range={0.0,1.4001244608152774E-11},rate_median=0.011429395576886603,length=7.712178847911529,length_median=7.629269619395,rate_95%_HPD={0.00748740724606078,0.01675254031740367}]:7.958736493316501)[&height_95%_HPD={5.555481312767803,10.7393292174493},length_range={3.811081214205,18.67086190302},length_95%_HPD={5.369764741912,13.60119066683},height_range={3.855867189606002,15.581594403271097},rate_95%_HPD={0.005990292611311197,0.014360871621843492},rate_range={0.004604373214545705,0.020955197829753656},height_median=7.958736493320501,rate=0.009928611467199535,height=8.052195123981173,posterior=1.0,rate_median=0.009666193827720625,length=9.570995472858192,length_median=9.454932045595498]:9.43349674349789,(10[&rate_range={0.0053299361763362784,0.023250428751471867},height_95%_HPD={0.0,9.00257646208047E-12},length_range={4.724972212098,16.99308863182},height_median=4.0039083160081645E-12,length_95%_HPD={6.350744147529,13.96015096472},height=4.270825650897584E-12,rate=0.01156673587625088,height_range={0.0,1.5404566511278972E-11},rate_median=0.011323249569801425,length=9.806299335480162,length_median=9.63638695266,rate_95%_HPD={0.007036605487821266,0.016334883552306532}]:9.636386952661447,7[&rate_range={0.0035982971595821048,0.017270197916413585},height_95%_HPD={0.0,9.00257646208047E-12},length_range={4.724972212098,16.99308863182},height_median=4.0039083160081645E-12,length_95%_HPD={6.350744147529,13.96015096472},height=4.270825650897584E-12,rate=0.008403861349174195,height_range={0.0,1.5404566511278972E-11},rate_median=0.008184002560218156,length=9.806299335480162,length_median=9.63638695266,rate_95%_HPD={0.005250422182899034,0.012242295856161926}]:9.636386952661447)[&height_95%_HPD={6.350744147530701,13.960150964724999},length_range={2.576690899912,17.92431747114},length_95%_HPD={4.03922239967,12.86718833969},height_range={4.724972212108298,16.993088631823003},rate_95%_HPD={0.005336673606382299,0.014222325512801101},rate_range={0.003690599308363738,0.021471943111204803},height_median=9.63638695266545,rate=0.009394144163486403,height=9.806299335484423,posterior=1.0,rate_median=0.009117792087449134,length=8.341458623396889,length_median=8.111389618556]:7.755846284152941)[&posterior=0.43072824156305506]:1.3169204212225551,9[&rate_range={0.005693609611786759,0.014889713713182954},height_95%_HPD={0.0,9.393374966748524E-12},length_range={12.12346908745,26.41641366784},height_median=4.000355602329364E-12,length_95%_HPD={14.10752586487,22.2879871884},height=4.236705716863349E-12,rate=0.009576592874830727,height_range={0.0,1.3095302620058646E-11},rate_median=0.009504113851730812,length=18.06126440330094,length_median=17.928932493725,rate_95%_HPD={0.007211743182242063,0.012437375675916598}]:18.709153658036946)[&height_95%_HPD={15.004265170144,23.1031087234563},length_range={0.5590220214421,11.65251852753},length_95%_HPD={1.120699138673,7.201949736761},height_range={12.705580588286399,26.528615217840002},rate_95%_HPD={0.00460120189385535,0.014388035624967144},rate_range={0.003477287302734114,0.02713056010245694},height_median=18.709153658040947,rate=0.00898519720508487,height=18.848269700931017,posterior=1.0,rate_median=0.008632491225182351,length=4.084257881094863,length_median=3.8985921461965]:3.6732461757086483,((14[&rate_range={0.004180907930974118,0.01814589693904623},height_95%_HPD={0.0,8.995471034722868E-12},length_range={4.962029626721,17.61001044689},height_median=4.000355602329364E-12,length_95%_HPD={6.306483125371,12.12832650888},height=4.244265487710956E-12,rate=0.009014459973028568,height_range={0.0,1.4697576489197672E-11},rate_median=0.008878374370009816,length=9.056494467342862,length_median=8.885371100998999,rate_95%_HPD={0.0055896973640370134,0.01263863844955252}]:8.88537110099805,(15[&rate_range={0.005349843145047583,0.020792145884320355},height_95%_HPD={0.0,8.004263918337529E-12},length_range={2.111353849519,7.177741590142},height_median=4.0039083160081645E-12,length_95%_HPD={2.633294479679,5.556228473355},height=4.239171476845571E-12,rate=0.01115045172988445,height_range={0.0,1.2800427384718205E-11},rate_median=0.010942101166615707,length=4.033391849514449,length_median=3.96499793448,rate_95%_HPD={0.006694508058932862,0.015583174269711229}]:4.330956926040997,((11[&rate_range={0.002039932401903774,0.02101553753860881},height_95%_HPD={0.0,8.071765478234738E-12},length_range={0.002580903745473,0.7964088516203},height_median=4.195754854663392E-12,length_95%_HPD={0.00308575629808,0.2465318760706},height=4.236972328147415E-12,rate=0.009006416329973017,height_range={0.0,1.3702816659133532E-11},rate_median=0.00864544895337186,length=0.09928788054542095,length_median=0.078086081556705,rate_95%_HPD={0.004293164695509399,0.014356820896449983}]:0.07808608155430363,13[&rate_range={0.003137700960412288,0.025160816673227886},height_95%_HPD={0.0,8.071765478234738E-12},length_range={0.002580903745473,0.7964088516203},height_median=4.195754854663392E-12,length_95%_HPD={0.00308575629808,0.2465318760706},height=4.236972328147415E-12,rate=0.009731571438461565,height_range={0.0,1.3702816659133532E-11},rate_median=0.009356505725952993,length=0.09928788054542095,length_median=0.078086081556705,rate_95%_HPD={0.004614435158313872,0.015427134367630775}]:0.07808608155430363)[&height_95%_HPD={0.0030857563049941916,0.24653187607929894},length_range={1.715938115497,7.269844445175},length_95%_HPD={2.506521174644,5.357209521669},height_range={0.002580903748789609,0.7964088516267012},rate_95%_HPD={0.003885472808910898,0.008984554701307417},rate_range={0.0023845399949762066,0.012501868039580519},height_median=0.07808608155849939,rate=0.006220587779426113,height=0.09928788054965777,posterior=1.0,rate_median=0.006052002614203622,length=3.8288831683159272,length_median=3.783379579014]:3.675364402130951,12[&rate_range={0.00641468801980756,0.02412219894868288},height_95%_HPD={0.0,8.000711204658728E-12},length_range={2.007169974808,7.063077562256},height_median=4.099831585335778E-12,length_95%_HPD={2.689526096363,5.590587826888},height=4.248119519468198E-12,rate=0.013241945576106811,height_range={0.0,1.2899903367724619E-11},rate_median=0.013027672613237219,length=4.033221214255147,length_median=3.9794271302205,rate_95%_HPD={0.008282546382550002,0.019020747360888886}]:3.7534504836853504)[&posterior=0.36589698046181174]:0.5775064423555509)[&height_95%_HPD={3.0282314590190005,5.861472722080993},length_range={1.315489815375,12.70374848437},length_95%_HPD={2.186638576091,7.564393710205},height_range={2.478796237920996,7.367318656788001},rate_95%_HPD={0.0049390184839246416,0.014155013241561787},rate_range={0.0036872601210444144,0.02374759106587771},height_median=4.330956926045001,rate=0.009228811755519711,height=4.386757437717087,posterior=1.0,rate_median=0.008947181457492506,length=4.669737029630011,length_median=4.433354818643]:4.554414174957049)[&height_95%_HPD={6.306483125375998,12.128326508879999},length_range={0.7441129795888,11.94506967342},length_95%_HPD={1.484582052107,7.985014012504},height_range={4.962029626725997,17.610010446891},rate_95%_HPD={0.004432297954934871,0.013769385930809768},rate_range={0.003605845460297499,0.021992497952910355},height_median=8.88537110100205,rate=0.008770975354589709,height=9.05649446734708,posterior=1.0,rate_median=0.008416482461480412,length=4.527564925535586,length_median=4.3455737888325]:4.540672473717599,4[&rate_range={0.007143193094415875,0.024013805080295263},height_95%_HPD={0.0,1.000088900582341E-11},length_range={9.033637458326,22.19310013233},height_median=4.000355602329364E-12,length_95%_HPD={10.01893966092,17.36131327455},height=4.330650698911559E-12,rate=0.013148083280517755,height_range={0.0,1.680078298704757E-11},rate_median=0.012986454067560382,length=13.584059392878313,length_median=13.426043574714999,rate_95%_HPD={0.009005847258501709,0.017253652948657893}]:13.42604357471565)[&height_95%_HPD={10.018939660930997,17.361313274554796},length_range={3.578124178138,19.04901556106},length_95%_HPD={4.508222773103,13.0203533525},height_range={9.033637458327501,22.19310013234},rate_95%_HPD={0.005370200790318477,0.014071369598622718},rate_range={0.003935283169041388,0.018226380978653846},height_median=13.42604357471965,rate=0.00946170590776234,height=13.584059392882653,posterior=1.0,rate_median=0.009217671645863455,length=8.97872090903638,length_median=8.749947985683999]:8.956356259029945)[&posterior=0.325044404973357]:0.9064067997296057,(((25[&rate_range={0.005005340405867274,0.014564562603539838},height_95%_HPD={0.0,8.895995051716454E-12},length_range={6.072234505734,16.45547755018},height_median=4.000355602329364E-12,length_95%_HPD={7.599243740503,12.01020999811},height=4.208839316142953E-12,rate=0.008718737607399711,height_range={0.0,1.4004797321831575E-11},rate_median=0.008651251522557577,length=9.743277322097452,length_median=9.681840201284501,rate_95%_HPD={0.00623429103266295,0.011221869113024682}]:9.691431527795196,(29[&rate_range={0.0071743170013483125,0.021434131532453944},height_95%_HPD={0.0,7.702283255639486E-12},length_range={5.294692185681,14.1812324927},height_median=4.0039083160081645E-12,length_95%_HPD={6.694041219471,10.78467440605},height=4.193585680014923E-12,rate=0.012201817720104664,height_range={0.0,1.3599787962448318E-11},rate_median=0.012041616732590741,length=8.558447319410483,length_median=8.504196200319,rate_95%_HPD={0.008571271824445831,0.015591171720042776}]:8.504043815464215,((18[&rate_range={0.002724510635300866,0.022241995150561446},height_95%_HPD={4.725109192804666E-13,7.709388682997087E-12},length_range={6.236447464365E-5,0.4422869779046},height_median=4.149569576838985E-12,length_95%_HPD={6.236447464365E-5,0.1336709688514},height=4.210834956819543E-12,rate=0.009538351726346364,height_range={0.0,1.226752033289813E-11},rate_median=0.009255801714895252,length=0.04440587074079867,length_median=0.029008836478975,rate_95%_HPD={0.00479882928929638,0.015138992683638124}]:0.02900883648059782,22[&rate_range={0.003236359644517132,0.022829311606820245},height_95%_HPD={4.725109192804666E-13,7.709388682997087E-12},length_range={6.236447464365E-5,0.4422869779046},height_median=4.149569576838985E-12,length_95%_HPD={6.236447464365E-5,0.1336709688514},height=4.210834956819543E-12,rate=0.009491155843160697,height_range={0.0,1.226752033289813E-11},rate_median=0.009089105480359488,length=0.04440587074079867,length_median=0.029008836478975,rate_95%_HPD={0.004374802823603292,0.015020718403583874}]:0.02900883648059782)[&height_95%_HPD={6.23644789996547E-5,0.133670968856201},length_range={3.641242977945,11.20052141247},length_95%_HPD={4.672022838207,8.682012674392},height_range={6.23644789996547E-5,0.442286977908001},rate_95%_HPD={0.008701003539629954,0.016905142463103318},rate_range={0.006893401116007574,0.023775069564824548},height_median=0.02900883648474739,rate=0.01255834081106444,height=0.04440587074500937,posterior=1.0,rate_median=0.012366188612986238,length=6.74925294447102,length_median=6.7024824297915]:6.718069470726251,30[&rate_range={0.007434513334102801,0.023775069564824548},height_95%_HPD={8.988365607365267E-13,8.000711204658728E-12},length_range={3.828082249795,11.21379250736},height_median=4.0039083160081645E-12,length_95%_HPD={4.743501824357,8.723919456013},height=4.228514913390732E-12,rate=0.013847979530768878,height_range={0.0,1.2001066806988092E-11},rate_median=0.013634431184898637,length=6.793944861557282,length_median=6.7475306723895,rate_95%_HPD={0.009240844618109381,0.018373979074751974}]:6.747078307206994)[&height_95%_HPD={4.743501824360997,8.723919456018002},length_range={0.1235818929024,7.842511333742},length_95%_HPD={0.6217087124377,3.237498831442},height_range={3.8280822497973013,11.213792507366996},rate_95%_HPD={0.0057753547874028555,0.016495727667753004},rate_range={0.003419055979772767,0.02999372275229746},height_median=6.747078307210998,rate=0.010743726290168228,height=6.793939033404551,posterior=0.9995559502664298,rate_median=0.010500062336188163,length=1.777644968573896,length_median=1.67596029703]:1.7569655082572204)[&height_95%_HPD={6.700713495335496,10.776097564775997},length_range={0.06716147853672,4.558885754093},length_95%_HPD={0.2299957732754,2.31087776},height_range={5.294692185684802,14.181232492708297},rate_95%_HPD={0.005412456613726478,0.016295028752698244},rate_range={0.003493841852179747,0.021813169409535822},height_median=8.504043815468219,rate=0.010396422965504106,height=8.558936445230687,posterior=0.9831261101243339,rate_median=0.01009805124337718,length=1.2056563551107475,length_median=1.1211390975]:1.1873877123309775)[&height_95%_HPD={7.651433778049499,11.975148090002001},length_range={0.8585363902446,7.505002369802},length_95%_HPD={1.166311688646,4.520477278646},height_range={6.409071016800802,16.455477550182298},rate_95%_HPD={0.006618221998787197,0.017730283092379614},rate_range={0.005355197349781597,0.03121813493635861},height_median=9.691431527799196,rate=0.011709152907643771,height=9.75688099611269,posterior=1.0,rate_median=0.011404831154836167,length=2.828209564704835,length_median=2.722226350883]:2.8342581400464546,31[&rate_range={0.004168564217962035,0.011301924734557201},height_95%_HPD={0.0,9.706013770482969E-12},length_range={8.93670417946,19.68387452307},height_median=4.0039083160081645E-12,length_95%_HPD={10.14266855882,15.23551258316},height=4.322873221808323E-12,rate=0.007097137942446907,height_range={0.0,1.4594547792512458E-11},rate_median=0.0070400346647213115,length=12.5850905608132,length_median=12.52568966784,rate_95%_HPD={0.004940803055091823,0.009281003479741243}]:12.525689667841647)[&height_95%_HPD={10.142668558819999,15.235512583160997},length_range={2.306681582402,12.49281196241},length_95%_HPD={2.902607919959,7.798176696915},height_range={8.936704179465302,19.683874523072998},rate_95%_HPD={0.0071100718833689526,0.01799695043076719},rate_range={0.0047820660987729765,0.024756091706880208},height_median=12.52568966784565,rate=0.012418563191777286,height=12.585090560817527,posterior=1.0,rate_median=0.012080249106394925,length=5.2207242489402335,length_median=5.0633316117265]:5.170804223198353,((((20[&rate_range={0.002846636292808365,0.020523667577593108},height_95%_HPD={0.0,7.30082660993503E-12},length_range={0.1841651878881,2.438097502441},height_median=4.199307568342192E-12,length_95%_HPD={0.2614314206089,0.9930196900728},height=4.2282057074044775E-12,rate=0.00854673512640309,height_range={0.0,1.2104095503673307E-11},rate_median=0.008214324362703335,length=0.6028097991600642,length_median=0.5724947608126,rate_95%_HPD={0.0043970263177913645,0.013717503165293556}]:0.5724947608128002,27[&rate_range={0.0038419319205022606,0.023902376493295734},height_95%_HPD={0.0,7.30082660993503E-12},length_range={0.1841651878881,2.438097502441},height_median=4.199307568342192E-12,length_95%_HPD={0.2614314206089,0.9930196900728},height=4.2282057074044775E-12,rate=0.010586708525868703,height_range={0.0,1.2104095503673307E-11},rate_median=0.010174221589207692,length=0.6028097991600642,length_median=0.5724947608126,rate_95%_HPD={0.005684288758711582,0.016676671709812973}]:0.5724947608128002)[&height_95%_HPD={0.2614314206110038,0.9930196900779968},length_range={3.14942302887,11.47866753574},length_95%_HPD={4.451192875097,8.517911932923},height_range={0.1841651878918995,2.438097502444098},rate_95%_HPD={0.006969483837855876,0.013932258128335966},rate_range={0.00567613170105506,0.01837189422155007},height_median=0.5724947608169995,rate=0.010154918851700823,height=0.6028097991642902,posterior=1.0,rate_median=0.010009622997330579,length=6.420696993366693,length_median=6.330925214974]:6.35707069268123,(19[&rate_range={0.0037917157777568864,0.01893173015305068},height_95%_HPD={9.983125437429408E-13,8.004263918337529E-12},length_range={2.381633431047,10.18202437972},height_median=4.0039083160081645E-12,length_95%_HPD={3.35320835361,7.113296242518},height=4.201998922487855E-12,rate=0.009193337729688514,height_range={0.0,1.0999201549566351E-11},rate_median=0.009009177470324646,length=5.133708615475232,length_median=5.073435541354,rate_95%_HPD={0.0057321794587609325,0.01292720640100121}]:5.0734355413574,34[&rate_range={0.00504062381009204,0.022594114765656148},height_95%_HPD={9.983125437429408E-13,8.004263918337529E-12},length_range={2.381633431047,10.18202437972},height_median=4.0039083160081645E-12,length_95%_HPD={3.35320835361,7.113296242518},height=4.201998922487855E-12,rate=0.010223083506093807,height_range={0.0,1.0999201549566351E-11},rate_median=0.009966225288677239,length=5.133708615475232,length_median=5.073435541354,rate_95%_HPD={0.006206170644578575,0.014374303587658267}]:5.0734355413574)[&height_95%_HPD={3.3532083536130024,7.113296242522299},length_range={0.2652097998027,6.56966926504},length_95%_HPD={0.6143981418248,3.385864222093},height_range={2.381633431047998,10.182024379725},rate_95%_HPD={0.004364318076917233,0.014254816577351379},rate_range={0.003506410157790224,0.020613406550869694},height_median=5.073435541361404,rate=0.009188659541532999,height=5.133708615479433,posterior=1.0,rate_median=0.008846043004456293,length=1.8897981770515613,length_median=1.7996401554945]:1.8561299121368258)[&height_95%_HPD={5.105534822796297,9.0986019353949},length_range={0.7592896798824,7.91491654992},length_95%_HPD={1.342981307946,5.300696687639},height_range={3.494186787255998,12.498536454272502},rate_95%_HPD={0.004833785404495988,0.014712855754320285},rate_range={0.0033634023367864903,0.02601913908854447},height_median=6.929565453498229,rate=0.009293987998656819,height=7.023506792530991,posterior=1.0,rate_median=0.009006378678494343,length=3.061189561944491,length_median=2.9236733446205]:3.07686227750127,(32[&rate_range={0.004096183788926431,0.02630241545830201},height_95%_HPD={9.023892744153272E-13,8.004263918337529E-12},length_range={1.802349109777,6.605057573476},height_median=4.0039083160081645E-12,length_95%_HPD={2.339905060161,4.966901656855},height=4.2247145194066155E-12,rate=0.010226084286170297,height_range={0.0,1.2001066806988092E-11},rate_median=0.009965512681128136,length=3.5311624190511477,length_median=3.4678704467765,rate_95%_HPD={0.005610004749112418,0.015121432785685777}]:3.4751810631377484,(33[&rate_range={0.003290296820958446,0.021380429998009542},height_95%_HPD={7.958078640513122E-13,8.000711204658728E-12},length_range={0.9318003081041,5.032029739267},height_median=4.0962788716569776E-12,length_95%_HPD={1.308065321756,3.24725404057},height=4.233949681873622E-12,rate=0.008785966648480322,height_range={0.0,1.2004619520666893E-11},rate_median=0.008574896682085558,length=2.2571305379089672,length_median=2.2033513944029997,rate_95%_HPD={0.00500489429840688,0.01327525252294002}]:2.193224722526306,24[&rate_range={0.003831320339795671,0.022201879481713278},height_95%_HPD={7.958078640513122E-13,8.000711204658728E-12},length_range={0.9318003081041,5.032029739267},height_median=4.0962788716569776E-12,length_95%_HPD={1.303063482084,3.236629025183},height=4.233705156731431E-12,rate=0.01044675203196721,height_range={0.0,1.2004619520666893E-11},rate_median=0.010149359557073162,length=2.255721920961373,length_median=2.2017850223185,rate_95%_HPD={0.0062880965841193796,0.015630471128338305}]:2.193224722526306)[&height_95%_HPD={1.3030634820929983,3.1943284167651953},length_range={0.01899376415481,3.974178375448},length_95%_HPD={0.2331424819616,2.464354666419},height_range={0.9318003081104997,5.032029739268999},rate_95%_HPD={0.004746505194745593,0.014543718308234227},rate_range={0.003421644431039715,0.020178669814672666},height_median=2.1932247225304025,rate=0.009231266633409129,height=2.2426417716477345,posterior=0.9800177619893428,rate_median=0.00890941551932864,length=1.3055428645137304,length_median=1.229406686374]:1.2819563406113499)[&height_95%_HPD={2.3399050601667994,4.925935355803002},length_range={2.815820768032,11.14842930588},length_95%_HPD={4.189855307127,9.074342001809},height_range={1.9483354193349989,6.60505757348},rate_95%_HPD={0.006631473601558848,0.014296477170652607},rate_range={0.004392426575692134,0.020183282190159812},height_median=3.4751810631417523,rate=0.010232408414358574,height=3.5406004323472233,posterior=1.0,rate_median=0.010017443749074989,length=6.544095922128251,length_median=6.460907947381]:6.531246667857747)[&height_95%_HPD={7.868384736059999,12.6017495412071},length_range={1.567007011638,14.11711508342},length_95%_HPD={2.048641204044,6.98849506937},height_range={6.800656122269199,15.971084340284},rate_95%_HPD={0.004384083967691457,0.01436388762584109},rate_range={0.0028599250614614216,0.02157010001637481},height_median=10.0064277309995,rate=0.00952560137161193,height=10.084696354475483,posterior=1.0,rate_median=0.009185314309126492,length=4.469791545225026,length_median=4.319869237267]:4.435691184323003,(21[&rate_range={0.004397173843160479,0.018091164922897463},height_95%_HPD={0.0,7.993605777301127E-12},length_range={3.489885062295,12.43586206321},height_median=4.000355602329364E-12,length_95%_HPD={4.842186195931,9.348868380843},height=4.220906237514687E-12,rate=0.009560138714393087,height_range={0.0,1.3002932064409833E-11},rate_median=0.009387091315756824,length=6.889525799434901,length_median=6.745559447984499,rate_95%_HPD={0.005958580429349537,0.013716149392171003}]:6.7455594479833305,(26[&rate_range={0.003899244697556309,0.017933431980784148},height_95%_HPD={0.0,7.698730541960686E-12},length_range={2.029446253853,7.503619624854},height_median=4.0039083160081645E-12,length_95%_HPD={2.697106775045,5.738190345512},height=4.201815923026603E-12,rate=0.009053998696324438,height_range={0.0,1.3503864693120704E-11},rate_median=0.008821600802181006,length=4.113416644304894,length_median=4.0521992426685,rate_95%_HPD={0.005426571494346329,0.013098410301396414}]:4.158409216037947,(23[&rate_range={0.006183131661393662,0.028322472635445562},height_95%_HPD={0.0,7.702283255639486E-12},length_range={1.588786224609,7.719983430581},height_median=4.099831585335778E-12,length_95%_HPD={2.33541557549,5.128426632411},height=4.213843404859274E-12,rate=0.012454340710632212,height_range={0.0,1.3805845355818747E-11},rate_median=0.012172700049363796,length=3.7694841363359224,length_median=3.7002596847235,rate_95%_HPD={0.007851209078756048,0.017372077348162002}]:3.609789945168149,28[&rate_range={0.0033739525472756197,0.014707860748175408},height_95%_HPD={0.0,7.702283255639486E-12},length_range={1.588786224609,7.503619624854},height_median=4.099831585335778E-12,length_95%_HPD={2.371598123782,5.112344086023},height=4.204546716711329E-12,rate=0.0069919764256027705,height_range={0.0,1.3503864693120704E-11},rate_median=0.006863284565279164,length=3.6929512114373986,length_median=3.6351001277695,rate_95%_HPD={0.004559900818144143,0.01012357659620835}]:3.609789945168149)[&height_95%_HPD={2.2761264272008077,4.94886439165499},length_range={0.00217772771938,2.954398291633},length_95%_HPD={0.005608841916193,1.400227399015},height_range={1.5887862246152977,6.872828979555198},rate_95%_HPD={0.00423878166219426,0.014599166881733886},rate_range={0.0026926122268985655,0.02476518998452589},height_median=3.609789945172249,rate=0.00917752507680973,height=3.6595882887291706,posterior=0.716696269982238,rate_median=0.008809201892230674,length=0.6046015900796354,length_median=0.5185380092853]:0.5486192708697022)[&height_95%_HPD={2.788617842084996,5.6890992874776},length_range={0.3660736102901,8.158055097993},length_95%_HPD={0.8821859630623,4.762218022671},height_range={2.3046728790839985,7.719983430587199},rate_95%_HPD={0.0040721853391439385,0.013662809473702379},rate_range={0.0034824061194045834,0.028037105735165158},height_median=4.158409216041951,rate=0.008639713911521765,height=4.215650112343449,posterior=1.0,rate_median=0.008276508939068391,length=2.6738756870956744,length_median=2.5079902344605003]:2.5871502319453796)[&height_95%_HPD={4.842186195935,9.348868380847001},length_range={2.667018544714,16.70024451687},length_95%_HPD={4.543940760847,11.2261899235},height_range={3.4898850622981,12.435862063221201},rate_95%_HPD={0.004289740911356727,0.010614408074236381},rate_range={0.003236359644517132,0.01756923781911859},height_median=6.745559447987331,rate=0.0073233007587558425,height=6.889525799439123,posterior=1.0,rate_median=0.0071478332876314735,length=7.66496210026138,length_median=7.581344165634]:7.696559467335172)[&height_95%_HPD={11.763438160536353,17.761341175039107},length_range={0.6253386026913,9.236057319662},length_95%_HPD={1.04246231955,5.708059641038},height_range={10.2083054998285,23.085312213426},rate_95%_HPD={0.004412186841554649,0.013428136041694362},rate_range={0.0029872903215714805,0.019962993463987833},height_median=14.442118915322503,rate=0.008382445877349202,height=14.554487899700504,posterior=1.0,rate_median=0.008070938046609494,length=3.2511787257845515,length_median=3.069152573807]:3.2543749757215004)[&height_95%_HPD={14.708307282110999,21.078317912353},length_range={0.500251537513,16.3887651029},length_95%_HPD={3.053868431216,9.157183090891},height_range={13.646885743865095,25.926265485697396},rate_95%_HPD={0.005447209482797067,0.01594355060111836},rate_range={0.0030586340863864585,0.025719598328670667},height_median=17.696493891044003,rate=0.01030326690794311,height=17.803432988040797,posterior=0.9995559502664298,rate_median=0.010045480306317339,length=5.932596865442414,length_median=5.784645011485]:5.5923127424351975)[&posterior=0.291740674955595]:1.011254777849846)[&posterior=0.37122557726465366]:1.6393342470510035)[&height_95%_HPD={21.8596443914481,31.52391463955},height_median=25.93939565838005,height=26.26658188377495,posterior=1.0,height_range={19.4591455848845,44.70400628320027},length=0.0];
End;
